# Supplementary material for: The Six-Transmembrane Enzyme GDE2 Is Required for the Release of Molecularly Distinct Small Extracellular Vesicles from Neurons
Source: Cells. 2024 Aug 24;13(17):1414. doi: 10.3390/cells13171414 (PMC11394063; doi:10.3390/cells13171414)
Supplement: Supplementary file 1 [file cells-13-01414-s001.zip]

Archive with 6 entries (6 files):
- Figure S1.pdf
- Figure S2.pdf
- Table S1-Different and Shared Proteins in HEK-GDE2 Gde2-KO and GDE2-eFLAG EVs.xlsm
- Table S2-GO-Term Analysis of Proteins increased in HEK-GDE2 EVs and decreased in Gde2KO EVs.xlsm
- Table S3-Protein Fold Changes Between HEK-GDE2 Gde2KO and GDE2-eFLAG EVs.xlsm
- Table S4-GO-Term Analysis of Proteins Increased in GDE2-eFLAG EVs Relative to Control.xlsm
