# Supplementary material for: The Six-Transmembrane Enzyme GDE2 Is Required for the Release of Molecularly Distinct Small Extracellular Vesicles from Neurons
Source: Cells. 2024 Aug 24;13(17):1414. doi: 10.3390/cells13171414 (PMC11394063; doi:10.3390/cells13171414)
Supplement: Supplementary file 1 [file cells-13-01414-s001.zip › Table S1-Different and Shared Proteins in HEK-GDE2 Gde2-KO and GDE2-eFLAG EVs.xlsm]

## Sheet: HEK-GDE2 EV and Gde2KO EV
Proteins Increased in HEK-GDE2 EVs Relative to NT-EVs and Decreased in Gde2KO-EV Relative to WT-EVs
Proteins Increased in HEK-GDE2 EVs Relative to NT-EVs	Count	318		Proteins Decreased in Gde2KO-EV Relative to WT-EVs	Count	202		Shared	Count	41
A2M				A2m				A2M
ACAT2				Acan				ACTB
ACLY				Acot7				ACTR2
ACSL4				Actb				ACTR3
ACTA2				Actn4				ADAM10
ACTB				Actr2				ANXA5
ACTN1				Actr3				ANXA6
ACTR2				Adam10				ARF4
ACTR3				Ahcy				BROX
ADAM10				Aldh1a1				BSG
ADGRL2				Aldh2				CAPZA2
ADSL				Anxa3				CKB
AFDN				Anxa5				CLTC
AHNAK				Anxa6				DIP2B
AKR1A1				Aoc3				DYNC1H1
ANXA11				Ap1b1				GDI2
ANXA2P2				Apoa1				GNAI1
ANXA5				Apoe				GOT1
ANXA6				Arf1				GSN
ANXA7				Arf4				ITIH2
AP2A2				Arhgdia				LGALS3BP
APEH				Asprv1				MARCKS
APLP2				Atp1a2				MDH1
APOC3				Atp1b2				MFGE8
ARF4				Atp6v1b2				MSN
ARRDC1				Atp6v1e1				PDCD6IP
ASNS				Bcan				PHGDH
ATIC				Brox				PPP2R1A
ATP1A1				Bsg				PSMA1
ATP2B1				C1qb				PSMA2
ATP6V1A				C3				PSMB1
B4GAT1				C4b				PSMB4
BASP1				Camk2d				SDCBP
BCR				Capza2				SLC1A5
BLMH				Cd81				SLC9A3R1
BROX				Cd9				TOLLIP
BSG				Cdc42				TSG101
CA2				Chmp4b				VCAN
CAD				Ckb				VPS35
CALR				Cltc				VPS37B
CAPZA1				Clu				WDR1
CAPZA2				Col1a2
CAPZB				Cp
CAT				Cpa4
CBR1				Cpb2
CC2D1A				Cpne2
CC2D1B				Crmp1
CC2D1B				Ctsb
CCDC89				D1Pas1
CCNB1				Dbi
CCT2				Dip2b
CCT5				Diras2
CCT6A				Dner
CCT7				Dnm2
CCT8				Dpysl2
CD276				Dpysl3
CD2AP				Dync1h1
CDC42BPA				Eef2
CDK14				Ehd2
CDSN				Eva1a
CHID1				Fabp7
CHMP5				Fscn1
CIT				Fth1
CKAP5				Gdi1
CKB				Gdi2
CLIC1				Gnai1
CLSTN1				Gnai2
CLTC				Gnao1
CLTCL1				Gnb1
CNDP2				Got1
CNP				Gpm6a
COL6A1				Gpm6b
COPA				Gpr37l1
COPB2				Gprc5b
CORO1C				Gsn
CPNE3				Gstm1
CPNE8				H1-2
CST3				H2ac4
CTNNA1				H2bc15
CTNNA2				H3-5
CTNNB1				H4c16
CTNND1				Hal
CXADR				Hapln4
CYFIP1				Hars1
DAG1				Hba
DBN1				Hbb-b1
DDB1				Hepacam
DIP2B				Hnrnpa2b1
DLG1				Hnrnpk
DLG4				Hp
DNAJA1				Hpx
DSG2				Hsp90ab1
DYNC1H1				Hsp90b1
EGFR				Hspa1b
EHD1				Hspa1l
EHD4				Hspb1
EIF2S1				Htra1
EIF4G2				Hyi
EMILIN2				Icam1
ENPP1				Ide
EPB41				Igh-6
EPB41L2				Ighv8-8
EPB41L3				Igkv8-34
EPB41L3				Impa2
EPB41L3				Islr
ERBB2				Itgb1
EXOC1				Itih2
EXOC4				Krt2
EXOC8				Ldha
EZR				Lgals3
FARP1				Lgals3bp
FARP2				Lmna
FARSA				Lpl
FH				Lrp1
FLNB				Marcks
FLNC				Mdh1
FLOT1				Mdh2
FLVCR1				Mfge8
FMNL3				Mpo
FN1				Msn
GARS1				Myh11
GART				Ncan
GDI2				Npepps
GDPD5				Npm1
GGCT				Ntm
GGH				P4hb
GIPC1				Park7
GJC1				Pcdhgc3
GLA				Pcdhgc5
GLOD4				Pdcd6ip
GNAI1				Pdia6
GNAI2				Pfn1
GNAI3				Pgk1
GNAS				Pgk2
GOT1				Phgdh
GPI				Pnp
GSN				Pof1b
GSTP1				Ppp2r1a
GYS1				Ppp2r2b
HGS				Prdx1
HLA-H				Prdx2
HPRT1				Prdx4
HSPA4L				Prdx5
HSPH1				Prdx6
IDH1				Prl7c1
IGHA1				Psma1
IGSF3				Psma2
IGSF8				Psma4
IPO5				Psma8
IPO7				Psmb1
IQGAP1				Psmb4
IRS4				Ptprz1
ITCH				Pygl
ITGA2				Pzp
ITGA5				Rab10
ITGAV				Rack1
ITGB1				Rap1a
ITIH2				Rap1b
JCHAIN				Rexo2
KCTD12				Rhoa
KIF23				Rpl22
KIF5C				Rpl26
KPNA2				Rplp0
LAMA5				Rps10
LAMB1				Rps16
LAMC1				Rps2
LCP1				Rps25
LDHB				Rps4x
LGALS3BP				Rpsa
LSR				Rras
LTA4H				Sdcbp
LTF				Sdr9c7
LYZ				Slc16a1
MAP4K4				Slc1a2
MARCKS				Slc1a3
MARCKSL1				Slc1a5
MAT2A				Slc1a6
MDH1				Slc25a4
MFGE8				Slc38a3
MINPP1				Slc39a8
MSN				Slc44a2
MYH10				Slc6a1
MYO1B				Slc6a11
MYO1C				Slc9a3r1
NCAM1				Snrpb
NCCRP1				Sod1
NCKAP1				Sptan1
NCSTN				Tkt
NID1				Tollip
NID2				Tpm3
NME2				Tpm3-rs7
NOTCH2				Tsg101
NRP1				Tspan7
OLA1				Ttyh1
PA2G4				Tubb4a
PACSIN2				Tubb4b
PALS2				Txn
PARP1				Vcan
PCNA				Vim
PDCD6IP				Vps35
PFAS				Vps37b
PGAM1				Wdr1
PGAM2
PGD
PGM1
PHGDH
PI4KA
PIP
PIP5K1A
PIP5K1A
PIP5K1B
PLCB3
PLS3
PLXNA1
PLXNB2
PPAT
PPIB
PPP2R1A
PRMT5
PSAT1
PSMA1
PSMA2
PSMA3
PSMA5
PSMA6
PSMA7
PSMB1
PSMB4
PSMB6
PTGFRN
PTK7
QSOX1
RAB11A
RAB11FIP1
RAB5C
RACGAP1
RAN
RANBP1
RDX
RNPEP
RO60
RPL12
RPL13
RPL14
RPL27
RPL29
RPL3
RPL4
RPL6
RPL7A
RPLP0
RPLP1
RUVBL1
SCAMP3
SCRIB
SDCBP
SDK2
SEMG1
SEMG2
SEPTIN2
SEPTIN6
SEPTIN7
SERINC1
SH3GL1
SLC12A2
SLC16A1
SLC1A5
SLC2A1
SLC38A2
SLC39A14
SLC3A2
SLC6A15
SLC7A1
SLC7A5
SLC9A3R1
SLITRK5
SMC4
SPAG9
SRGAP2
SSB
STK10
STK26
STRAP
STXBP3
TAOK1
TARS1
TCP1
TENM3
TFRC
TJP1
TLN1
TNIK
TOLLIP
TOM1
TOP1
TPI1
TSG101
TTYH3
UBB
UBE2O
UPF3B
USP14
USP9X
UTRN
VAT1
VCAN
VPS35
VPS37B
VPS37C
WDR1
WDR6
XPO1
XRCC5
YARS1
YWHAG
YWHAH
YWHAQ
ZC3HAV1

## Sheet: Gde2KO EV-GDE2 and eFLAG EV
Proteins Decreased in Gde2KO-EV Relative to WT-EVs and Increased in GDE2-eFLAG EVs Relative to Control EVs
Proteins Decreased in Gde2KO-EV Relative to WT-EVs	Count	202		Proteins Increased in GDE2-eFLAG EVs Relative to Control EVs	Count	177		Shared	Count	57
A2m				A2m				A2m
Acan				Actb				Actb
Acot7				Actr1a				Ahcy
Actb				Ahcy				Aldh1a1
Actn4				Alb				Aldh2
Actr2				Aldh1a1				Anxa5
Actr3				Aldh2				Aoc3
Adam10				Aldh9a1				Apoe
Ahcy				Anks4b				Atp6v1e1
Aldh1a1				Anxa4				Bcan
Aldh2				Anxa5				C3
Anxa3				Aoc3				C4b
Anxa5				Apob				Cd81
Anxa6				Apod				Cltc
Aoc3				Apoe				Clu
Ap1b1				Asl				Cp
Apoa1				Atp1a1				Cpa4
Apoe				Atp1a3				Cpb2
Arf1				Atp4a				Dner
Arf4				Atp5f1b				Eef2
Arhgdia				Atp6ap2				Gnai1
Asprv1				Atp6v1a				Gpm6a
Atp1a2				Atp6v1b2				Gsn
Atp1b2				Atp6v1e1				Gstm1
Atp6v1b2				Bcan				H2bc15
Atp6v1e1				Btbd17				H4c16
Bcan				C1qc				Hba
Brox				C1qtnf5				Hbb-b1
Bsg				C1ra				Hp
C1qb				C1s2				Hsp90ab1
C3				C3				Hsp90b1
C4b				C4b				Htra1
Camk2d				Calm1				Impa2
Capza2				Camk2a				Itgb1
Cd81				Camk2d				Itih2
Cd9				Carf				Lpl
Cdc42				Cat				Marcks
Chmp4b				Cct3				Mfge8
Ckb				Cd63				Mpo
Cltc				Cd81				Msn
Clu				Clstn3				Pdcd6ip
Col1a2				Cltc				Pdia6
Cp				Clu				Pgk2
Cpa4				Cp				Prdx2
Cpb2				Cpa4				Prdx4
Cpne2				Cpb2				Prdx6
Crmp1				Cpe				Prl7c1
Ctsb				Ctsd				Rab10
D1Pas1				Dner				Rack1
Dbi				Dpp6				Rps4x
Dip2b				Edil3				Sdcbp
Diras2				Eef2				Slc1a2
Dner				Eif4a1				Slc1a3
Dnm2				Eif6				Slc39a8
Dpysl2				Eno1				Tsg101
Dpysl3				Fgb				Tspan7
Dync1h1				Fgg				Vim
Eef2				Flot2
Ehd2				Fn1
Eva1a				Fn1
Fabp7				Fsip2
Fscn1				Ftl1
Fth1				Gas6
Gdi1				Gm5414
Gdi2				Gnai1
Gnai1				Gpm6a
Gnai2				Gsn
Gnao1				Gstm1
Gnb1				H2bc15
Got1				H4c16
Gpm6a				Hba
Gpm6b				Hbb-b1
Gpr37l1				Hbb-bs
Gprc5b				Hbb-y
Gsn				Hnrnpk
Gstm1				Hp
H1-2				Hsp90aa1
H2ac4				Hsp90ab1
H2bc15				Hsp90b1
H3-5				Hspa8
H4c16				Hspd1
Hal				Htra1
Hapln4				Idh1
Hars1				Igfbp3
Hba				Igfbp5
Hbb-b1				Igkv8-28
Hepacam				Impa2
Hnrnpa2b1				Ins1
Hnrnpk				Itgb1
Hp				Itih2
Hpx				Itih4
Hsp90ab1				Itm2c
Hsp90b1				Krt27
Hspa1b				Krt90
Hspa1l				Lbp
Hspb1				Lcn2
Htra1				Lcp1
Hyi				Ldhb
Icam1				Lgi3
Ide				Lpl
Igh-6				Lum
Ighv8-8				Lyz1
Igkv8-34				Macroh2a1
Impa2				Marcks
Islr				Matn4
Itgb1				Mettl7b
Itih2				Mfge8
Krt2				Mgat5
Ldha				Mpo
Lgals3				Msn
Lgals3bp				Mt2
Lmna				Mug1
Lpl				Myf5
Lrp1				Myh10
Marcks				Ncam1
Mdh1				Nme1
Mdh2				Olfm1
Mfge8				Pdcd6ip
Mpo				Pdia6
Msn				Pgk2
Myh11				Pla2g7
Ncan				Pld3
Npepps				Pls1
Npm1				Pls3
Ntm				Pltp
P4hb				Pnp
Park7				Pon2
Pcdhgc3				Prdx2
Pcdhgc5				Prdx4
Pdcd6ip				Prdx6
Pdia6				Prl7c1
Pfn1				Prss59
Pgk1				Psap
Pgk2				Pzp
Phgdh				Rab10
Pnp				Rab1A
Pof1b				Rab33b
Ppp2r1a				Rack1
Ppp2r2b				Rnase4
Prdx1				Rpl12
Prdx2				Rps13
Prdx4				Rps3
Prdx5				Rps4x
Prdx6				Rtn3
Prl7c1				Sdcbp
Psma1				Septin7
Psma2				Serpina3g
Psma4				Serpina3k
Psma8				Serpina3n
Psmb1				Serpinc1
Psmb4				Serpine2
Ptprz1				Serpinf1
Pygl				Serping1
Pzp				Slc1a2
Rab10				Slc1a3
Rack1				Slc39a8
Rap1a				Slc3a2
Rap1b				Slc7a5
Rexo2				Spon1
Rhoa				Srsf1
Rpl22				Stab1
Rpl26				Sv2a
Rplp0				Syp
Rps10				Tf
Rps16				Tgfbi
Rps2				Tnr
Rps25				Tpi1
Rps4x				Tsg101
Rpsa				Tspan7
Rras				Ttyh1
Sdcbp				Tuba1b
Sdr9c7				Tuba3b
Slc16a1				Tubb2a
Slc1a2				Tubb5
Slc1a3				Vamp3
Slc1a5				Vim
Slc1a6				Ywhae
Slc25a4
Slc38a3
Slc39a8
Slc44a2
Slc6a1
Slc6a11
Slc9a3r1
Snrpb
Sod1
Sptan1
Tkt
Tollip
Tpm3
Tpm3-rs7
Tsg101
Tspan7
Ttyh1
Tubb4a
Tubb4b
Txn
Vcan
Vim
Vps35
Vps37b
Wdr1
