# Supplementary material for: The Six-Transmembrane Enzyme GDE2 Is Required for the Release of Molecularly Distinct Small Extracellular Vesicles from Neurons
Source: Cells. 2024 Aug 24;13(17):1414. doi: 10.3390/cells13171414 (PMC11394063; doi:10.3390/cells13171414)
Supplement: Supplementary file 1 [file cells-13-01414-s001.zip › Table S2-GO-Term Analysis of Proteins increased in HEK-GDE2 EVs and decreased in Gde2KO EVs.xlsm]

## Sheet: HEK-GDE2 EV Increased Proteins
GO-Term Analysis of Proteins Increased in HEK-GDE2 EVs Relative to NT-EVs
Category	GO Term	Gene IDs	FDR		Key:
GOTERM_CC_FAT	GO:0045202~synapse	RPL4, NCKAP1, CYFIP1, RPL3, CTNND1, CLSTN1, RPL6, ACTB, PPP2R1A, KIF5C, DAG1, PLS3, VPS35, KPNA2, SH3GL1, CXADR, APLP2, ACTN1, ADAM10, SCRIB, CD2AP, BCR, RPL27, TNIK, KCTD12, UTRN, RPL29, ATP6V1A, IGSF8, RAB5C, STXBP3, GJC1, SDCBP, NCSTN, EPB41L3, PACSIN2, SRGAP2, MYH10, GOT1, EIF2S1, AFDN, DLG1, DLG4, GIPC1, EIF4G2, SDK2, ITGB1, NRP1, ARF4, RPLP1, RPLP0, CLTC, GDI2, SLC2A1, LAMC1, AP2A2, RPL7A, …	5.40163e-25		GOTERM_CC_FAT	cellular component
GOTERM_BP_FAT	GO:0000902~cell morphogenesis	ITGB1, RPL4, NRP1, NCKAP1, CYFIP1, WDR1, LAMC1, ACTB, CAPZB, KIF5C, BSG, FLOT1, DAG1, ENPP1, ANXA7, ITGAV, DIP2B, YWHAH, ACTR3, ACTR2, ACTN1, APLP2, ADAM10, SCRIB, CIT, CD2AP, ACTA2, COL6A1, TNIK, HPRT1, EZR, DBN1, LAMA5, CNP, EPB41, IQGAP1, EGFR, CORO1C, UBB, EPB41L2, ERBB2, EPB41L3, PACSIN2, SLITRK5, PLXNA1, NCAM1, FLNB, CTNNA2, SRGAP2, MYH10, MAP4K4, SPAG9, FARP1, USP9X, RDX, FN1, MSN, LAMB1, …	3.9239e-20		GOTERM_BP_FAT	biological process
GOTERM_BP_FAT	GO:0032989~cellular component morphogenesis	ITGB1, RPL4, NRP1, NCKAP1, CYFIP1, WDR1, LAMC1, ACTB, CAPZB, KIF5C, BSG, FLOT1, DAG1, ENPP1, ANXA7, ITGAV, DIP2B, YWHAH, ACTR3, ACTR2, ACTN1, APLP2, ADAM10, SCRIB, CKAP5, CIT, CD2AP, ACTA2, COL6A1, TNIK, HPRT1, EZR, DBN1, LAMA5, CNP, EPB41, IQGAP1, EGFR, CORO1C, UBB, EPB41L2, ERBB2, EPB41L3, PACSIN2, SLITRK5, PLXNA1, NCAM1, FLNB, FLNC, CTNNA2, SRGAP2, MYH10, MAP4K4, SPAG9, FARP1, USP9X, RDX, FN1,…	6.26006e-19		GOTERM_MF_FAT	molecular function
GOTERM_CC_FAT	GO:0044456~synapse part	ITGB1, RPL4, NRP1, ARF4, NCKAP1, CYFIP1, RPLP1, CLSTN1, RPLP0, CTNND1, CLTC, SLC2A1, LAMC1, AP2A2, RPL6, ACTB, RPL7A, CAPZB, KIF5C, FLOT1, DAG1, VPS35, KPNA2, YWHAG, SH3GL1, YWHAH, ACTR3, ACTR2, ITGA2, ACTN1, APLP2, CAD, ANXA5, ADAM10, SCRIB, CKAP5, BCR, ACTA2, PLCB3, EXOC4, RPL27, ITGA5, TNIK, KCTD12, UTRN, RPL29, DBN1, ATP6V1A, LAMA5, RAB5C, STXBP3, RPL12, ATP1A1, PSMA7, SDCBP, NCSTN, ERBB2, EP…	8.82949e-19		FDR	false detection rate
GOTERM_CC_FAT	GO:0097458~neuron part	RPL4, CYFIP1, CTNND1, CLSTN1, RPL6, ACTB, PPP2R1A, KIF5C, BASP1, BSG, DAG1, ENPP1, PLS3, VPS35, DIP2B, SH3GL1, CXADR, APLP2, ACTN1, ADAM10, SCRIB, ACSL4, CD2AP, BCR, RPL27, TNIK, KCTD12, RPL29, ATP6V1A, IGSF8, COPA, RAB5C, STXBP3, IQGAP1, SDCBP, NCSTN, UBB, EPB41L3, SRGAP2, MYH10, SLC38A2, GOT1, RDX, UPF3B, AFDN, DLG1, DLG4, GIPC1, GNAS, EIF4G2, ITGB1, NRP1, ARF4, TENM3, RPLP0, CLTC, SLC2A1, AP2A…	2.35571e-18
GOTERM_CC_FAT	GO:0030054~cell junction	ITGB1, NRP1, WDR1, CTNND1, SLC2A1, ACTB, BASP1, FLOT1, DAG1, ANXA6, ITGAV, CPNE3, SH3GL1, YWHAH, ACTR3, PDCD6IP, CXADR, ITGA2, ACTN1, ANXA5, ADAM10, SCRIB, LSR, CD2AP, ACTA2, DSG2, LCP1, ITGA5, TLN1, EZR, DBN1, AHNAK, EPB41, SLC3A2, ATP1A1, IQGAP1, EGFR, GJC1, SDCBP, EPB41L2, EPB41L3, PACSIN2, CTNNA1, NCAM1, FLNB, CTNNA2, MAP4K4, SLC16A1, CDSN, GSN, RDX, MSN, CDC42BPA, TJP1, AFDN, DLG1, PTK7, DLG…	5.55076e-18
GOTERM_BP_FAT	GO:0048858~cell projection morphogenesis	ITGB1, RPL4, NRP1, NCKAP1, CYFIP1, LAMC1, ACTB, KIF5C, BSG, FLOT1, DAG1, DIP2B, YWHAH, ACTR3, ACTR2, APLP2, ADAM10, CIT, CD2AP, ACTA2, TNIK, HPRT1, DBN1, LAMA5, CNP, IQGAP1, EGFR, CORO1C, UBB, ERBB2, EPB41L3, PACSIN2, SLITRK5, PLXNA1, NCAM1, CTNNA2, SRGAP2, MYH10, MAP4K4, SPAG9, FARP1, USP9X, FN1, LAMB1, SEPTIN7, AFDN, MARCKS, B4GAT1, DLG4, PLXNB2, CTNNB1, SDK2, EIF4G2	8.25558e-18
GOTERM_BP_FAT	GO:0031175~neuron projection development	ITGB1, RPL4, NRP1, ARF4, NCKAP1, CYFIP1, TENM3, LAMC1, ACTB, KIF5C, BSG, FLOT1, DAG1, ENPP1, PHGDH, DIP2B, YWHAH, ACTR3, ACTR2, APLP2, NME2, ADAM10, ACSL4, CIT, CD2AP, ACTA2, TNIK, HPRT1, DBN1, LAMA5, CNP, IQGAP1, GDPD5, EGFR, UBB, ERBB2, EPB41L3, CTNNA1, SLITRK5, PLXNA1, NCAM1, CTNNA2, SRGAP2, MYH10, MAP4K4, SPAG9, FARP1, RANBP1, USP9X, SEPTIN2, FN1, UPF3B, LAMB1, SEPTIN7, RAB11A, EHD1, AFDN, MA…	1.60711e-17
GOTERM_BP_FAT	GO:0030036~actin cytoskeleton organization	ITGB1, NRP1, NCKAP1, CYFIP1, WDR1, ACTB, CAPZB, PLS3, ACTR3, ACTR2, PDCD6IP, CXADR, ACTN1, CIT, CD2AP, BCR, ACTA2, LCP1, TNIK, TLN1, EZR, DBN1, EPB41, IQGAP1, CORO1C, RACGAP1, EPB41L2, EPB41L3, PACSIN2, PIP5K1A, FLNB, FLNC, CTNNA2, MYH10, FARP2, FARP1, MARCKSL1, GSN, RDX, CDC42BPA, FMNL3, TJP1, DLG1, MARCKS, MYO1B, MYO1C, PTK7, CAPZA1, CAPZA2, CALR, RAN	1.90283e-17
GOTERM_BP_FAT	GO:0030029~actin filament-based process	ITGB1, NRP1, NCKAP1, CYFIP1, WDR1, ACTB, CAPZB, PLS3, ACTR3, ACTR2, PDCD6IP, CXADR, ACTN1, CIT, CD2AP, BCR, ACTA2, DSG2, LCP1, TNIK, TLN1, EZR, DBN1, EPB41, ATP1A1, IQGAP1, CORO1C, RACGAP1, EPB41L2, EPB41L3, PACSIN2, PIP5K1A, FLNB, FLNC, CTNNA2, SRGAP2, MYH10, FARP2, FARP1, MARCKSL1, GSN, RDX, CDC42BPA, FMNL3, TJP1, DLG1, MARCKS, MYO1B, MYO1C, PTK7, TAOK1, CAPZA1, CAPZA2, CALR, RAN	1.90283e-17
GOTERM_MF_FAT	GO:0032403~protein complex binding	ITGB1, CYFIP1, WDR1, IRS4, LAMC1, JCHAIN, CAPZB, ANXA6, ENPP1, PLS3, ANXA7, ITGAV, ACTR3, ACTR2, CXADR, ITGA2, ACTN1, NME2, CD2AP, COL6A1, LCP1, ITGA5, TLN1, UTRN, MFGE8, EZR, DBN1, LAMA5, USP14, PCNA, GNAI3, IQGAP1, NID1, EGFR, GNAI1, GNAI2, CORO1C, CTNNA1, FLNB, FLNC, CTNNA2, MYH10, MARCKSL1, GSN, FN1, LAMB1, FMNL3, AFDN, MARCKS, MYO1B, MYO1C, PIP, CAPZA1, CAPZA2, GNAS, CALR	2.08138e-17
GOTERM_MF_FAT	GO:0008092~cytoskeletal protein binding	ITGB1, CYFIP1, WDR1, CLSTN1, CLTC, ACTB, CAPZB, KIF5C, TOM1, DAG1, ANXA6, PLS3, DIP2B, YWHAG, YWHAH, ACTR3, ACTR2, ACTN1, KIF23, CKAP5, CD2AP, ACTA2, LCP1, TLN1, UTRN, EZR, DBN1, EPB41, ATP1A1, IQGAP1, EGFR, CORO1C, HSPH1, RACGAP1, EPB41L2, EPB41L3, PACSIN2, CTNNA1, FLNB, FLNC, CTNNA2, MYH10, CCT5, MAP4K4, FARP2, SPAG9, FARP1, MARCKSL1, GSN, RDX, MSN, RAB11A, FMNL3, AFDN, DLG1, MARCKS, MYO1B, MYO…	2.08138e-17
GOTERM_BP_FAT	GO:0030030~cell projection organization	ITGB1, RPL4, NRP1, ARF4, NCKAP1, CYFIP1, TENM3, GDI2, LAMC1, ACTB, RO60, CAPZB, KIF5C, BSG, FLOT1, DAG1, ENPP1, VPS35, PHGDH, DIP2B, YWHAH, ACTR3, ACTR2, ITGA2, APLP2, NME2, ADAM10, SCRIB, ACSL4, CKAP5, CIT, CD2AP, ACTA2, TNIK, HPRT1, EZR, DBN1, LAMA5, CNP, IQGAP1, GDPD5, EGFR, CORO1C, UBB, ERBB2, EPB41L3, PACSIN2, CTNNA1, SLITRK5, PLXNA1, PIP5K1A, NCAM1, CTNNA2, SRGAP2, MYH10, MAP4K4, SPAG9, FAR…	2.11014e-17
GOTERM_BP_FAT	GO:0032990~cell part morphogenesis	ITGB1, RPL4, NRP1, NCKAP1, CYFIP1, LAMC1, ACTB, KIF5C, BSG, FLOT1, DAG1, DIP2B, YWHAH, ACTR3, ACTR2, APLP2, ADAM10, CIT, CD2AP, ACTA2, TNIK, HPRT1, DBN1, LAMA5, CNP, IQGAP1, EGFR, CORO1C, UBB, ERBB2, EPB41L3, PACSIN2, SLITRK5, PLXNA1, NCAM1, CTNNA2, SRGAP2, MYH10, MAP4K4, SPAG9, FARP1, USP9X, FN1, LAMB1, SEPTIN7, AFDN, MARCKS, B4GAT1, DLG4, PLXNB2, CTNNB1, SDK2, EIF4G2	2.1163e-17
GOTERM_BP_FAT	GO:0048812~neuron projection morphogenesis	ITGB1, RPL4, NRP1, NCKAP1, CYFIP1, LAMC1, ACTB, KIF5C, BSG, FLOT1, DAG1, DIP2B, YWHAH, ACTR3, ACTR2, APLP2, ADAM10, CIT, CD2AP, ACTA2, TNIK, HPRT1, DBN1, LAMA5, CNP, IQGAP1, EGFR, UBB, ERBB2, EPB41L3, SLITRK5, PLXNA1, NCAM1, CTNNA2, SRGAP2, MYH10, MAP4K4, SPAG9, FARP1, USP9X, FN1, LAMB1, SEPTIN7, AFDN, MARCKS, B4GAT1, DLG4, PLXNB2, CTNNB1, SDK2, EIF4G2	2.7063e-17
GOTERM_BP_FAT	GO:0051128~regulation of cellular component organization	RPL4, NCKAP1, CYFIP1, TFRC, CLSTN1, SMC4, ACTB, RUVBL1, DAG1, TOM1, ENPP1, VPS35, DIP2B, SH3GL1, ADAM10, ACSL4, CD2AP, BCR, TNIK, EZR, TSG101, RAB5C, EPB41, IQGAP1, CORO1C, SDCBP, CCNB1, HSPH1, EPB41L2, EPB41L3, PACSIN2, PLXNA1, MYH10, VAT1, XRCC5, RDX, FN1, MSN, EHD1, CCT6A, AFDN, DLG1, EHD4, PTK7, DLG4, PLXNB2, CALR, EIF4G2, ITGB1, NRP1, ARF4, TENM3, WDR1, CLTC, GDI2, XPO1, CAPZB, FLOT1, ANXA7,…	3.32311e-17
GOTERM_BP_FAT	GO:0034330~cell junction organization	ITGB1, NRP1, WDR1, CTNND1, LAMC1, IQGAP1, ACTB, CORO1C, GJC1, EPB41L3, CTNNA1, FLOT1, PIP5K1A, ITGAV, MAP4K4, PDCD6IP, CXADR, ITGA2, ACTN1, RDX, FN1, ADAM10, LSR, CD2AP, BCR, ACTA2, TJP1, AFDN, DLG1, MYO1C, CAPZA1, CTNNB1, DSG2, ITGA5, TLN1	3.00012e-16
GOTERM_BP_FAT	GO:0048666~neuron development	ITGB1, RPL4, NRP1, ARF4, NCKAP1, CYFIP1, TENM3, LAMC1, ACTB, KIF5C, BSG, FLOT1, DAG1, ENPP1, PHGDH, DIP2B, YWHAH, ACTR3, ACTR2, APLP2, NME2, ADAM10, SCRIB, ACSL4, CIT, CD2AP, ACTA2, TNIK, HPRT1, DBN1, LAMA5, CNP, IQGAP1, GDPD5, EGFR, UBB, ERBB2, EPB41L3, CTNNA1, SLITRK5, PLXNA1, NCAM1, CTNNA2, SRGAP2, MYH10, MAP4K4, FARP2, SPAG9, FARP1, RANBP1, USP9X, SEPTIN2, FN1, UPF3B, LAMB1, SEPTIN7, RAB11A, …	4.31849e-16
GOTERM_MF_FAT	GO:0003779~actin binding	ITGB1, CYFIP1, WDR1, EPB41, IQGAP1, EGFR, CORO1C, CAPZB, EPB41L2, EPB41L3, DAG1, CTNNA1, ANXA6, PLS3, FLNB, CTNNA2, FLNC, MYH10, YWHAG, YWHAH, ACTR3, ACTR2, MARCKSL1, GSN, ACTN1, RDX, MSN, CD2AP, FMNL3, AFDN, MARCKS, MYO1B, MYO1C, CAPZA1, GIPC1, CAPZA2, LCP1, TLN1, EZR, UTRN, DBN1	7.11868e-16
GOTERM_CC_FAT	GO:0031252~cell leading edge	ITGB1, ARF4, NCKAP1, CYFIP1, CTNND1, IQGAP1, ACTB, EGFR, CORO1C, CAPZB, ERBB2, EPB41L3, DAG1, CTNNA1, PACSIN2, FLOT1, PIP5K1A, ITGAV, CTNNA2, SRGAP2, MYH10, ACTR3, ACTR2, GSN, EXOC8, ACTN1, RDX, NME2, SCRIB, ATP2B1, CDC42BPA, CD2AP, CIT, ACTA2, MYO1C, GNAS, EXOC4, CTNNB1, LCP1, ITGA5, TLN1, EZR, DBN1	7.18287e-16
GOTERM_MF_FAT	GO:0051015~actin filament binding	CYFIP1, WDR1, IQGAP1, EGFR, CORO1C, CAPZB, CTNNA1, ANXA6, PLS3, FLNB, CTNNA2, FLNC, MYH10, ACTR3, ACTR2, MARCKSL1, GSN, ACTN1, CD2AP, FMNL3, AFDN, MARCKS, MYO1B, MYO1C, CAPZA1, CAPZA2, LCP1, TLN1, EZR, DBN1	7.33737e-16
GOTERM_BP_FAT	GO:0007399~nervous system development	RPL4, NCKAP1, CYFIP1, CLSTN1, ACTB, KIF5C, BSG, DAG1, ENPP1, VPS35, DIP2B, APLP2, ADAM10, SCRIB, ACSL4, CD2AP, BCR, TNIK, HPRT1, NOTCH2, STXBP3, CNP, IQGAP1, CORO1C, SDCBP, NCSTN, RACGAP1, UBB, EPB41L3, PLXNA1, SRGAP2, MYH10, SLC38A2, XRCC5, FN1, UPF3B, EHD1, AFDN, DLG1, B4GAT1, PTK7, DLG4, PLXNB2, CALR, EIF4G2, SDK2, ITGB1, NRP1, ARF4, TENM3, WDR1, SLC2A1, LAMC1, ATIC, FLOT1, ANXA7, PHGDH, YWHAG…	9.90784e-16
GOTERM_BP_FAT	GO:0022008~neurogenesis	ITGB1, RPL4, NRP1, ARF4, NCKAP1, CYFIP1, TENM3, WDR1, LAMC1, ACTB, KIF5C, BSG, FLOT1, DAG1, ENPP1, ANXA7, PHGDH, DIP2B, YWHAG, YWHAH, ACTR3, ACTR2, PRMT5, APLP2, NME2, ADAM10, SCRIB, ACSL4, CKAP5, CIT, CD2AP, ACTA2, SLC7A5, VCAN, COL6A1, EXOC4, STRAP, TNIK, HPRT1, DBN1, NOTCH2, LAMA5, CNP, GSTP1, IQGAP1, GDPD5, EGFR, NCSTN, UBB, RACGAP1, ERBB2, EPB41L3, CTNNA1, SLITRK5, PLXNA1, NCAM1, CTNNA2, SRG…	1.38257e-15
GOTERM_BP_FAT	GO:0007010~cytoskeleton organization	ITGB1, NRP1, NCKAP1, CYFIP1, WDR1, CLTC, ACTB, XPO1, CAPZB, PPP2R1A, DAG1, PLS3, YWHAH, ACTR3, ACTR2, PDCD6IP, CXADR, ACTN1, KIF23, CKAP5, CIT, CD2AP, DDB1, BCR, ACTA2, LCP1, TNIK, TLN1, EZR, DBN1, CHMP5, EPB41, IQGAP1, GNAI1, CORO1C, CCNB1, HSPH1, RACGAP1, EPB41L2, EPB41L3, PACSIN2, PIP5K1A, FLNB, FLNC, CTNNA2, SRGAP2, MYH10, FARP2, FARP1, RANBP1, DYNC1H1, MARCKSL1, SLC16A1, GSN, RDX, CDC42BPA, …	1.66148e-15
GOTERM_CC_FAT	GO:0005938~cell cortex	WDR1, EPB41, CTNND1, SLC2A1, IQGAP1, ACTB, GNAI1, CORO1C, CAPZB, EPB41L2, FLOT1, FLNB, CTNNA2, MYH10, ACTR2, DYNC1H1, GSN, EXOC8, SEPTIN2, ACTN1, RDX, SEPTIN6, SEPTIN7, CD2AP, ACTA2, ITCH, MARCKS, MYO1C, DLG4, CAPZA1, GIPC1, CAPZA2, EXOC4, CTNNB1, EZR, DBN1, EXOC1	2.02685e-15
GOTERM_BP_FAT	GO:0008104~protein localization	NCKAP1, TFRC, CTNND1, CLSTN1, IPO7, ACTB, IPO5, KIF5C, BSG, DAG1, TOM1, VPS35, KPNA2, ARRDC1, SCRIB, ACSL4, SCAMP3, CD2AP, BCR, HGS, TNIK, EZR, COPB2, COPA, TSG101, RAB5C, STXBP3, EPB41, IQGAP1, CORO1C, RAB11FIP1, EPB41L2, EPB41L3, PACSIN2, PIP5K1A, MYH10, RDX, MSN, EHD1, CCT6A, AFDN, DLG1, EHD4, DLG4, GIPC1, TOLLIP, GNAS, CALR, ITGB1, NRP1, ARF4, CLTC, GDI2, AP2A2, XPO1, YWHAQ, FLOT1, ANXA7, YWH…	2.22273e-15
GOTERM_BP_FAT	GO:0048468~cell development	RPL4, NCKAP1, CYFIP1, ACTB, PPP2R1A, KIF5C, BSG, DAG1, ENPP1, DIP2B, CXADR, APLP2, ACTN1, ADAM10, SCRIB, ACSL4, CD2AP, TNIK, HPRT1, EZR, NOTCH2, CNP, IQGAP1, CORO1C, GJC1, NCSTN, CCNB1, UBB, EPB41L3, PLXNA1, SRGAP2, MYH10, CDSN, XRCC5, RDX, FN1, MSN, UPF3B, EHD1, AFDN, B4GAT1, PTK7, DLG4, PLXNB2, CALR, EIF4G2, SDK2, ITGB1, NRP1, ARF4, TENM3, WDR1, LAMC1, FLVCR1, FLOT1, ANXA6, ITGAV, PHGDH, YWHAG,…	2.22273e-15
GOTERM_CC_FAT	GO:0098794~postsynapse	ITGB1, RPL4, NRP1, ARF4, NCKAP1, CYFIP1, RPLP1, CLSTN1, RPLP0, CTNND1, AP2A2, RPL6, ACTB, RPL7A, CAPZB, KIF5C, DAG1, VPS35, KPNA2, SH3GL1, ACTR3, ACTR2, ACTN1, APLP2, ADAM10, SCRIB, CKAP5, BCR, ACTA2, PLCB3, EXOC4, RPL27, ITGA5, TNIK, KCTD12, UTRN, RPL29, DBN1, RPL12, ATP1A1, PSMA7, ERBB2, EPB41L3, RPL14, RPL13, NCAM1, CTNNA2, SRGAP2, MYH10, FARP1, RAB11A, DLG1, MARCKS, DLG4, GIPC1, CTNNB1, ADGRL…	2.65452e-15
GOTERM_CC_FAT	GO:0098794~postsynapse	ITGB1, RPL4, NRP1, ARF4, NCKAP1, CYFIP1, RPLP1, CLSTN1, RPLP0, CTNND1, AP2A2, RPL6, ACTB, RPL7A, CAPZB, KIF5C, DAG1, VPS35, KPNA2, SH3GL1, ACTR3, ACTR2, ACTN1, APLP2, ADAM10, SCRIB, CKAP5, BCR, ACTA2, PLCB3, EXOC4, RPL27, ITGA5, TNIK, KCTD12, UTRN, RPL29, DBN1, RPL12, ATP1A1, PSMA7, ERBB2, EPB41L3, RPL14, RPL13, NCAM1, CTNNA2, SRGAP2, MYH10, FARP1, RAB11A, DLG1, MARCKS, DLG4, GIPC1, CTNNB1, ADGRL…	2.65452e-15
GOTERM_CC_FAT	GO:0070161~anchoring junction	ITGB1, NRP1, WDR1, CTNND1, SLC3A2, IQGAP1, ACTB, GJC1, SDCBP, EPB41L3, DAG1, CTNNA1, ANXA6, FLOT1, FLNB, ITGAV, CPNE3, CTNNA2, MAP4K4, SH3GL1, ACTR3, PDCD6IP, CDSN, GSN, CXADR, ITGA2, ACTN1, RDX, ADAM10, MSN, SCRIB, LSR, CD2AP, ACTA2, TJP1, AFDN, DLG1, PTK7, CTNNB1, DSG2, LCP1, ITGA5, TLN1, EZR, DBN1	5.68166e-15
GOTERM_CC_FAT	GO:0070161~anchoring junction	ITGB1, NRP1, WDR1, CTNND1, SLC3A2, IQGAP1, ACTB, GJC1, SDCBP, EPB41L3, DAG1, CTNNA1, ANXA6, FLOT1, FLNB, ITGAV, CPNE3, CTNNA2, MAP4K4, SH3GL1, ACTR3, PDCD6IP, CDSN, GSN, CXADR, ITGA2, ACTN1, RDX, ADAM10, MSN, SCRIB, LSR, CD2AP, ACTA2, TJP1, AFDN, DLG1, PTK7, CTNNB1, DSG2, LCP1, ITGA5, TLN1, EZR, DBN1	5.68166e-15
GOTERM_BP_FAT	GO:0022610~biological adhesion	ITGB1, LGALS3BP, NRP1, TENM3, TFRC, CLSTN1, CTNND1, LAMC1, ACTB, STK10, BSG, FLOT1, DAG1, EMILIN2, ITGAV, CXADR, ITGA2, ACTN1, ADAM10, SCRIB, CD2AP, BCR, ACTA2, VCAN, COL6A1, DSG2, ITGA5, TLN1, UTRN, MFGE8, EZR, RPL29, DBN1, LTF, LAMA5, STXBP3, GSTP1, IQGAP1, NID1, NID2, SLC7A1, EGFR, CORO1C, HSPH1, ERBB2, CTNNA1, PLXNA1, PIP5K1A, NCAM1, CTNNA2, MYH10, CD276, MAP4K4, FARP2, CDSN, GSN, RDX, FN1, M…	7.75469e-15
GOTERM_CC_FAT	GO:0005911~cell-cell junction	ITGB1, AHNAK, WDR1, CTNND1, SLC2A1, ATP1A1, IQGAP1, ACTB, GJC1, EPB41L3, DAG1, CTNNA1, PACSIN2, ANXA6, FLOT1, NCAM1, CTNNA2, YWHAH, ACTR3, PDCD6IP, CDSN, GSN, CXADR, ACTN1, ANXA5, SCRIB, LSR, CDC42BPA, CD2AP, ACTA2, TJP1, AFDN, DLG1, DLG4, PTK7, CAPZA1, CTNNB1, DSG2, ITGA5, PALS2, DBN1	8.81887e-15
GOTERM_BP_FAT	GO:0007155~cell adhesion	ITGB1, LGALS3BP, NRP1, TENM3, TFRC, CLSTN1, CTNND1, LAMC1, ACTB, STK10, BSG, FLOT1, DAG1, EMILIN2, ITGAV, CXADR, ITGA2, ACTN1, ADAM10, SCRIB, CD2AP, BCR, ACTA2, VCAN, COL6A1, DSG2, ITGA5, TLN1, UTRN, MFGE8, EZR, RPL29, DBN1, LAMA5, STXBP3, GSTP1, IQGAP1, NID1, NID2, SLC7A1, EGFR, CORO1C, HSPH1, ERBB2, CTNNA1, PLXNA1, PIP5K1A, NCAM1, CTNNA2, MYH10, CD276, MAP4K4, FARP2, CDSN, GSN, RDX, FN1, MSN, L…	1.78372e-14
GOTERM_BP_FAT	GO:0048699~generation of neurons	ITGB1, RPL4, NRP1, ARF4, NCKAP1, CYFIP1, TENM3, WDR1, LAMC1, ACTB, KIF5C, BSG, FLOT1, DAG1, ENPP1, PHGDH, DIP2B, YWHAG, YWHAH, ACTR3, ACTR2, PRMT5, APLP2, NME2, ADAM10, SCRIB, ACSL4, CIT, CD2AP, ACTA2, SLC7A5, VCAN, STRAP, TNIK, HPRT1, DBN1, NOTCH2, LAMA5, CNP, IQGAP1, GDPD5, EGFR, UBB, RACGAP1, ERBB2, EPB41L3, CTNNA1, SLITRK5, PLXNA1, NCAM1, CTNNA2, SRGAP2, MYH10, MAP4K4, FARP2, SPAG9, FARP1, RA…	2.03093e-14
GOTERM_CC_FAT	GO:0099568~cytoplasmic region	WDR1, EPB41, CTNND1, SLC2A1, IQGAP1, ACTB, GNAI1, CORO1C, CAPZB, KIF5C, EPB41L2, FLOT1, FLNB, CTNNA2, MYH10, ACTR2, DYNC1H1, RANBP1, GSN, EXOC8, SEPTIN2, ACTN1, RDX, SEPTIN6, CKAP5, SEPTIN7, CD2AP, ACTA2, ITCH, MARCKS, MYO1C, DLG4, CAPZA1, GIPC1, CAPZA2, EXOC4, CTNNB1, EZR, DBN1, EXOC1	2.46111e-14
GOTERM_BP_FAT	GO:0034329~cell junction assembly	ITGB1, NRP1, WDR1, CTNND1, LAMC1, IQGAP1, ACTB, CORO1C, GJC1, EPB41L3, CTNNA1, FLOT1, PIP5K1A, ITGAV, MAP4K4, PDCD6IP, ITGA2, ACTN1, FN1, LSR, BCR, ACTA2, TJP1, AFDN, DLG1, MYO1C, CAPZA1, CTNNB1, ITGA5, TLN1	4.38465e-14
GOTERM_BP_FAT	GO:1902589~single-organism organelle organization	ITGB1, NRP1, NCKAP1, CYFIP1, TFRC, WDR1, GDI2, SMC4, ACTB, RO60, CAPZB, PPP2R1A, TOM1, PLS3, ACTR3, ACTR2, PDCD6IP, CXADR, ACTN1, KIF23, CKAP5, CIT, CD2AP, BCR, ACTA2, LCP1, TNIK, TLN1, EZR, DBN1, CHMP5, ATP6V1A, LAMA5, PCNA, CNP, EPB41, GNAI3, IQGAP1, CORO1C, CCNB1, RACGAP1, EPB41L2, EPB41L3, PACSIN2, PIP5K1A, FLNB, FLNC, CTNNA2, SRGAP2, MYH10, FARP2, VAT1, FARP1, DYNC1H1, MARCKSL1, GSN, USP9X, …	1.37387e-13
GOTERM_BP_FAT	GO:0033036~macromolecule localization	NCKAP1, TFRC, CTNND1, CLSTN1, IPO7, ACTB, IPO5, KIF5C, BSG, DAG1, TOM1, ENPP1, VPS35, KPNA2, ARRDC1, SCRIB, ACSL4, SCAMP3, CD2AP, BCR, HGS, TNIK, EZR, COPB2, COPA, TSG101, RAB5C, STXBP3, EPB41, IQGAP1, ACAT2, CORO1C, RAB11FIP1, EPB41L2, EPB41L3, PACSIN2, PIP5K1A, MYH10, RDX, MSN, EHD1, CCT6A, AFDN, DLG1, EHD4, DLG4, GIPC1, TOLLIP, GNAS, CALR, ITGB1, NRP1, ARF4, CLTC, GDI2, SLC2A1, AP2A2, XPO1, YW…	1.37387e-13
GOTERM_BP_FAT	GO:0000904~cell morphogenesis involved in differentiation	ITGB1, RPL4, NRP1, CYFIP1, WDR1, LAMC1, ACTB, KIF5C, BSG, FLOT1, DAG1, ITGAV, DIP2B, YWHAH, ACTR3, ACTR2, ACTN1, APLP2, ADAM10, SCRIB, CIT, CD2AP, ACTA2, TNIK, HPRT1, DBN1, LAMA5, CNP, CORO1C, ERBB2, SLITRK5, PLXNA1, NCAM1, FLNB, CTNNA2, MYH10, FARP1, USP9X, FN1, LAMB1, SEPTIN7, AFDN, MARCKS, B4GAT1, DLG4, PLXNB2, CALR, SDK2, EIF4G2	3.34143e-13
GOTERM_CC_FAT	GO:0044448~cell cortex part	WDR1, EPB41, CTNND1, SLC2A1, IQGAP1, ACTB, GNAI1, CAPZB, FLOT1, CTNNA2, ACTR2, GSN, EXOC8, SEPTIN2, ACTN1, RDX, SEPTIN6, SEPTIN7, ACTA2, DLG4, CAPZA1, CAPZA2, EXOC4, CTNNB1, DBN1, EXOC1	3.70064e-13
GOTERM_BP_FAT	GO:0048667~cell morphogenesis involved in neuron differentiation	ITGB1, RPL4, LAMA5, NRP1, CYFIP1, CNP, LAMC1, ACTB, KIF5C, ERBB2, BSG, DAG1, FLOT1, SLITRK5, PLXNA1, NCAM1, CTNNA2, DIP2B, MYH10, YWHAH, ACTR3, FARP1, ACTR2, USP9X, APLP2, FN1, ADAM10, LAMB1, SCRIB, SEPTIN7, CD2AP, CIT, ACTA2, AFDN, MARCKS, B4GAT1, DLG4, PLXNB2, TNIK, HPRT1, DBN1, SDK2, EIF4G2	5.71679e-13
GOTERM_BP_FAT	GO:0048667~cell morphogenesis involved in neuron differentiation	ITGB1, RPL4, LAMA5, NRP1, CYFIP1, CNP, LAMC1, ACTB, KIF5C, ERBB2, BSG, DAG1, FLOT1, SLITRK5, PLXNA1, NCAM1, CTNNA2, DIP2B, MYH10, YWHAH, ACTR3, FARP1, ACTR2, USP9X, APLP2, FN1, ADAM10, LAMB1, SCRIB, SEPTIN7, CD2AP, CIT, ACTA2, AFDN, MARCKS, B4GAT1, DLG4, PLXNB2, TNIK, HPRT1, DBN1, SDK2, EIF4G2	5.71679e-13
GOTERM_BP_FAT	GO:0030182~neuron differentiation	ITGB1, RPL4, NRP1, ARF4, NCKAP1, CYFIP1, TENM3, LAMC1, ACTB, KIF5C, BSG, FLOT1, DAG1, ENPP1, PHGDH, DIP2B, YWHAH, ACTR3, ACTR2, APLP2, NME2, ADAM10, SCRIB, ACSL4, CIT, CD2AP, ACTA2, STRAP, TNIK, HPRT1, DBN1, LAMA5, CNP, IQGAP1, GDPD5, EGFR, UBB, ERBB2, EPB41L3, CTNNA1, SLITRK5, PLXNA1, NCAM1, CTNNA2, SRGAP2, MYH10, MAP4K4, FARP2, SPAG9, FARP1, RANBP1, USP9X, SEPTIN2, FN1, UPF3B, LAMB1, SEPTIN7, R…	6.26946e-13
GOTERM_BP_FAT	GO:0032880~regulation of protein localization	ITGB1, NCKAP1, TFRC, CLTC, GDI2, IPO7, ACTB, IPO5, XPO1, BSG, ANXA7, VPS35, ACTR3, CCT2, PARP1, ANXA5, ACSL4, CD2AP, ACTA2, TCP1, EXOC4, LCP1, EZR, DBN1, TSG101, EPB41, IQGAP1, EGFR, GNAI1, RAB11FIP1, EPB41L2, ERBB2, CTNNA1, CCT8, CCT7, MYH10, CCT5, MAP4K4, SLC12A2, FARP1, SLC16A1, GSN, SEPTIN2, RDX, MSN, RAB11A, DNAJA1, CCT6A, AFDN, DLG1, MYO1C, DLG4, GNAS, CTNNB1, RAN	6.70284e-13
GOTERM_BP_FAT	GO:0070727~cellular macromolecule localization	ITGB1, NRP1, ARF4, TFRC, CLSTN1, CTNND1, CLTC, GDI2, AP2A2, IPO7, ACTB, IPO5, XPO1, YWHAQ, KIF5C, BSG, FLOT1, VPS35, KPNA2, YWHAG, YWHAH, ACTR3, CCT2, PARP1, VPS37C, SCRIB, VPS37B, CKAP5, SCAMP3, CD2AP, BCR, ACTA2, HGS, TCP1, EXOC4, LCP1, TNIK, EZR, DBN1, LAMA5, COPB2, COPA, RAB5C, STXBP3, EPB41, IQGAP1, EGFR, GNAI1, EPB41L2, ERBB2, EPB41L3, PACSIN2, CTNNA1, PIP5K1A, CCT8, CCT7, CCT5, FARP1, GSN,…	9.0851e-13
GOTERM_BP_FAT	GO:0070727~cellular macromolecule localization	ITGB1, NRP1, ARF4, TFRC, CLSTN1, CTNND1, CLTC, GDI2, AP2A2, IPO7, ACTB, IPO5, XPO1, YWHAQ, KIF5C, BSG, FLOT1, VPS35, KPNA2, YWHAG, YWHAH, ACTR3, CCT2, PARP1, VPS37C, SCRIB, VPS37B, CKAP5, SCAMP3, CD2AP, BCR, ACTA2, HGS, TCP1, EXOC4, LCP1, TNIK, EZR, DBN1, LAMA5, COPB2, COPA, RAB5C, STXBP3, EPB41, IQGAP1, EGFR, GNAI1, EPB41L2, ERBB2, EPB41L3, PACSIN2, CTNNA1, PIP5K1A, CCT8, CCT7, CCT5, FARP1, GSN,…	9.0851e-13
GOTERM_CC_FAT	GO:0098590~plasma membrane region	ITGB1, NRP1, ARF4, NCKAP1, TFRC, CLSTN1, CTNND1, CLTC, SLC2A1, BSG, FLOT1, DAG1, ANXA6, ENPP1, ITGAV, CXADR, AKR1A1, ADAM10, SCRIB, SLC39A14, SLC7A5, DSG2, LCP1, ITGA5, TNIK, KCTD12, TLN1, UTRN, EZR, DBN1, ATP6V1A, STXBP3, EPB41, SLC3A2, ATP1A1, SLC1A5, IQGAP1, SLC7A1, EGFR, CORO1C, NCSTN, ERBB2, EPB41L3, PACSIN2, CTNNA1, PIP5K1A, NCAM1, CTNNA2, SRGAP2, SLC12A2, FARP1, MARCKSL1, SLC16A1, SEPTIN2,…	1.25097e-12
GOTERM_BP_FAT	GO:0051641~cellular localization	CYFIP1, TFRC, CTNND1, CLSTN1, IPO7, ACTB, IPO5, KIF5C, BSG, TOM1, ENPP1, VPS35, KPNA2, SH3GL1, ADAM10, SCRIB, SCAMP3, CD2AP, BCR, HGS, TNIK, EZR, ATP6V1A, COPB2, COPA, TSG101, RAB5C, STXBP3, EPB41, IQGAP1, CCNB1, UBB, EPB41L2, EPB41L3, PACSIN2, PIP5K1A, MYH10, SLC38A2, RDX, MSN, EHD1, CCT6A, DLG1, EHD4, DLG4, GIPC1, TOLLIP, UBE2O, CALR, ITGB1, NRP1, ARF4, CLTC, GDI2, AP2A2, XPO1, YWHAQ, FLOT1, AN…	1.81539e-12
GOTERM_BP_FAT	GO:0034613~cellular protein localization	ITGB1, NRP1, ARF4, TFRC, CLSTN1, CTNND1, CLTC, GDI2, AP2A2, IPO7, ACTB, IPO5, XPO1, YWHAQ, KIF5C, BSG, FLOT1, VPS35, KPNA2, YWHAG, YWHAH, ACTR3, CCT2, PARP1, VPS37C, SCRIB, VPS37B, SCAMP3, CD2AP, BCR, ACTA2, HGS, TCP1, EXOC4, LCP1, TNIK, EZR, DBN1, LAMA5, COPB2, COPA, RAB5C, STXBP3, EPB41, IQGAP1, EGFR, GNAI1, EPB41L2, ERBB2, EPB41L3, PACSIN2, CTNNA1, PIP5K1A, CCT8, CCT7, CCT5, FARP1, GSN, SSB, U…	2.10003e-12
GOTERM_BP_FAT	GO:0034613~cellular protein localization	ITGB1, NRP1, ARF4, TFRC, CLSTN1, CTNND1, CLTC, GDI2, AP2A2, IPO7, ACTB, IPO5, XPO1, YWHAQ, KIF5C, BSG, FLOT1, VPS35, KPNA2, YWHAG, YWHAH, ACTR3, CCT2, PARP1, VPS37C, SCRIB, VPS37B, SCAMP3, CD2AP, BCR, ACTA2, HGS, TCP1, EXOC4, LCP1, TNIK, EZR, DBN1, LAMA5, COPB2, COPA, RAB5C, STXBP3, EPB41, IQGAP1, EGFR, GNAI1, EPB41L2, ERBB2, EPB41L3, PACSIN2, CTNNA1, PIP5K1A, CCT8, CCT7, CCT5, FARP1, GSN, SSB, U…	2.10003e-12
GOTERM_MF_FAT	GO:0097367~carbohydrate derivative binding	NRP1, ARF4, OLA1, LAMC1, YARS1, SMC4, PFAS, ACTB, JCHAIN, STK10, KIF5C, RUVBL1, DAG1, ANXA6, ENPP1, ACTR3, CHID1, ACTR2, CCT2, APLP2, CAD, NME2, KIF23, ACSL4, CIT, BCR, ACTA2, ACLY, VCAN, PSMA1, TCP1, TNIK, TOP1, RPL29, TARS1, GART, LTF, ATP6V1A, RAB5C, ITIH2, HSPA4L, GNAI3, ATP1A1, NID1, EGFR, GNAI1, GNAI2, SDCBP, PSMB4, HSPH1, MAT2A, ERBB2, PIP5K1A, PIP5K1B, NCAM1, CKB, CCT8, CCT7, MYH10, CCT5,…	2.3163e-12
GOTERM_MF_FAT	GO:0043168~anion binding	CPNE8, YARS1, SMC4, ACTB, STK10, KIF5C, RUVBL1, TOM1, ENPP1, CPNE3, APLP2, ANXA11, ACSL4, PGD, BCR, ACLY, HGS, TNIK, TLN1, RPL29, TARS1, ATP6V1A, RAB5C, EPB41, HSPA4L, IQGAP1, SDCBP, HSPH1, RACGAP1, PACSIN2, PIP5K1A, PIP5K1B, MYH10, GOT1, XRCC5, FN1, ASNS, EHD1, CCT6A, EHD4, STK26, PI4KA, GNAS, UBE2O, FARSA, CDK14, NRP1, ARF4, OLA1, PFAS, AP2A2, JCHAIN, ANXA6, ANXA7, QSOX1, YWHAG, ACTR3, ACTR2, C…	2.3163e-12
GOTERM_BP_FAT	GO:0040011~locomotion	ITGB1, NRP1, ARF4, NCKAP1, CYFIP1, WDR1, LAMC1, ACTB, STK10, KIF5C, BSG, FLOT1, DAG1, ANXA6, ENPP1, EMILIN2, ITGAV, CPNE3, VPS35, ACTR3, CXADR, ITGA2, ANXA5, ADAM10, SCRIB, VPS37B, CD2AP, DDB1, BCR, ACTA2, VCAN, COL6A1, LCP1, ITGA5, PPIB, DBN1, CHMP5, LAMA5, IGSF8, USP14, TSG101, GSTP1, IQGAP1, EGFR, GNAI2, CORO1C, SDCBP, ERBB2, CTNNA1, PLXNA1, PIP5K1A, NCAM1, CTNNA2, SRGAP2, MYH10, MAP4K4, SLC12…	3.63319e-12
GOTERM_CC_FAT	GO:0005912~adherens junction	ITGB1, NRP1, CTNND1, IQGAP1, ACTB, SDCBP, DAG1, CTNNA1, ANXA6, FLOT1, FLNB, ITGAV, CPNE3, CTNNA2, MAP4K4, ACTR3, GSN, CXADR, ITGA2, ACTN1, RDX, ADAM10, MSN, SCRIB, ACTA2, TJP1, AFDN, DLG1, CTNNB1, LCP1, ITGA5, TLN1, EZR	3.83164e-12
GOTERM_CC_FAT	GO:0005912~adherens junction	ITGB1, NRP1, CTNND1, IQGAP1, ACTB, SDCBP, DAG1, CTNNA1, ANXA6, FLOT1, FLNB, ITGAV, CPNE3, CTNNA2, MAP4K4, ACTR3, GSN, CXADR, ITGA2, ACTN1, RDX, ADAM10, MSN, SCRIB, ACTA2, TJP1, AFDN, DLG1, CTNNB1, LCP1, ITGA5, TLN1, EZR	3.83164e-12
GOTERM_BP_FAT	GO:0051130~positive regulation of cellular component organization	ITGB1, RPL4, NRP1, NCKAP1, CYFIP1, TENM3, TFRC, WDR1, CLSTN1, SMC4, RUVBL1, FLOT1, TOM1, DAG1, VPS35, SH3GL1, ACTR3, ACTR2, CCT2, PDCD6IP, ITGA2, NME2, VPS37B, CKAP5, BCR, TCP1, LCP1, TNIK, EZR, DBN1, TSG101, AHNAK, IQGAP1, EGFR, CORO1C, SDCBP, SLITRK5, PLXNA1, CCT8, CTNNA2, CCT7, CCT5, MAP4K4, FARP1, RANBP1, DYNC1H1, GSN, XRCC5, FN1, MSN, SEPTIN7, RAB11A, CCT6A, EHD1, AFDN, DLG1, MARCKS, MYO1C, …	4.81995e-12
GOTERM_BP_FAT	GO:0051130~positive regulation of cellular component organization	ITGB1, RPL4, NRP1, NCKAP1, CYFIP1, TENM3, TFRC, WDR1, CLSTN1, SMC4, RUVBL1, FLOT1, TOM1, DAG1, VPS35, SH3GL1, ACTR3, ACTR2, CCT2, PDCD6IP, ITGA2, NME2, VPS37B, CKAP5, BCR, TCP1, LCP1, TNIK, EZR, DBN1, TSG101, AHNAK, IQGAP1, EGFR, CORO1C, SDCBP, SLITRK5, PLXNA1, CCT8, CTNNA2, CCT7, CCT5, MAP4K4, FARP1, RANBP1, DYNC1H1, GSN, XRCC5, FN1, MSN, SEPTIN7, RAB11A, CCT6A, EHD1, AFDN, DLG1, MARCKS, MYO1C, …	4.81995e-12
GOTERM_BP_FAT	GO:0045216~cell-cell junction organization	ITGB1, NRP1, WDR1, CTNND1, IQGAP1, ACTB, CORO1C, GJC1, EPB41L3, CTNNA1, PIP5K1A, ITGAV, MAP4K4, PDCD6IP, CXADR, ITGA2, ACTN1, RDX, ADAM10, LSR, CD2AP, BCR, ACTA2, TJP1, AFDN, DLG1, CTNNB1, DSG2	1.6901e-11
GOTERM_BP_FAT	GO:1903827~regulation of cellular protein localization	ITGB1, TFRC, EPB41, CLTC, GDI2, IQGAP1, IPO7, ACTB, EGFR, GNAI1, IPO5, XPO1, EPB41L2, ERBB2, CTNNA1, VPS35, CCT8, CCT7, CCT5, ACTR3, FARP1, CCT2, GSN, PARP1, RDX, MSN, RAB11A, CD2AP, DNAJA1, ACTA2, CCT6A, DLG1, MYO1C, DLG4, TCP1, CTNNB1, LCP1, EZR, DBN1, RAN	3.16671e-11
GOTERM_BP_FAT	GO:0006928~movement of cell or subcellular component	ITGB1, NRP1, ARF4, NCKAP1, CYFIP1, WDR1, LAMC1, ACTB, STK10, KIF5C, BSG, FLOT1, DAG1, ANXA6, ENPP1, EMILIN2, ITGAV, CPNE3, ACTR3, ACTR2, CXADR, ITGA2, ANXA5, ADAM10, KIF23, SCRIB, CD2AP, BCR, ACTA2, VCAN, DSG2, LCP1, ITGA5, PPIB, DBN1, LAMA5, IGSF8, GSTP1, ATP1A1, IQGAP1, EGFR, GNAI2, CORO1C, SDCBP, UBB, ERBB2, CTNNA1, PLXNA1, PIP5K1A, NCAM1, CTNNA2, SRGAP2, MYH10, MAP4K4, SLC12A2, SPAG9, DYNC1H1…	3.37309e-11
GOTERM_CC_FAT	GO:0001726~ruffle	ACTR3, ITGB1, ARF4, NCKAP1, CYFIP1, GSN, ACTN1, RDX, NME2, IQGAP1, EGFR, CIT, CD2AP, CORO1C, MYO1C, ERBB2, PACSIN2, GNAS, PIP5K1A, ITGAV, LCP1, ITGA5, TLN1, EZR	3.41149e-11
GOTERM_BP_FAT	GO:0033043~regulation of organelle organization	NRP1, ARF4, NCKAP1, CYFIP1, TFRC, WDR1, CLTC, GDI2, SMC4, ACTB, XPO1, CAPZB, RUVBL1, TOM1, VPS35, YWHAH, ACTR3, ACTR2, CCT2, PDCD6IP, PARP1, VPS37B, CKAP5, CIT, CD2AP, ACTA2, TCP1, LCP1, EZR, DBN1, CHMP5, TSG101, GNAI1, SDCBP, CCNB1, HSPH1, CCT8, CTNNA2, CCT7, CCT5, VAT1, RANBP1, DYNC1H1, GSN, XRCC5, RDX, MSN, SEPTIN7, RAB11A, CCT6A, TJP1, DLG1, MYO1C, TAOK1, CAPZA1, CAPZA2, CTNNB1, CALR	4.04346e-11
GOTERM_BP_FAT	GO:0045184~establishment of protein localization	ITGB1, ARF4, TFRC, CLSTN1, CLTC, GDI2, AP2A2, IPO7, IPO5, XPO1, YWHAQ, KIF5C, BSG, TOM1, DAG1, ANXA7, VPS35, KPNA2, YWHAG, YWHAH, ACTR3, CCT2, PDCD6IP, PARP1, EXOC8, ARRDC1, ANXA5, VPS37C, SCRIB, ACSL4, LSR, VPS37B, SCAMP3, CD2AP, BCR, HGS, TCP1, EXOC4, LCP1, CHMP5, EXOC1, COPB2, COPA, RAB5C, TSG101, STXBP3, EGFR, CORO1C, RAB11FIP1, ERBB2, CCT8, CCT7, MYH10, CCT5, MAP4K4, SLC12A2, SLC16A1, SSB, U…	4.79945e-11
GOTERM_CC_FAT	GO:0015629~actin cytoskeleton	NCKAP1, AHNAK, WDR1, EPB41, SLC2A1, IQGAP1, ACTB, CORO1C, CAPZB, EPB41L2, CTNNA1, FLOT1, PLS3, FLNB, CTNNA2, FLNC, MYH10, SH3GL1, ACTR3, ACTR2, PDCD6IP, GSN, SEPTIN2, ACTN1, RDX, CDC42BPA, SEPTIN7, CD2AP, CIT, ACTA2, MARCKS, MYO1B, MYO1C, CAPZA1, CAPZA2, LCP1, EZR, DBN1	5.41449e-11
GOTERM_CC_FAT	GO:0015629~actin cytoskeleton	NCKAP1, AHNAK, WDR1, EPB41, SLC2A1, IQGAP1, ACTB, CORO1C, CAPZB, EPB41L2, CTNNA1, FLOT1, PLS3, FLNB, CTNNA2, FLNC, MYH10, SH3GL1, ACTR3, ACTR2, PDCD6IP, GSN, SEPTIN2, ACTN1, RDX, CDC42BPA, SEPTIN7, CD2AP, CIT, ACTA2, MARCKS, MYO1B, MYO1C, CAPZA1, CAPZA2, LCP1, EZR, DBN1	5.41449e-11
GOTERM_CC_FAT	GO:0016323~basolateral plasma membrane	TFRC, STXBP3, EPB41, SLC2A1, SLC3A2, ATP1A1, SLC1A5, IQGAP1, SLC7A1, EGFR, ERBB2, BSG, DAG1, FLOT1, ENPP1, CTNNA2, SLC12A2, SLC16A1, CXADR, MSN, SCRIB, ATP2B1, SLC39A14, TJP1, SLC7A5, DLG1, MYO1C, DLG4, CTNNB1, EZR	6.82878e-11
GOTERM_CC_FAT	GO:0098793~presynapse	RPL4, ATP6V1A, CYFIP1, RAB5C, STXBP3, RPL12, CTNND1, CLTC, SLC2A1, AP2A2, ACTB, RPL6, SDCBP, RPL7A, NCSTN, ERBB2, RPL14, FLOT1, RPL13, VPS35, NCAM1, CTNNA2, YWHAG, YWHAH, SH3GL1, MARCKSL1, GOT1, SEPTIN2, ITGA2, CAD, ANXA5, SEPTIN6, ADAM10, SCRIB, ATP2B1, SEPTIN7, ACTA2, DLG1, MARCKS, DLG4, GIPC1, EXOC4, CTNNB1, RPL27, TNIK, KCTD12, RPL29	1.15497e-10
GOTERM_BP_FAT	GO:0016192~vesicle-mediated transport	ITGB1, ARF4, CYFIP1, TFRC, CLSTN1, CLTC, GDI2, AP2A2, ACTB, KIF5C, FLOT1, ITGAV, VPS35, SH3GL1, PDCD6IP, EXOC8, ITGA2, ANXA11, SCRIB, VPS37B, CKAP5, CD2AP, BCR, ACTA2, PLCB3, HGS, EXOC4, MFGE8, EZR, CHMP5, EXOC1, COPB2, COPA, RAB5C, TSG101, STXBP3, GNAI3, GNAI2, CORO1C, SDCBP, RAB11FIP1, PACSIN2, NCAM1, MYH10, SPAG9, GSN, SEPTIN2, RDX, MSN, APOC3, SEPTIN7, RAB11A, EHD1, ITCH, MYO1B, EHD4, MYO1C, …	1.6835e-10
GOTERM_MF_FAT	GO:1901265~nucleoside phosphate binding	ARF4, OLA1, YARS1, SMC4, PFAS, ACTB, STK10, KIF5C, RUVBL1, ANXA6, ENPP1, QSOX1, PHGDH, ACTR3, ACTR2, CCT2, PRMT5, PARP1, CAD, NME2, KIF23, ACSL4, PGD, CIT, BCR, ACTA2, ACLY, CAT, TCP1, TNIK, TOP1, HPRT1, TARS1, GART, ATP6V1A, RAB5C, CNP, HSPA4L, GNAI3, ATP1A1, EGFR, GNAI1, GNAI2, LDHB, HSPH1, MAT2A, ERBB2, PIP5K1A, PIP5K1B, CKB, CCT8, CCT7, MYH10, CCT5, MAP4K4, DYNC1H1, MDH1, XRCC5, SEPTIN2, IDH1…	1.93916e-10
GOTERM_MF_FAT	GO:0000166~nucleotide binding	ARF4, OLA1, YARS1, SMC4, PFAS, ACTB, STK10, KIF5C, RUVBL1, ANXA6, ENPP1, QSOX1, PHGDH, ACTR3, ACTR2, CCT2, PRMT5, PARP1, CAD, NME2, KIF23, ACSL4, PGD, CIT, BCR, ACTA2, ACLY, CAT, TCP1, TNIK, TOP1, HPRT1, TARS1, GART, ATP6V1A, RAB5C, CNP, HSPA4L, GNAI3, ATP1A1, EGFR, GNAI1, GNAI2, LDHB, HSPH1, MAT2A, ERBB2, PIP5K1A, PIP5K1B, CKB, CCT8, CCT7, MYH10, CCT5, MAP4K4, DYNC1H1, MDH1, XRCC5, SEPTIN2, IDH1…	1.93916e-10
GOTERM_BP_FAT	GO:0022604~regulation of cell morphogenesis	RPL4, NRP1, CYFIP1, WDR1, EPB41, CORO1C, CAPZB, EPB41L2, EPB41L3, PLXNA1, ANXA7, DIP2B, MYH10, YWHAH, ACTR3, SPAG9, ACTR2, RDX, FN1, ADAM10, MSN, SEPTIN7, CIT, FMNL3, AFDN, DLG1, MARCKS, DLG4, PLXNB2, TNIK, CALR, EZR, DBN1, EIF4G2	7.06547e-10
GOTERM_BP_FAT	GO:1903829~positive regulation of cellular protein localization	ITGB1, TFRC, EPB41, IQGAP1, IPO7, EGFR, GNAI1, IPO5, EPB41L2, ERBB2, VPS35, CCT8, CCT7, CCT5, ACTR3, FARP1, CCT2, PARP1, RDX, MSN, RAB11A, CD2AP, CCT6A, DLG1, MYO1C, DLG4, TCP1, EZR, RAN	1.22239e-09
GOTERM_BP_FAT	GO:0061564~axon development	ITGB1, RPL4, LAMA5, NRP1, CYFIP1, CNP, LAMC1, ACTB, KIF5C, ERBB2, BSG, EPB41L3, DAG1, CTNNA1, FLOT1, SLITRK5, PLXNA1, ENPP1, NCAM1, CTNNA2, DIP2B, MYH10, ACTR3, USP9X, APLP2, FN1, LAMB1, SEPTIN7, CD2AP, ACTA2, B4GAT1, PLXNB2, DBN1, SDK2, EIF4G2	1.26859e-09
GOTERM_BP_FAT	GO:0061564~axon development	ITGB1, RPL4, LAMA5, NRP1, CYFIP1, CNP, LAMC1, ACTB, KIF5C, ERBB2, BSG, EPB41L3, DAG1, CTNNA1, FLOT1, SLITRK5, PLXNA1, ENPP1, NCAM1, CTNNA2, DIP2B, MYH10, ACTR3, USP9X, APLP2, FN1, LAMB1, SEPTIN7, CD2AP, ACTA2, B4GAT1, PLXNB2, DBN1, SDK2, EIF4G2	1.26859e-09
GOTERM_CC_FAT	GO:0043005~neuron projection	ITGB1, NRP1, ARF4, CYFIP1, TENM3, CLSTN1, RPLP0, CTNND1, ACTB, CAPZB, KIF5C, BASP1, PPP2R1A, DAG1, ENPP1, VPS35, DIP2B, CXADR, EXOC8, ITGA2, ACTN1, APLP2, CAD, ANXA5, ADAM10, CKAP5, CD2AP, BCR, ACTA2, EXOC4, DBN1, IGSF8, COPA, ATP1A1, IQGAP1, GDPD5, GNAI2, CST3, UBB, EPB41L3, NCAM1, CKB, CTNNA2, SRGAP2, MYH10, SLC38A2, SLC12A2, FARP1, RANBP1, DYNC1H1, GOT1, USP9X, SEPTIN6, ATP2B1, SEPTIN7, GARS1,…	2.46509e-09
GOTERM_BP_FAT	GO:0098602~single organism cell adhesion	ITGB1, LAMA5, NRP1, TFRC, STXBP3, GSTP1, CTNND1, LAMC1, SLC7A1, ACTB, CORO1C, STK10, HSPH1, ERBB2, CTNNA1, FLOT1, EMILIN2, ITGAV, NCAM1, CD276, CDSN, GSN, CXADR, RDX, FN1, MSN, LAMB1, SCRIB, CD2AP, ACTA2, TJP1, AFDN, DLG1, ITCH, GNAS, CTNNB1, DSG2, ITGA5, CALR, EZR, DBN1	2.55795e-09
GOTERM_MF_FAT	GO:0035639~purine ribonucleoside triphosphate binding	ARF4, OLA1, YARS1, SMC4, PFAS, ACTB, STK10, KIF5C, RUVBL1, ANXA6, ENPP1, ACTR3, ACTR2, CCT2, CAD, NME2, KIF23, ACSL4, CIT, BCR, ACTA2, ACLY, TCP1, TNIK, TOP1, TARS1, GART, ATP6V1A, RAB5C, HSPA4L, GNAI3, ATP1A1, EGFR, GNAI1, GNAI2, HSPH1, MAT2A, ERBB2, PIP5K1A, PIP5K1B, CKB, CCT8, CCT7, MYH10, CCT5, MAP4K4, DYNC1H1, XRCC5, SEPTIN2, ASNS, SEPTIN6, ATP2B1, CDC42BPA, SEPTIN7, RAB11A, DNAJA1, CCT6A, E…	3.61e-09
GOTERM_BP_FAT	GO:0007409~axonogenesis	ITGB1, RPL4, LAMA5, NRP1, CYFIP1, CNP, LAMC1, ACTB, KIF5C, ERBB2, BSG, DAG1, FLOT1, SLITRK5, PLXNA1, NCAM1, CTNNA2, DIP2B, MYH10, ACTR3, USP9X, APLP2, FN1, LAMB1, SEPTIN7, CD2AP, ACTA2, B4GAT1, PLXNB2, DBN1, SDK2, EIF4G2	4.28931e-09
GOTERM_BP_FAT	GO:0007409~axonogenesis	ITGB1, RPL4, LAMA5, NRP1, CYFIP1, CNP, LAMC1, ACTB, KIF5C, ERBB2, BSG, DAG1, FLOT1, SLITRK5, PLXNA1, NCAM1, CTNNA2, DIP2B, MYH10, ACTR3, USP9X, APLP2, FN1, LAMB1, SEPTIN7, CD2AP, ACTA2, B4GAT1, PLXNB2, DBN1, SDK2, EIF4G2	4.28931e-09
GOTERM_BP_FAT	GO:0022603~regulation of anatomical structure morphogenesis	ITGB1, RPL4, NRP1, CYFIP1, TFRC, WDR1, CAPZB, FLOT1, DAG1, EMILIN2, ANXA7, VPS35, DIP2B, YWHAH, ACTR3, ACTR2, ADAM10, CIT, BCR, HGS, ITGA5, TNIK, EZR, DBN1, EPB41, CORO1C, CST3, EPB41L2, EPB41L3, PLXNA1, MYH10, SLC12A2, SPAG9, VAT1, RDX, FN1, MSN, SEPTIN7, EHD1, FMNL3, TJP1, AFDN, DLG1, MARCKS, PTK7, DLG4, PLXNB2, CTNNB1, CALR, EIF4G2	4.74019e-09
GOTERM_BP_FAT	GO:0061024~membrane organization	ITGB1, LAMA5, TSG101, TFRC, AHNAK, CNP, CLTC, GNAI3, ACTB, EGFR, CORO1C, BSG, EPB41L3, PACSIN2, ANXA6, FLOT1, PIP5K1A, ANXA7, VPS35, MYH10, ACTR3, VAT1, FARP1, PDCD6IP, GSN, EXOC8, ITGA2, BROX, RDX, SCRIB, VPS37B, RAB11A, CD2AP, ACTA2, EHD1, DLG1, EHD4, HGS, DLG4, COL6A1, EXOC4, TNIK, EZR, DBN1, CHMP5, EXOC1	5.58486e-09
GOTERM_CC_FAT	GO:0030055~cell-substrate junction	ACTR3, ITGB1, NRP1, GSN, ITGA2, ACTN1, RDX, MSN, IQGAP1, ACTB, ACTA2, SDCBP, ANXA6, DAG1, CPNE3, FLNB, ITGAV, LCP1, ITGA5, TLN1, EZR, MAP4K4	7.74705e-09
GOTERM_MF_FAT	GO:0036094~small molecule binding	ARF4, OLA1, YARS1, SMC4, PFAS, ACTB, STK10, GYS1, KIF5C, BSG, RUVBL1, ANXA6, ENPP1, QSOX1, PHGDH, YWHAG, ACTR3, ACTR2, CCT2, PRMT5, PARP1, CAD, NME2, KIF23, ACSL4, PGD, CIT, BCR, ACTA2, ACLY, CAT, TCP1, TNIK, TOP1, HPRT1, TARS1, GART, ATP6V1A, RAB5C, CNP, GSTP1, HSPA4L, GNAI3, ATP1A1, EGFR, GNAI1, GNAI2, LDHB, HSPH1, MAT2A, ERBB2, PIP5K1A, PIP5K1B, CKB, CCT8, CCT7, MYH10, CCT5, MAP4K4, DYNC1H1, M…	8.49461e-09
GOTERM_CC_FAT	GO:0030863~cortical cytoskeleton	ACTR2, GSN, WDR1, SEPTIN2, EPB41, ACTN1, RDX, SLC2A1, IQGAP1, ACTB, ACTA2, CAPZB, DLG4, CAPZA1, CAPZA2, FLOT1, DBN1	1.06194e-08
GOTERM_MF_FAT	GO:0032555~purine ribonucleotide binding	ARF4, OLA1, YARS1, SMC4, PFAS, ACTB, STK10, KIF5C, RUVBL1, ANXA6, ENPP1, ACTR3, ACTR2, CCT2, CAD, NME2, KIF23, ACSL4, CIT, BCR, ACTA2, ACLY, TCP1, TNIK, TOP1, TARS1, GART, ATP6V1A, RAB5C, HSPA4L, GNAI3, ATP1A1, EGFR, GNAI1, GNAI2, HSPH1, MAT2A, ERBB2, PIP5K1A, PIP5K1B, CKB, CCT8, CCT7, MYH10, CCT5, MAP4K4, DYNC1H1, XRCC5, SEPTIN2, ASNS, SEPTIN6, ATP2B1, CDC42BPA, SEPTIN7, RAB11A, DNAJA1, CCT6A, E…	1.09963e-08
GOTERM_CC_FAT	GO:0005839~proteasome core complex	PSMB6, PSMA5, PSMA6, PSMB4, PSMA3, PSMA1, PSMA2, PSMB1, PSMA7	1.13757e-08
GOTERM_CC_FAT	GO:0005925~focal adhesion	ITGB1, NRP1, GSN, ITGA2, ACTN1, RDX, MSN, IQGAP1, ACTB, ACTA2, SDCBP, ANXA6, DAG1, CPNE3, FLNB, ITGAV, LCP1, ITGA5, TLN1, EZR, MAP4K4	1.2409e-08
GOTERM_BP_FAT	GO:0051960~regulation of nervous system development	ITGB1, RPL4, NRP1, CYFIP1, TENM3, WDR1, CLSTN1, DAG1, VPS35, DIP2B, YWHAG, YWHAH, ACTR3, ACTR2, PRMT5, NME2, ADAM10, CIT, SLC7A5, VCAN, TNIK, DBN1, NOTCH2, IQGAP1, GDPD5, EGFR, CTNNA1, SLITRK5, PLXNA1, CTNNA2, SRGAP2, MAP4K4, SPAG9, FARP1, RANBP1, XRCC5, FN1, UPF3B, EHD1, AFDN, DLG1, MARCKS, PTK7, DLG4, PLXNB2, CTNNB1, CALR, ADGRL2, EIF4G2	1.42407e-08
GOTERM_MF_FAT	GO:0017076~purine nucleotide binding	ARF4, OLA1, YARS1, SMC4, PFAS, ACTB, STK10, KIF5C, RUVBL1, ANXA6, ENPP1, ACTR3, ACTR2, CCT2, CAD, NME2, KIF23, ACSL4, CIT, BCR, ACTA2, ACLY, TCP1, TNIK, TOP1, TARS1, GART, ATP6V1A, RAB5C, HSPA4L, GNAI3, ATP1A1, EGFR, GNAI1, GNAI2, HSPH1, MAT2A, ERBB2, PIP5K1A, PIP5K1B, CKB, CCT8, CCT7, MYH10, CCT5, MAP4K4, DYNC1H1, XRCC5, SEPTIN2, ASNS, SEPTIN6, ATP2B1, CDC42BPA, SEPTIN7, RAB11A, DNAJA1, CCT6A, E…	1.43535e-08
GOTERM_BP_FAT	GO:0051094~positive regulation of developmental process	ITGB1, RPL4, NRP1, CYFIP1, TENM3, TFRC, CLSTN1, LAMC1, IPO7, ACTB, FLOT1, DAG1, EMILIN2, VPS35, CLIC1, ACTR3, ACTR2, PRMT5, PARP1, NME2, ACTA2, SLC7A5, VCAN, ITGA5, TNIK, EZR, PPIB, DBN1, LTF, NOTCH2, IQGAP1, NID1, GDPD5, EGFR, CORO1C, SDCBP, CCNB1, SLITRK5, PLXNA1, NCAM1, CD276, SPAG9, RANBP1, XRCC5, FN1, UPF3B, LAMB1, ATP2B1, PA2G4, EHD1, TJP1, AFDN, ITCH, DLG1, MARCKS, PTK7, DLG4, GNAS, PLXNB2…	1.45559e-08
GOTERM_BP_FAT	GO:0051301~cell division	TSG101, EPB41, CLTC, GNAI3, IQGAP1, SMC4, GNAI1, GNAI2, CCNB1, RACGAP1, EPB41L2, RUVBL1, MYH10, ACTR3, ACTR2, DYNC1H1, PDCD6IP, EXOC8, USP9X, SEPTIN2, SEPTIN6, ANXA11, KIF23, CKAP5, SEPTIN7, RAB11A, CD2AP, CIT, GIPC1, CAT, EXOC4, TOP1, CDK14, RAN, EXOC1	1.45559e-08
GOTERM_MF_FAT	GO:0032553~ribonucleotide binding	ARF4, OLA1, YARS1, SMC4, PFAS, ACTB, STK10, KIF5C, RUVBL1, ANXA6, ENPP1, ACTR3, ACTR2, CCT2, CAD, NME2, KIF23, ACSL4, CIT, BCR, ACTA2, ACLY, TCP1, TNIK, TOP1, TARS1, GART, ATP6V1A, RAB5C, HSPA4L, GNAI3, ATP1A1, EGFR, GNAI1, GNAI2, HSPH1, MAT2A, ERBB2, PIP5K1A, PIP5K1B, CKB, CCT8, CCT7, MYH10, CCT5, MAP4K4, DYNC1H1, XRCC5, SEPTIN2, ASNS, SEPTIN6, ATP2B1, CDC42BPA, SEPTIN7, RAB11A, DNAJA1, CCT6A, E…	1.47048e-08
GOTERM_BP_FAT	GO:0071705~nitrogen compound transport	ITGB1, ARF4, TFRC, CLSTN1, CLTC, GDI2, AP2A2, IPO7, IPO5, XPO1, YWHAQ, KIF5C, BSG, FLVCR1, FLOT1, TOM1, DAG1, ANXA7, VPS35, KPNA2, YWHAG, YWHAH, ACTR3, PDCD6IP, PARP1, EXOC8, ARRDC1, SLC6A15, ANXA5, VPS37C, SCRIB, ACSL4, LSR, VPS37B, CKAP5, SCAMP3, CD2AP, BCR, SLC7A5, HGS, EXOC4, LCP1, CHMP5, EXOC1, COPB2, COPA, RAB5C, TSG101, STXBP3, SLC3A2, SLC1A5, SLC7A1, EGFR, RAB11FIP1, ERBB2, MYH10, SLC38A2…	1.53353e-08
GOTERM_BP_FAT	GO:0009719~response to endogenous stimulus	ITGB1, CYFIP1, RPLP0, SLC2A1, IRS4, ACTB, IPO5, BSG, DAG1, ENPP1, YWHAG, YWHAH, ACTR3, PARP1, ITGA2, CAD, ANXA5, NME2, SLC39A14, CD2AP, ACTA2, SLC7A5, COL6A1, CAT, STRAP, DSG2, RPL27, TNIK, HPRT1, EZR, DBN1, CHMP5, NOTCH2, PCNA, STXBP3, GSTP1, ATP1A1, IQGAP1, EGFR, GNAI2, SDCBP, MAT2A, ERBB2, CTNNA1, NCAM1, LTA4H, A2M, GOT1, USP9X, IDH1, RDX, APOC3, ASNS, GGH, EIF2S1, DNAJA1, EHD1, DLG1, MARCKS, …	1.79415e-08
GOTERM_CC_FAT	GO:0005924~cell-substrate adherens junction	ITGB1, NRP1, GSN, ITGA2, ACTN1, RDX, MSN, IQGAP1, ACTB, ACTA2, SDCBP, ANXA6, DAG1, CPNE3, FLNB, ITGAV, LCP1, ITGA5, TLN1, EZR, MAP4K4	2.18651e-08
GOTERM_BP_FAT	GO:0016477~cell migration	ITGB1, NRP1, ARF4, NCKAP1, WDR1, LAMC1, STK10, BSG, DAG1, ANXA6, ENPP1, EMILIN2, ITGAV, CPNE3, ACTR3, CXADR, ITGA2, ADAM10, SCRIB, CD2AP, BCR, VCAN, LCP1, ITGA5, PPIB, LAMA5, GSTP1, IQGAP1, EGFR, GNAI2, CORO1C, SDCBP, CTNNA1, PLXNA1, PIP5K1A, CTNNA2, SRGAP2, MYH10, MAP4K4, SLC12A2, SPAG9, USP9X, RDX, FN1, MSN, LAMB1, CDC42BPA, RAB11A, FMNL3, TJP1, AFDN, MYO1C, PTK7, STK26, GIPC1, PLXNB2, CTNNB1, …	3.01394e-08
GOTERM_CC_FAT	GO:0030496~midbody	TSG101, PDCD6IP, SEPTIN2, CTNND1, RDX, SLC2A1, GNAI3, ANXA11, SEPTIN6, KIF23, IQGAP1, VPS37B, SEPTIN7, GNAI1, CIT, GNAI2, RACGAP1, EXOC4, MYH10, RAN, EXOC1, CHMP5	4.09386e-08
GOTERM_BP_FAT	GO:0015031~protein transport	ITGB1, ARF4, TFRC, CLSTN1, CLTC, GDI2, AP2A2, IPO7, IPO5, XPO1, YWHAQ, KIF5C, BSG, TOM1, DAG1, ANXA7, VPS35, KPNA2, YWHAG, YWHAH, ACTR3, PDCD6IP, PARP1, EXOC8, ARRDC1, ANXA5, VPS37C, SCRIB, ACSL4, LSR, VPS37B, SCAMP3, CD2AP, BCR, HGS, EXOC4, LCP1, CHMP5, EXOC1, COPB2, COPA, RAB5C, TSG101, STXBP3, EGFR, RAB11FIP1, ERBB2, MYH10, MAP4K4, SLC12A2, SLC16A1, SSB, USP9X, APOC3, RAB11A, EHD1, MARCKS, MYO…	6.75623e-08
GOTERM_CC_FAT	GO:0044297~cell body	NRP1, CYFIP1, COPA, SLC3A2, GDPD5, GNAI2, CST3, UBB, CAPZB, PPP2R1A, KIF5C, ENPP1, FLNB, VPS35, NCAM1, CKB, DIP2B, CCT8, CCT7, MYH10, SLC38A2, CCT5, SLC12A2, CCT2, DYNC1H1, CXADR, CAD, ANXA5, ADAM10, UPF3B, ACSL4, ATP2B1, CKAP5, SEPTIN7, CIT, ACTA2, CCT6A, DLG1, TCP1, GNAS, EXOC4, TOP1, EZR, DBN1	7.20987e-08
GOTERM_BP_FAT	GO:1990778~protein localization to cell periphery	ITGB1, LAMA5, EPB41, CLSTN1, CLTC, ACTB, EGFR, GNAI1, EPB41L2, ERBB2, BSG, EPB41L3, FLOT1, PIP5K1A, VPS35, ACTR3, RDX, SCRIB, RAB11A, ACTA2, EHD1, DLG1, EHD4, DLG4, TNIK, EZR	8.63466e-08
GOTERM_BP_FAT	GO:0015833~peptide transport	ITGB1, ARF4, TFRC, CLSTN1, CLTC, GDI2, AP2A2, IPO7, IPO5, XPO1, YWHAQ, KIF5C, BSG, TOM1, DAG1, ANXA7, VPS35, KPNA2, YWHAG, YWHAH, ACTR3, PDCD6IP, PARP1, EXOC8, ARRDC1, ANXA5, VPS37C, SCRIB, ACSL4, LSR, VPS37B, SCAMP3, CD2AP, BCR, HGS, EXOC4, LCP1, CHMP5, EXOC1, COPB2, COPA, RAB5C, TSG101, STXBP3, EGFR, RAB11FIP1, ERBB2, MYH10, MAP4K4, SLC12A2, SLC16A1, SSB, USP9X, APOC3, RAB11A, DNAJA1, EHD1, MAR…	8.76726e-08
GOTERM_MF_FAT	GO:0005524~ATP binding	OLA1, YARS1, SMC4, PFAS, ACTB, STK10, KIF5C, RUVBL1, ENPP1, ACTR3, ACTR2, CCT2, CAD, NME2, KIF23, ACSL4, CIT, BCR, ACTA2, ACLY, TCP1, TNIK, TOP1, TARS1, GART, ATP6V1A, HSPA4L, ATP1A1, EGFR, HSPH1, MAT2A, ERBB2, PIP5K1A, PIP5K1B, CKB, CCT8, CCT7, MYH10, CCT5, MAP4K4, DYNC1H1, XRCC5, ASNS, ATP2B1, CDC42BPA, DNAJA1, CCT6A, EHD1, GARS1, MYO1B, EHD4, MYO1C, TAOK1, STK26, PI4KA, UBE2O, FARSA, CDK14	9.19686e-08
GOTERM_BP_FAT	GO:0016358~dendrite development	ACTR3, ITGB1, ARF4, NRP1, CYFIP1, FARP1, ACTR2, ADAM10, ACSL4, IQGAP1, SEPTIN7, CIT, AFDN, MARCKS, DLG4, SLITRK5, CTNNA2, TNIK, HPRT1, SRGAP2, DBN1, EIF4G2, YWHAH	1.17077e-07
GOTERM_BP_FAT	GO:0048870~cell motility	ITGB1, NRP1, ARF4, NCKAP1, WDR1, LAMC1, ACTB, STK10, BSG, DAG1, ANXA6, ENPP1, EMILIN2, ITGAV, CPNE3, ACTR3, CXADR, ITGA2, ANXA5, ADAM10, SCRIB, CD2AP, BCR, ACTA2, VCAN, LCP1, ITGA5, PPIB, LAMA5, GSTP1, IQGAP1, EGFR, GNAI2, CORO1C, SDCBP, CTNNA1, PLXNA1, PIP5K1A, CTNNA2, SRGAP2, MYH10, MAP4K4, SLC12A2, SPAG9, USP9X, RDX, FN1, MSN, LAMB1, CDC42BPA, RAB11A, DNAJA1, FMNL3, TJP1, AFDN, MYO1C, PTK7, ST…	1.17077e-07
GOTERM_BP_FAT	GO:0009725~response to hormone	CYFIP1, PCNA, STXBP3, GSTP1, SLC2A1, IRS4, ATP1A1, IQGAP1, EGFR, GNAI2, MAT2A, BSG, DAG1, ENPP1, LTA4H, A2M, YWHAG, YWHAH, PARP1, GOT1, ITGA2, IDH1, CAD, ANXA5, RDX, NME2, APOC3, ASNS, GGH, SLC39A14, CD2AP, DNAJA1, MARCKS, MYO1C, CAT, COL6A1, GNAS, CTNNB1, DSG2, RPL27, CALR, RAN	1.17077e-07
GOTERM_BP_FAT	GO:0016358~dendrite development	ACTR3, ITGB1, ARF4, NRP1, CYFIP1, FARP1, ACTR2, ADAM10, ACSL4, IQGAP1, SEPTIN7, CIT, AFDN, MARCKS, DLG4, SLITRK5, CTNNA2, TNIK, HPRT1, SRGAP2, DBN1, EIF4G2, YWHAH	1.17077e-07
GOTERM_BP_FAT	GO:0007417~central nervous system development	ITGB1, NRP1, STXBP3, CNP, GSTP1, SLC2A1, LAMC1, GDPD5, EGFR, CORO1C, NCSTN, ATIC, UBB, ERBB2, DAG1, SLITRK5, PLXNA1, ENPP1, NCAM1, PHGDH, CTNNA2, SRGAP2, MYH10, SLC38A2, ACTR3, PRMT5, MARCKSL1, GSN, USP9X, APLP2, UPF3B, LAMB1, SCRIB, CKAP5, BCR, AFDN, VCAN, MARCKS, TAOK1, EXOC4, PLXNB2, CTNNB1, HPRT1, GART, RAN	1.17077e-07
GOTERM_BP_FAT	GO:0098609~cell-cell adhesion	ITGB1, LAMA5, TENM3, TFRC, STXBP3, GSTP1, CLSTN1, CTNND1, SLC7A1, ACTB, EGFR, STK10, HSPH1, ERBB2, CTNNA1, FLOT1, EMILIN2, ITGAV, NCAM1, CTNNA2, CD276, CDSN, GSN, CXADR, ITGA2, RDX, MSN, LAMB1, SCRIB, CD2AP, ACTA2, TJP1, AFDN, DLG1, ITCH, DLG4, GNAS, PLXNB2, CTNNB1, DSG2, ITGA5, TLN1, EZR, SDK2	1.17077e-07
GOTERM_CC_FAT	GO:0099512~supramolecular fiber	RPL4, NRP1, NCKAP1, CLTC, SLC2A1, RPL6, ACTB, CAPZB, KIF5C, DAG1, PLS3, PGM1, ACTR3, CCT2, ACTN1, ANXA5, NME2, KIF23, CKAP5, CD2AP, ACTA2, PSMA6, COL6A1, TCP1, LCP1, EZR, DBN1, CHMP5, AHNAK, CNP, IQGAP1, CST3, HSPH1, FLNB, CCT8, FLNC, CCT7, CCT5, DYNC1H1, GSN, SEPTIN2, RAB11A, CCT6A, TJP1, DLG1, MARCKS, MYO1B, MYO1C, CTNNB1	1.18303e-07
GOTERM_BP_FAT	GO:0051674~localization of cell	ITGB1, NRP1, ARF4, NCKAP1, WDR1, LAMC1, ACTB, STK10, BSG, DAG1, ANXA6, ENPP1, EMILIN2, ITGAV, CPNE3, ACTR3, CXADR, ITGA2, ANXA5, ADAM10, SCRIB, CD2AP, BCR, ACTA2, VCAN, LCP1, ITGA5, PPIB, LAMA5, GSTP1, IQGAP1, EGFR, GNAI2, CORO1C, SDCBP, CTNNA1, PLXNA1, PIP5K1A, CTNNA2, SRGAP2, MYH10, MAP4K4, SLC12A2, SPAG9, USP9X, RDX, FN1, MSN, LAMB1, CDC42BPA, RAB11A, DNAJA1, FMNL3, TJP1, AFDN, MYO1C, PTK7, ST…	1.21977e-07
GOTERM_BP_FAT	GO:1901698~response to nitrogen compound	CYFIP1, RPLP0, SLC2A1, IRS4, ACTB, IPO5, BSG, FLOT1, DAG1, ENPP1, ANXA7, ITGAV, YWHAG, PARP1, ITGA2, CAD, ANXA5, NME2, SLC39A14, CD2AP, ACTA2, SLC7A5, COL6A1, CAT, TNIK, HPRT1, EZR, CHMP5, PCNA, STXBP3, GSTP1, SLC3A2, IQGAP1, ZC3HAV1, EGFR, GNAI2, MAT2A, CTNNA1, NCAM1, LTA4H, GOT1, APOC3, ASNS, GGH, EIF2S1, MARCKS, MYO1C, DLG4, GNAS, CTNNB1	1.31024e-07
GOTERM_CC_FAT	GO:0036477~somatodendritic compartment	ITGB1, NRP1, ARF4, CYFIP1, CLSTN1, RPLP0, CTNND1, CAPZB, KIF5C, PPP2R1A, ENPP1, VPS35, DIP2B, ACTN1, APLP2, CAD, ANXA5, ADAM10, ACSL4, CKAP5, CIT, CD2AP, BCR, EXOC4, TOP1, DBN1, COPA, SLC3A2, GDPD5, GNAI2, CST3, UBB, NCAM1, FLNB, CKB, SRGAP2, MYH10, SLC38A2, SLC12A2, FARP1, DYNC1H1, UPF3B, ATP2B1, SEPTIN7, AFDN, DLG1, MARCKS, DLG4, GIPC1, GNAS, CTNNB1	1.31103e-07
GOTERM_CC_FAT	GO:0098978~glutamatergic synapse	ITGB1, ARF4, LAMA5, NRP1, CLSTN1, CTNND1, ACTB, PPP2R1A, DAG1, PACSIN2, FLOT1, VPS35, NCAM1, KPNA2, MYH10, YWHAH, SH3GL1, ACTR3, FARP1, ACTN1, ADAM10, SCRIB, ATP2B1, SEPTIN7, RAB11A, BCR, ACTA2, DLG1, MARCKS, DLG4, GIPC1, CTNNB1, ITGA5, TNIK, DBN1, ADGRL2	1.33355e-07
GOTERM_CC_FAT	GO:0099081~supramolecular polymer	RPL4, NRP1, NCKAP1, CLTC, SLC2A1, RPL6, ACTB, CAPZB, KIF5C, DAG1, PLS3, PGM1, ACTR3, CCT2, ACTN1, ANXA5, NME2, KIF23, CKAP5, CD2AP, ACTA2, PSMA6, COL6A1, TCP1, LCP1, EZR, DBN1, CHMP5, AHNAK, CNP, IQGAP1, CST3, HSPH1, FLNB, CCT8, FLNC, CCT7, CCT5, DYNC1H1, GSN, SEPTIN2, RAB11A, CCT6A, TJP1, DLG1, MARCKS, MYO1B, MYO1C, CTNNB1	1.33355e-07
GOTERM_CC_FAT	GO:0099080~supramolecular complex	RPL4, NRP1, NCKAP1, CLTC, SLC2A1, RPL6, ACTB, CAPZB, KIF5C, DAG1, PLS3, PGM1, ACTR3, CCT2, ACTN1, ANXA5, NME2, KIF23, CKAP5, CD2AP, ACTA2, PSMA6, COL6A1, TCP1, LCP1, EZR, DBN1, CHMP5, AHNAK, CNP, IQGAP1, CST3, HSPH1, FLNB, CCT8, FLNC, CCT7, CCT5, DYNC1H1, GSN, SEPTIN2, RAB11A, CCT6A, TJP1, DLG1, MARCKS, MYO1B, MYO1C, CTNNB1	1.33355e-07
GOTERM_BP_FAT	GO:0042886~amide transport	ITGB1, ARF4, TFRC, CLSTN1, CLTC, GDI2, AP2A2, IPO7, IPO5, XPO1, YWHAQ, KIF5C, BSG, TOM1, DAG1, ANXA7, VPS35, KPNA2, YWHAG, YWHAH, ACTR3, PDCD6IP, PARP1, EXOC8, ARRDC1, ANXA5, VPS37C, SCRIB, ACSL4, LSR, VPS37B, SCAMP3, CD2AP, BCR, HGS, EXOC4, LCP1, CHMP5, EXOC1, COPB2, COPA, RAB5C, TSG101, STXBP3, EGFR, RAB11FIP1, ERBB2, MYH10, MAP4K4, SLC12A2, SLC16A1, SSB, USP9X, APOC3, RAB11A, DNAJA1, EHD1, MAR…	1.46329e-07
GOTERM_BP_FAT	GO:0030155~regulation of cell adhesion	ITGB1, LAMA5, NRP1, TENM3, TFRC, GSTP1, LAMC1, IQGAP1, NID1, SLC7A1, ACTB, CORO1C, HSPH1, ERBB2, DAG1, FLOT1, PLXNA1, EMILIN2, ITGAV, CD276, MAP4K4, CDSN, GSN, ITGA2, RDX, FN1, ADAM10, LAMB1, SCRIB, ACTA2, TJP1, AFDN, DLG1, ITCH, PLXNB2, CTNNB1, ITGA5, CALR, UTRN, DBN1	1.69415e-07
GOTERM_BP_FAT	GO:0031344~regulation of cell projection organization	ITGB1, RPL4, ARF4, NCKAP1, NRP1, CYFIP1, TENM3, GDI2, IQGAP1, CORO1C, CAPZB, PLXNA1, VPS35, CTNNA2, DIP2B, YWHAH, MAP4K4, ACTR3, SPAG9, ACTR2, RANBP1, ITGA2, RDX, NME2, FN1, ADAM10, SEPTIN7, RAB11A, CIT, EHD1, AFDN, MARCKS, DLG4, PTK7, PLXNB2, TNIK, EZR, DBN1, EIF4G2	1.94317e-07
GOTERM_BP_FAT	GO:0051962~positive regulation of nervous system development	NOTCH2, ITGB1, RPL4, NRP1, CYFIP1, TENM3, CLSTN1, IQGAP1, GDPD5, EGFR, DAG1, SLITRK5, PLXNA1, ACTR3, SPAG9, ACTR2, PRMT5, RANBP1, XRCC5, NME2, FN1, UPF3B, EHD1, AFDN, SLC7A5, VCAN, MARCKS, DLG4, PTK7, PLXNB2, CTNNB1, TNIK, DBN1, ADGRL2, EIF4G2	2.12978e-07
GOTERM_BP_FAT	GO:0061640~cytoskeleton-dependent cytokinesis	ACTR3, ACTR2, PDCD6IP, EXOC8, SEPTIN2, SEPTIN6, KIF23, IQGAP1, SEPTIN7, CIT, RACGAP1, EXOC4, MYH10, EXOC1	2.13648e-07
GOTERM_BP_FAT	GO:0034332~adherens junction organization	NRP1, ITGA2, ACTN1, RDX, ADAM10, IQGAP1, ACTB, CORO1C, BCR, TJP1, ACTA2, AFDN, PIP5K1A, CTNNB1, ITGAV, MAP4K4	2.17815e-07
GOTERM_BP_FAT	GO:0010033~response to organic substance	CYFIP1, RPL3, TFRC, IRS4, ACTB, IPO5, BSG, DAG1, ENPP1, CPNE3, ADAM10, NCCRP1, SCAMP3, CD2AP, BCR, HGS, RPL27, TNIK, HPRT1, EZR, NOTCH2, STXBP3, CNP, HSPA4L, IQGAP1, ZC3HAV1, SDCBP, HSPH1, LTA4H, A2M, GOT1, XRCC5, IDH1, RDX, FN1, MSN, ASNS, GGH, EIF2S1, EHD1, DLG1, EHD4, PTK7, DLG4, GIPC1, TOLLIP, GNAS, UBE2O, CALR, ITGB1, NRP1, RPLP0, SLC2A1, RO60, ATIC, FLOT1, ANXA7, ITGAV, YWHAG, YWHAH, ACTR3,…	2.32071e-07
GOTERM_BP_FAT	GO:0060341~regulation of cellular localization	ITGB1, CYFIP1, TFRC, EPB41, CLTC, GDI2, IQGAP1, IPO7, ACTB, EGFR, GNAI1, IPO5, XPO1, EPB41L2, ERBB2, CTNNA1, VPS35, CCT8, CCT7, SLC38A2, CCT5, MAP4K4, SH3GL1, ACTR3, FARP1, CCT2, DYNC1H1, GSN, PARP1, RDX, MSN, RAB11A, CD2AP, DNAJA1, ACTA2, CCT6A, DLG1, MYO1C, DLG4, TCP1, CTNNB1, LCP1, EZR, DBN1, RAN	2.35458e-07
GOTERM_MF_FAT	GO:0032559~adenyl ribonucleotide binding	OLA1, YARS1, SMC4, PFAS, ACTB, STK10, KIF5C, RUVBL1, ENPP1, ACTR3, ACTR2, CCT2, CAD, NME2, KIF23, ACSL4, CIT, BCR, ACTA2, ACLY, TCP1, TNIK, TOP1, TARS1, GART, ATP6V1A, HSPA4L, ATP1A1, EGFR, HSPH1, MAT2A, ERBB2, PIP5K1A, PIP5K1B, CKB, CCT8, CCT7, MYH10, CCT5, MAP4K4, DYNC1H1, XRCC5, ASNS, ATP2B1, CDC42BPA, DNAJA1, CCT6A, EHD1, GARS1, MYO1B, EHD4, MYO1C, TAOK1, STK26, PI4KA, UBE2O, FARSA, CDK14	2.36026e-07
GOTERM_BP_FAT	GO:0010243~response to organonitrogen compound	CYFIP1, PCNA, STXBP3, GSTP1, RPLP0, SLC2A1, IRS4, IQGAP1, ACTB, EGFR, GNAI2, IPO5, MAT2A, BSG, DAG1, CTNNA1, ENPP1, NCAM1, LTA4H, YWHAG, PARP1, GOT1, ITGA2, CAD, ANXA5, NME2, APOC3, ASNS, GGH, EIF2S1, SLC39A14, CD2AP, ACTA2, SLC7A5, MARCKS, MYO1C, DLG4, CAT, COL6A1, GNAS, CTNNB1, TNIK, HPRT1, EZR, CHMP5	2.65311e-07
GOTERM_MF_FAT	GO:0005178~integrin binding	ITGB1, LAMA5, CXADR, ITGA2, ACTN1, FN1, LAMB1, LAMC1, EGFR, ANXA7, ITGAV, LCP1, ITGA5, CALR, TLN1, UTRN, MFGE8	2.8253e-07
GOTERM_MF_FAT	GO:0030554~adenyl nucleotide binding	OLA1, YARS1, SMC4, PFAS, ACTB, STK10, KIF5C, RUVBL1, ENPP1, ACTR3, ACTR2, CCT2, CAD, NME2, KIF23, ACSL4, CIT, BCR, ACTA2, ACLY, TCP1, TNIK, TOP1, TARS1, GART, ATP6V1A, HSPA4L, ATP1A1, EGFR, HSPH1, MAT2A, ERBB2, PIP5K1A, PIP5K1B, CKB, CCT8, CCT7, MYH10, CCT5, MAP4K4, DYNC1H1, XRCC5, ASNS, ATP2B1, CDC42BPA, DNAJA1, CCT6A, EHD1, GARS1, MYO1B, EHD4, MYO1C, TAOK1, STK26, PI4KA, UBE2O, FARSA, CDK14	2.94554e-07
GOTERM_BP_FAT	GO:0050767~regulation of neurogenesis	NOTCH2, ITGB1, RPL4, NRP1, CYFIP1, TENM3, WDR1, IQGAP1, GDPD5, EGFR, DAG1, CTNNA1, PLXNA1, CTNNA2, DIP2B, SRGAP2, YWHAG, YWHAH, MAP4K4, ACTR3, SPAG9, ACTR2, PRMT5, RANBP1, XRCC5, NME2, FN1, ADAM10, UPF3B, CIT, EHD1, AFDN, SLC7A5, VCAN, MARCKS, DLG4, PTK7, PLXNB2, CTNNB1, TNIK, CALR, DBN1, EIF4G2	3.46541e-07
GOTERM_BP_FAT	GO:0007049~cell cycle	ITGB1, CLTC, SMC4, ACTB, STK10, XPO1, PPP2R1A, RUVBL1, WDR6, PHGDH, YWHAH, ACTR3, ACTR2, PDCD6IP, EXOC8, BROX, ANXA11, KIF23, SCRIB, CKAP5, CIT, CD2AP, DDB1, ACTA2, EXOC4, EZR, CHMP5, EXOC1, TSG101, PCNA, EPB41, GNAI3, IQGAP1, GDPD5, EGFR, GNAI1, GNAI2, SDCBP, CCNB1, UBB, RACGAP1, EPB41L2, MYH10, RANBP1, DYNC1H1, SLC16A1, USP9X, SEPTIN2, RDX, ASNS, SEPTIN6, SEPTIN7, RAB11A, DLG1, TAOK1, GIPC1, CT…	4.03734e-07
GOTERM_BP_FAT	GO:0036010~protein localization to endosome	NRP1, TOLLIP, RDX, PACSIN2, MSN, SCRIB, VPS35, EZR, EGFR	4.45089e-07
GOTERM_BP_FAT	GO:0000910~cytokinesis	ACTR3, ACTR2, PDCD6IP, EXOC8, SEPTIN2, ANXA11, SEPTIN6, KIF23, IQGAP1, SEPTIN7, CIT, RACGAP1, GIPC1, EXOC4, MYH10, EXOC1	5.46445e-07
GOTERM_BP_FAT	GO:0022402~cell cycle process	ITGB1, PCNA, CLTC, IQGAP1, SMC4, ACTB, EGFR, GNAI1, CCNB1, XPO1, UBB, RACGAP1, PPP2R1A, WDR6, PHGDH, MYH10, YWHAH, ACTR3, ACTR2, DYNC1H1, RANBP1, PDCD6IP, SLC16A1, EXOC8, SEPTIN2, BROX, RDX, SEPTIN6, ANXA11, KIF23, CKAP5, SEPTIN7, RAB11A, CIT, DDB1, ACTA2, DLG1, TAOK1, GIPC1, EXOC4, CTNNB1, CALR, EZR, CDK14, RAN, CHMP5, EXOC1	6.06077e-07
GOTERM_BP_FAT	GO:0007009~plasma membrane organization	ITGB1, LAMA5, AHNAK, CLTC, ACTB, EGFR, BSG, EPB41L3, PACSIN2, ANXA6, FLOT1, PIP5K1A, VPS35, MYH10, ACTR3, RDX, SCRIB, RAB11A, ACTA2, EHD1, DLG1, EHD4, COL6A1, TNIK, EZR, CHMP5	6.09124e-07
GOTERM_CC_FAT	GO:0016324~apical plasma membrane	ATP6V1A, STXBP3, SLC2A1, SLC3A2, ATP1A1, IQGAP1, SLC7A1, EGFR, ERBB2, ANXA6, SLC12A2, SLC16A1, RDX, AKR1A1, FN1, MSN, SCRIB, ATP2B1, SLC39A14, TJP1, SLC7A5, DLG1, STK26, PIP, GNAS, CTNNB1, DSG2, TNIK, EZR	6.34514e-07
GOTERM_BP_FAT	GO:0050769~positive regulation of neurogenesis	NOTCH2, ITGB1, RPL4, NRP1, CYFIP1, TENM3, IQGAP1, GDPD5, EGFR, DAG1, PLXNA1, ACTR3, SPAG9, ACTR2, PRMT5, RANBP1, XRCC5, NME2, FN1, UPF3B, EHD1, AFDN, SLC7A5, VCAN, MARCKS, DLG4, PTK7, PLXNB2, CTNNB1, TNIK, DBN1, EIF4G2	6.59809e-07
GOTERM_BP_FAT	GO:0010638~positive regulation of organelle organization	NCKAP1, NRP1, CYFIP1, TSG101, WDR1, SMC4, SDCBP, RUVBL1, TOM1, VPS35, CTNNA2, CCT8, CCT7, CCT5, ACTR3, ACTR2, CCT2, DYNC1H1, RANBP1, PDCD6IP, GSN, XRCC5, MSN, VPS37B, CKAP5, SEPTIN7, CCT6A, DLG1, MYO1C, TCP1, CTNNB1, LCP1	6.76616e-07
GOTERM_BP_FAT	GO:0044802~single-organism membrane organization	ITGB1, LAMA5, TFRC, AHNAK, CNP, CLTC, GNAI3, ACTB, EGFR, CORO1C, BSG, EPB41L3, PACSIN2, ANXA6, FLOT1, PIP5K1A, VPS35, MYH10, ACTR3, VAT1, FARP1, EXOC8, BROX, RDX, SCRIB, RAB11A, ACTA2, EHD1, DLG1, EHD4, DLG4, COL6A1, EXOC4, TNIK, EZR, DBN1, CHMP5, EXOC1	6.80994e-07
GOTERM_BP_FAT	GO:0016337~single organismal cell-cell adhesion	ITGB1, TFRC, STXBP3, GSTP1, CTNND1, SLC7A1, ACTB, STK10, HSPH1, ERBB2, CTNNA1, FLOT1, EMILIN2, ITGAV, NCAM1, CD276, CDSN, GSN, CXADR, RDX, MSN, LAMB1, SCRIB, CD2AP, ACTA2, TJP1, AFDN, DLG1, ITCH, GNAS, CTNNB1, DSG2, ITGA5, EZR	7.36164e-07
GOTERM_CC_FAT	GO:0005768~endosome	ITGB1, NRP1, TSG101, RAB5C, TFRC, CLSTN1, CLTC, ATP1A1, EGFR, CORO1C, CST3, NCSTN, RAB11FIP1, ERBB2, BSG, TOM1, PACSIN2, ANXA6, FLOT1, VPS35, SH3GL1, CHID1, PDCD6IP, EXOC8, VPS37C, VPS37B, SLC39A14, RAB11A, SCAMP3, CD2AP, EHD1, ITCH, MYO1B, EHD4, HGS, TOLLIP, GNAS, EXOC4, TNIK, EZR, CC2D1A, RAN, CC2D1B, CHMP5, LTF	7.74964e-07
GOTERM_BP_FAT	GO:0060284~regulation of cell development	NOTCH2, ITGB1, RPL4, NRP1, CYFIP1, TENM3, WDR1, IQGAP1, GDPD5, EGFR, CORO1C, PPP2R1A, DAG1, CTNNA1, PLXNA1, CTNNA2, DIP2B, SRGAP2, YWHAG, YWHAH, MAP4K4, ACTR3, SPAG9, ACTR2, PRMT5, RANBP1, XRCC5, NME2, FN1, ADAM10, UPF3B, CIT, EHD1, AFDN, SLC7A5, VCAN, MARCKS, DLG4, PTK7, PLXNB2, CTNNB1, TNIK, CALR, DBN1, EIF4G2, LTF	7.79039e-07
GOTERM_BP_FAT	GO:0031589~cell-substrate adhesion	ITGB1, LAMA5, NRP1, ITGA2, ACTN1, FN1, LAMB1, IQGAP1, LAMC1, NID1, NID2, CORO1C, BCR, MARCKS, DAG1, PIP5K1A, CTNNB1, ITGAV, ITGA5, CALR, RPL29, UTRN, DBN1, MAP4K4	7.91258e-07
GOTERM_BP_FAT	GO:0031589~cell-substrate adhesion	ITGB1, LAMA5, NRP1, ITGA2, ACTN1, FN1, LAMB1, IQGAP1, LAMC1, NID1, NID2, CORO1C, BCR, MARCKS, DAG1, PIP5K1A, CTNNB1, ITGAV, ITGA5, CALR, RPL29, UTRN, DBN1, MAP4K4	7.91258e-07
GOTERM_BP_FAT	GO:0031589~cell-substrate adhesion	ITGB1, LAMA5, NRP1, ITGA2, ACTN1, FN1, LAMB1, IQGAP1, LAMC1, NID1, NID2, CORO1C, BCR, MARCKS, DAG1, PIP5K1A, CTNNB1, ITGAV, ITGA5, CALR, RPL29, UTRN, DBN1, MAP4K4	7.91258e-07
GOTERM_BP_FAT	GO:0040007~growth	NOTCH2, ITGB1, RPL4, NRP1, CYFIP1, TSG101, CLSTN1, LAMC1, IQGAP1, EGFR, SDCBP, CCNB1, ERBB2, DAG1, FLVCR1, ANXA6, PLXNA1, ENPP1, NCAM1, PTGFRN, DIP2B, MYH10, ACTR3, SLC12A2, SPAG9, CXADR, PARP1, USP9X, FN1, ADAM10, ACSL4, SEPTIN7, CD2AP, AFDN, DLG1, PTK7, COL6A1, GNAS, CTNNB1, EZR, PPIB, RPL29, DBN1, EIF4G2	8.44491e-07
GOTERM_BP_FAT	GO:0060627~regulation of vesicle-mediated transport	ITGB1, CYFIP1, TSG101, RAB5C, STXBP3, ACTB, GNAI2, SDCBP, PACSIN2, FLOT1, ITGAV, NCAM1, SH3GL1, PDCD6IP, SEPTIN2, ITGA2, RDX, MSN, APOC3, VPS37B, CKAP5, RAB11A, CD2AP, BCR, ACTA2, EHD1, EHD4, HGS, DLG4, CALR, EZR	8.47981e-07
GOTERM_BP_FAT	GO:0042063~gliogenesis	NOTCH2, WDR1, CNP, GSTP1, LAMC1, EGFR, NCSTN, ERBB2, DAG1, ANXA7, ENPP1, PHGDH, SRGAP2, ACTR3, PRMT5, FN1, LAMB1, SCRIB, CKAP5, AFDN, SLC7A5, VCAN, COL6A1, EXOC4, CTNNB1	8.47981e-07
GOTERM_BP_FAT	GO:0007015~actin filament organization	NCKAP1, NRP1, CYFIP1, WDR1, IQGAP1, CORO1C, CAPZB, PLS3, CTNNA2, MYH10, ACTR3, ACTR2, MARCKSL1, GSN, ACTN1, RDX, CD2AP, TJP1, DLG1, MARCKS, MYO1B, MYO1C, CAPZA1, CAPZA2, LCP1, EZR, DBN1	9.56575e-07
GOTERM_BP_FAT	GO:0007015~actin filament organization	NCKAP1, NRP1, CYFIP1, WDR1, IQGAP1, CORO1C, CAPZB, PLS3, CTNNA2, MYH10, ACTR3, ACTR2, MARCKSL1, GSN, ACTN1, RDX, CD2AP, TJP1, DLG1, MARCKS, MYO1B, MYO1C, CAPZA1, CAPZA2, LCP1, EZR, DBN1	9.56575e-07
GOTERM_BP_FAT	GO:0045597~positive regulation of cell differentiation	NOTCH2, ITGB1, RPL4, NRP1, CYFIP1, TENM3, LAMC1, IQGAP1, GDPD5, NID1, IPO7, ACTB, EGFR, SDCBP, DAG1, FLOT1, PLXNA1, CLIC1, CD276, ACTR3, SPAG9, ACTR2, PRMT5, RANBP1, PARP1, XRCC5, NME2, FN1, UPF3B, LAMB1, PA2G4, ACTA2, EHD1, AFDN, SLC7A5, VCAN, MARCKS, DLG4, PTK7, GNAS, PLXNB2, CTNNB1, TNIK, CALR, DBN1, EIF4G2, LTF	1.03352e-06
GOTERM_BP_FAT	GO:0006793~phosphorus metabolic process	ITGB1, NRP1, TFRC, CTNND1, OLA1, PFAS, ACTB, STK10, ATIC, PPP2R1A, PPAT, FLOT1, DAG1, ENPP1, ITGAV, PRMT5, ADSL, TPI1, PARP1, APLP2, PGAM1, PGAM2, CAD, NME2, AKR1A1, ADAM10, ACSL4, PGD, CIT, CD2AP, BCR, ACTA2, ACLY, VCAN, PLCB3, HGS, COL6A1, STRAP, ITGA5, TNIK, TOP1, HPRT1, EZR, GART, LTF, ATP6V1A, NOTCH2, TSG101, CNP, GSTP1, GNAI3, IQGAP1, EGFR, GNAI2, CORO1C, SDCBP, LDHB, CCNB1, ERBB2, PIP5K1A,…	1.03851e-06
GOTERM_CC_FAT	GO:0019773~proteasome core complex, alpha-subunit complex	PSMA5, PSMA6, PSMA3, PSMA1, PSMA2, PSMA7	1.19913e-06
GOTERM_BP_FAT	GO:0051649~establishment of localization in cell	ITGB1, ARF4, CYFIP1, CLTC, AP2A2, IPO7, ACTB, IPO5, XPO1, YWHAQ, KIF5C, TOM1, ENPP1, ANXA7, ITGAV, VPS35, KPNA2, YWHAG, SH3GL1, YWHAH, ACTR3, ACTR2, PARP1, EXOC8, VPS37C, ADAM10, SCRIB, VPS37B, SCAMP3, BCR, ACTA2, PLCB3, HGS, EXOC4, LCP1, EZR, DBN1, CHMP5, EXOC1, ATP6V1A, COPB2, COPA, RAB5C, TSG101, STXBP3, CCNB1, UBB, ERBB2, MYH10, SLC38A2, MAP4K4, SPAG9, RANBP1, DYNC1H1, SSB, USP9X, RDX, MSN, C…	1.25775e-06
GOTERM_BP_FAT	GO:0007044~cell-substrate junction assembly	NRP1, ITGA2, ACTN1, FN1, IQGAP1, LAMC1, CORO1C, BCR, PIP5K1A, ITGAV, ITGA5, TLN1, MAP4K4	1.26809e-06
GOTERM_BP_FAT	GO:0048813~dendrite morphogenesis	ACTR3, ITGB1, FARP1, ACTR2, ADAM10, SEPTIN7, CIT, AFDN, MARCKS, DLG4, SLITRK5, CTNNA2, TNIK, HPRT1, DBN1, YWHAH	1.26974e-06
GOTERM_BP_FAT	GO:0006796~phosphate-containing compound metabolic process	ITGB1, NRP1, TFRC, CTNND1, OLA1, PFAS, ACTB, STK10, ATIC, PPP2R1A, PPAT, FLOT1, DAG1, ENPP1, ITGAV, PRMT5, ADSL, TPI1, PARP1, APLP2, PGAM1, PGAM2, CAD, NME2, AKR1A1, ADAM10, PGD, CIT, CD2AP, BCR, ACTA2, VCAN, PLCB3, HGS, COL6A1, STRAP, ITGA5, TNIK, TOP1, HPRT1, EZR, GART, LTF, ATP6V1A, NOTCH2, TSG101, CNP, GSTP1, GNAI3, IQGAP1, EGFR, GNAI2, CORO1C, SDCBP, LDHB, CCNB1, ERBB2, PIP5K1A, PIP5K1B, CKB…	1.27937e-06
GOTERM_CC_FAT	GO:0045177~apical part of cell	ATP6V1A, STXBP3, SLC2A1, SLC3A2, ATP1A1, IQGAP1, SLC7A1, EGFR, ERBB2, ANXA6, SLC12A2, SLC16A1, USP9X, RDX, AKR1A1, FN1, MSN, SCRIB, ATP2B1, SLC39A14, TJP1, AFDN, SLC7A5, DLG1, MYO1B, STK26, PIP, GNAS, CTNNB1, DSG2, TNIK, EZR	1.28839e-06
GOTERM_BP_FAT	GO:0097435~supramolecular fiber organization	ITGB1, NCKAP1, NRP1, CYFIP1, WDR1, IQGAP1, CORO1C, CST3, CAPZB, PLS3, CTNNA2, FLNC, MYH10, ACTR3, ACTR2, DYNC1H1, MARCKSL1, CDSN, GSN, ACTN1, RDX, CKAP5, RAB11A, CD2AP, CIT, TJP1, DLG1, MARCKS, MYO1B, MYO1C, TAOK1, CAPZA1, COL6A1, CAPZA2, LCP1, EZR, DBN1	1.32835e-06
GOTERM_BP_FAT	GO:0097435~supramolecular fiber organization	ITGB1, NCKAP1, NRP1, CYFIP1, WDR1, IQGAP1, CORO1C, CST3, CAPZB, PLS3, CTNNA2, FLNC, MYH10, ACTR3, ACTR2, DYNC1H1, MARCKSL1, CDSN, GSN, ACTN1, RDX, CKAP5, RAB11A, CD2AP, CIT, TJP1, DLG1, MARCKS, MYO1B, MYO1C, TAOK1, CAPZA1, COL6A1, CAPZA2, LCP1, EZR, DBN1	1.32835e-06
GOTERM_BP_FAT	GO:0072657~protein localization to membrane	ITGB1, LAMA5, CLSTN1, CLTC, ACTB, EGFR, ERBB2, BSG, EPB41L3, FLOT1, PIP5K1A, VPS35, ACTR3, FARP1, GSN, RDX, VPS37C, SCRIB, VPS37B, RAB11A, ACTA2, EHD1, DLG1, MYO1C, EHD4, HGS, DLG4, EXOC4, TNIK, EZR, DBN1	1.51189e-06
GOTERM_BP_FAT	GO:0007229~integrin-mediated signaling pathway	ITGB1, LAMA5, NRP1, ITGA2, NME2, FN1, ADAM10, LAMB1, LAMC1, NID1, CTNNA1, ITGAV, ITGA5, TLN1	1.55193e-06
GOTERM_BP_FAT	GO:0007163~establishment or maintenance of cell polarity	ACTR3, ITGB1, ARF4, NCKAP1, ACTR2, GSN, PDCD6IP, WDR1, MSN, SCRIB, CKAP5, ACTB, ACTA2, DLG1, PTK7, DLG4, CTNNA1, EXOC4, EZR	1.60498e-06
GOTERM_BP_FAT	GO:0032535~regulation of cellular component size	RPL4, NCKAP1, NRP1, CYFIP1, WDR1, CAPZB, ANXA7, CTNNA2, DIP2B, ACTR3, SLC12A2, ACTR2, GSN, RDX, FN1, MSN, RAB11A, CIT, DLG1, MYO1C, CAPZA1, COL6A1, CAPZA2, EZR, DBN1, EIF4G2	1.72014e-06
GOTERM_BP_FAT	GO:0070887~cellular response to chemical stimulus	ITGB1, NRP1, CPNE8, CYFIP1, RPL3, TFRC, RPLP0, IRS4, ACTB, IPO5, RO60, ATIC, BSG, FLOT1, DAG1, ENPP1, ANXA7, CPNE3, YWHAG, YWHAH, ACTR3, ACTR2, CBR1, CXADR, PARP1, ITGA2, CAD, ANXA5, NME2, ADAM10, SLC39A14, CD2AP, BCR, ACTA2, SLC7A5, HGS, COL6A1, CAT, STRAP, EZR, PPIB, DBN1, CHMP5, LTF, ATP6V1A, NOTCH2, PCNA, STXBP3, GSTP1, ATP1A1, IQGAP1, ZC3HAV1, EGFR, GNAI1, GNAI2, CST3, SDCBP, NCSTN, MAT2A, E…	2.00616e-06
GOTERM_BP_FAT	GO:0043434~response to peptide hormone	CYFIP1, STXBP3, GSTP1, SLC2A1, IRS4, IQGAP1, GNAI2, BSG, DAG1, ENPP1, LTA4H, YWHAG, PARP1, GOT1, CAD, ANXA5, NME2, APOC3, GGH, SLC39A14, CD2AP, MARCKS, MYO1C, CAT, COL6A1, GNAS, CTNNB1	2.0399e-06
GOTERM_CC_FAT	GO:0044445~cytosolic part	RPL4, CCT2, MARCKSL1, RPL3, RPLP1, RPL12, RPLP0, RPL6, CCT6A, RPL7A, PLCB3, MARCKS, UBB, KIF5C, TCP1, RPL14, DAG1, RPL13, RPL27, CCT8, RPL29, CCT7, DBN1, CCT5	2.06705e-06
GOTERM_BP_FAT	GO:0060560~developmental growth involved in morphogenesis	ACTR3, SLC12A2, RPL4, SPAG9, ITGB1, NRP1, CYFIP1, USP9X, FN1, IQGAP1, LAMC1, SEPTIN7, CD2AP, AFDN, PTK7, CTNNB1, PLXNA1, DIP2B, DBN1, EIF4G2	2.26832e-06
GOTERM_BP_FAT	GO:0051270~regulation of cellular component movement	ITGB1, LAMA5, NRP1, IGSF8, GSTP1, ATP1A1, IQGAP1, EGFR, GNAI2, CORO1C, SDCBP, STK10, BSG, DAG1, CTNNA1, PLXNA1, EMILIN2, ITGAV, CPNE3, CTNNA2, SRGAP2, MAP4K4, ACTR3, SPAG9, ITGA2, ANXA5, RDX, FN1, ADAM10, MSN, LAMB1, RAB11A, BCR, TJP1, AFDN, DLG1, MYO1C, STK26, SEMG1, PLXNB2, DSG2, ITGA5, CALR, DBN1	2.6808e-06
GOTERM_BP_FAT	GO:0030031~cell projection assembly	ITGB1, ARF4, NCKAP1, LAMA5, NRP1, CYFIP1, GDI2, CORO1C, RO60, CAPZB, PIP5K1A, SRGAP2, MYH10, ACTR3, ACTR2, GSN, USP9X, SEPTIN2, RDX, SEPTIN6, SEPTIN7, RAB11A, CD2AP, EHD1, FMNL3, EHD4, STK26, TNIK, EZR, DBN1	2.69745e-06
GOTERM_BP_FAT	GO:0034333~adherens junction assembly	ACTA2, BCR, NRP1, ITGA2, ACTN1, PIP5K1A, CTNNB1, ITGAV, IQGAP1, ACTB, MAP4K4, CORO1C	2.72191e-06
GOTERM_BP_FAT	GO:0010720~positive regulation of cell development	NOTCH2, ITGB1, RPL4, NRP1, CYFIP1, TENM3, IQGAP1, GDPD5, EGFR, DAG1, PLXNA1, ACTR3, SPAG9, ACTR2, PRMT5, RANBP1, XRCC5, NME2, FN1, UPF3B, EHD1, AFDN, SLC7A5, VCAN, MARCKS, DLG4, PTK7, PLXNB2, CTNNB1, TNIK, CALR, DBN1, EIF4G2	3.06368e-06
GOTERM_BP_FAT	GO:0006897~endocytosis	ITGB1, TSG101, RAB5C, TFRC, CLTC, AP2A2, ACTB, CORO1C, SDCBP, PACSIN2, FLOT1, ITGAV, SH3GL1, GSN, ITGA2, ANXA11, APOC3, SCRIB, CKAP5, CD2AP, BCR, ACTA2, EHD1, ITCH, MYO1B, MYO1C, EHD4, HGS, DLG4, CALR, EZR, MFGE8	3.15866e-06
GOTERM_CC_FAT	GO:0032587~ruffle membrane	ITGB1, ARF4, EGFR, CORO1C, MYO1C, ERBB2, PACSIN2, PIP5K1A, ITGAV, LCP1, ITGA5, TLN1, EZR	3.4791e-06
GOTERM_CC_FAT	GO:0014069~postsynaptic density	RPL4, RPL12, CLSTN1, CTNND1, RPLP0, ATP1A1, RPL6, CAPZB, EPB41L3, RPL14, VPS35, CTNNA2, KPNA2, SRGAP2, SH3GL1, ADAM10, SCRIB, BCR, DLG1, DLG4, EXOC4, CTNNB1, TNIK, DBN1, EIF4G2	3.53707e-06
GOTERM_BP_FAT	GO:0010038~response to metal ion	SLC12A2, CPNE8, PCNA, GSN, PARP1, TFRC, ANXA5, PGAM2, FN1, ANXA11, GGH, IQGAP1, EIF2S1, EGFR, NCSTN, DLG4, CAT, BSG, ANXA7, ENPP1, CPNE3, NCAM1, LTA4H, CALR	3.92998e-06
GOTERM_BP_FAT	GO:0071310~cellular response to organic substance	ITGB1, NRP1, CYFIP1, RPL3, TFRC, RPLP0, IRS4, ACTB, IPO5, RO60, ATIC, FLOT1, DAG1, ENPP1, CPNE3, YWHAG, YWHAH, ACTR3, ACTR2, PARP1, ITGA2, CAD, ANXA5, NME2, SLC39A14, CD2AP, BCR, ACTA2, SLC7A5, HGS, COL6A1, CAT, STRAP, EZR, DBN1, CHMP5, LTF, NOTCH2, STXBP3, GSTP1, ATP1A1, IQGAP1, ZC3HAV1, EGFR, GNAI1, GNAI2, SDCBP, MAT2A, ERBB2, CTNNA1, FLNB, MAP4K4, SLC12A2, RANBP1, SLC16A1, GSN, GOT1, USP9X, XR…	3.99059e-06
GOTERM_BP_FAT	GO:0051493~regulation of cytoskeleton organization	NCKAP1, NRP1, CYFIP1, WDR1, CLTC, GNAI1, HSPH1, XPO1, CAPZB, CTNNA2, ACTR3, ACTR2, DYNC1H1, RANBP1, PDCD6IP, GSN, RDX, CKAP5, CD2AP, CIT, TJP1, DLG1, MYO1C, TAOK1, CAPZA1, CAPZA2, CTNNB1, DBN1, CHMP5	3.99059e-06
GOTERM_CC_FAT	GO:0005832~chaperonin-containing T-complex	CCT6A, CCT2, TCP1, CCT8, CCT7, CCT5	4.5058e-06
GOTERM_BP_FAT	GO:0048589~developmental growth	NOTCH2, ITGB1, RPL4, NRP1, CYFIP1, LAMC1, IQGAP1, CCNB1, DAG1, FLVCR1, ANXA6, PLXNA1, ENPP1, NCAM1, PTGFRN, DIP2B, MYH10, ACTR3, SLC12A2, SPAG9, CXADR, USP9X, FN1, SEPTIN7, CD2AP, AFDN, DLG1, PTK7, COL6A1, GNAS, CTNNB1, EZR, PPIB, RPL29, DBN1, EIF4G2	4.52247e-06
GOTERM_BP_FAT	GO:0051240~positive regulation of multicellular organismal process	ITGB1, RPL4, NRP1, CYFIP1, TENM3, TFRC, CLSTN1, ACTB, BSG, FLOT1, DAG1, EMILIN2, CLIC1, ACTR3, ACTR2, PRMT5, PARP1, ITGA2, NME2, SCRIB, ACTA2, SLC7A5, VCAN, ITGA5, TNIK, EZR, PPIB, DBN1, LTF, NOTCH2, ATP1A1, IQGAP1, ZC3HAV1, GDPD5, EGFR, ACAT2, SDCBP, CCNB1, SLITRK5, PLXNA1, NCAM1, CD276, MAP4K4, SPAG9, RANBP1, GSN, XRCC5, FN1, UPF3B, ATP2B1, RAB11A, EHD1, TJP1, AFDN, ITCH, DLG1, MARCKS, PTK7, DL…	4.69368e-06
GOTERM_CC_FAT	GO:0032279~asymmetric synapse	RPL4, RPL12, CLSTN1, CTNND1, RPLP0, ATP1A1, RPL6, CAPZB, EPB41L3, RPL14, VPS35, CTNNA2, KPNA2, SRGAP2, SH3GL1, ADAM10, SCRIB, BCR, DLG1, DLG4, EXOC4, CTNNB1, TNIK, DBN1, EIF4G2	5.06363e-06
GOTERM_BP_FAT	GO:0040012~regulation of locomotion	ITGB1, LAMA5, NRP1, IGSF8, USP14, GSTP1, IQGAP1, EGFR, GNAI2, CORO1C, SDCBP, STK10, BSG, DAG1, CTNNA1, PLXNA1, EMILIN2, ITGAV, VPS35, CPNE3, CTNNA2, SRGAP2, MAP4K4, ACTR3, SPAG9, ITGA2, ANXA5, RDX, FN1, ADAM10, MSN, LAMB1, RAB11A, BCR, TJP1, AFDN, MYO1C, STK26, SEMG1, PLXNB2, ITGA5, CALR, DBN1	5.11166e-06
GOTERM_BP_FAT	GO:0046907~intracellular transport	ITGB1, ARF4, CYFIP1, CLTC, AP2A2, IPO7, ACTB, IPO5, XPO1, YWHAQ, KIF5C, VPS35, KPNA2, YWHAG, SH3GL1, YWHAH, ACTR3, ACTR2, PARP1, VPS37C, ADAM10, SCRIB, VPS37B, SCAMP3, BCR, ACTA2, HGS, EXOC4, LCP1, EZR, DBN1, CHMP5, COPB2, COPA, RAB5C, TSG101, STXBP3, UBB, ERBB2, SPAG9, RANBP1, DYNC1H1, SSB, USP9X, RDX, MSN, RAB11A, EHD1, MARCKS, MYO1B, MYO1C, GIPC1, CTNNB1, UBE2O, CALR, RAN	5.50876e-06
GOTERM_BP_FAT	GO:1901700~response to oxygen-containing compound	CYFIP1, TFRC, RPLP0, SLC2A1, IRS4, ACTB, IPO5, BSG, DAG1, ENPP1, ANXA7, ITGAV, YWHAG, PARP1, ITGA2, CAD, ANXA5, NME2, SLC39A14, SCAMP3, CD2AP, BCR, ACTA2, SLC7A5, COL6A1, CAT, DSG2, RPL27, EZR, CHMP5, LTF, PCNA, STXBP3, CNP, GSTP1, IQGAP1, EGFR, GNAI1, GNAI2, MAT2A, CTNNA1, NCAM1, LTA4H, A2M, SLC38A2, MAP4K4, SLC12A2, RANBP1, GOT1, XRCC5, MSN, APOC3, ASNS, GGH, EIF2S1, TJP1, MARCKS, MYO1C, PTK7, …	5.65912e-06
GOTERM_BP_FAT	GO:0010256~endomembrane system organization	ITGB1, LAMA5, RAB5C, AHNAK, CLTC, ACTB, EGFR, CORO1C, BSG, EPB41L3, PACSIN2, ANXA6, FLOT1, PIP5K1A, VPS35, MYH10, ACTR3, PRMT5, EXOC8, BROX, RDX, SCRIB, RAB11A, CIT, ACTA2, EHD1, DLG1, EHD4, COL6A1, TNIK, EZR, CC2D1A, CHMP5	5.90993e-06
GOTERM_BP_FAT	GO:0090066~regulation of anatomical structure size	ITGB1, RPL4, NCKAP1, NRP1, CYFIP1, WDR1, EGFR, CAPZB, ANXA7, CTNNA2, DIP2B, ACTR3, SLC12A2, ACTR2, GSN, RDX, FN1, MSN, ATP2B1, RAB11A, CIT, ACTA2, DLG1, MYO1C, CAPZA1, COL6A1, CAPZA2, EZR, DBN1, EIF4G2	5.95567e-06
GOTERM_BP_FAT	GO:1904851~positive regulation of establishment of protein localization to telomere	CCT6A, CCT2, TCP1, CCT8, CCT7, CCT5	6.71571e-06
GOTERM_CC_FAT	GO:0098984~neuron to neuron synapse	RPL4, RPL12, CLSTN1, CTNND1, RPLP0, ATP1A1, RPL6, CAPZB, EPB41L3, RPL14, VPS35, CTNNA2, KPNA2, SRGAP2, SH3GL1, ADAM10, SCRIB, BCR, DLG1, DLG4, EXOC4, CTNNB1, TNIK, DBN1, EIF4G2	6.7548e-06
GOTERM_BP_FAT	GO:1901652~response to peptide	CYFIP1, STXBP3, GSTP1, SLC2A1, IRS4, IQGAP1, GNAI2, BSG, DAG1, ENPP1, LTA4H, YWHAG, PARP1, GOT1, CAD, ANXA5, NME2, APOC3, GGH, SLC39A14, CD2AP, MARCKS, MYO1C, CAT, COL6A1, GNAS, CTNNB1, CHMP5	9.34992e-06
GOTERM_BP_FAT	GO:0000278~mitotic cell cycle	ITGB1, PCNA, CLTC, IQGAP1, SMC4, ACTB, EGFR, GNAI1, CCNB1, RACGAP1, PPP2R1A, MYH10, YWHAH, DYNC1H1, RANBP1, PDCD6IP, EXOC8, BROX, RDX, ASNS, KIF23, SCRIB, CKAP5, SEPTIN7, RAB11A, CIT, DDB1, ACTA2, DLG1, TAOK1, EXOC4, CTNNB1, CDK14, RAN, CHMP5, EXOC1	9.92863e-06
GOTERM_CC_FAT	GO:0099503~secretory vesicle	ITGB1, ATP6V1A, RAB5C, STXBP3, CLTC, GNAI3, AP2A2, GNAI2, NCSTN, RACGAP1, BSG, RNPEP, CTNNA1, ANXA7, MARCKSL1, CXADR, SEPTIN2, ACTN1, ANXA5, SEPTIN6, ADAM10, ANXA11, ATP2B1, CCT6A, GARS1, DLG1, HGS, DLG4, GIPC1, TCP1, SEMG1, EXOC4, CALR, MFGE8, LTF	1.0879e-05
GOTERM_BP_FAT	GO:0070203~regulation of establishment of protein localization to telomere	CCT6A, CCT2, TCP1, CCT8, CCT7, CCT5	1.18723e-05
GOTERM_BP_FAT	GO:1990138~neuron projection extension	ACTR3, RPL4, SPAG9, ITGB1, NRP1, CYFIP1, USP9X, FN1, IQGAP1, LAMC1, AFDN, CTNNB1, PLXNA1, DIP2B, DBN1, EIF4G2	1.52663e-05
GOTERM_BP_FAT	GO:0010035~response to inorganic substance	CPNE8, PCNA, TFRC, RPLP0, IQGAP1, EGFR, NCSTN, ATIC, BSG, ANXA7, ENPP1, ITGAV, CPNE3, NCAM1, LTA4H, SLC38A2, SLC12A2, GSN, PARP1, PGAM2, ANXA5, FN1, ANXA11, GGH, EIF2S1, DLG4, STK26, CAT, CALR, GART	1.54757e-05
GOTERM_BP_FAT	GO:0070201~regulation of establishment of protein localization	TSG101, EGFR, IPO5, XPO1, RAB11FIP1, ERBB2, BSG, ANXA7, VPS35, CCT8, CCT7, MYH10, CCT5, MAP4K4, ACTR3, SLC12A2, CCT2, SLC16A1, PARP1, ANXA5, ACSL4, RAB11A, CD2AP, DNAJA1, CCT6A, MYO1C, TCP1, GNAS, EXOC4, LCP1, RAN	1.66061e-05
GOTERM_BP_FAT	GO:0007160~cell-matrix adhesion	ITGB1, NRP1, ITGA2, ACTN1, FN1, IQGAP1, NID1, NID2, CORO1C, BCR, DAG1, PIP5K1A, CTNNB1, ITGAV, ITGA5, UTRN, MAP4K4	1.761e-05
GOTERM_BP_FAT	GO:0007160~cell-matrix adhesion	ITGB1, NRP1, ITGA2, ACTN1, FN1, IQGAP1, NID1, NID2, CORO1C, BCR, DAG1, PIP5K1A, CTNNB1, ITGAV, ITGA5, UTRN, MAP4K4	1.761e-05
GOTERM_CC_FAT	GO:0015630~microtubule cytoskeleton	CLTC, OLA1, KIF5C, RUVBL1, FLOT1, CCT2, PDCD6IP, ANXA11, KIF23, CKAP5, CD2AP, PSMA1, TCP1, EXOC4, EZR, CHMP5, TSG101, PCNA, CNP, EPB41, GNAI3, IQGAP1, GNAI1, GNAI2, CCNB1, PSMB4, HSPH1, RACGAP1, PACSIN2, CCT8, CCT7, MYH10, CCT5, SPAG9, RANBP1, DYNC1H1, SLC16A1, MDH1, USP9X, SEPTIN2, UPF3B, SEPTIN6, SEPTIN7, RAB11A, DNAJA1, CCT6A, DLG1, MARCKS, TAOK1, CTNNB1, CC2D1A, RAN	1.89119e-05
GOTERM_BP_FAT	GO:0070202~regulation of establishment of protein localization to chromosome	CCT6A, CCT2, TCP1, CCT8, CCT7, CCT5	1.93368e-05
GOTERM_BP_FAT	GO:2000145~regulation of cell motility	ITGB1, LAMA5, NRP1, IGSF8, GSTP1, IQGAP1, EGFR, GNAI2, CORO1C, SDCBP, STK10, BSG, DAG1, CTNNA1, PLXNA1, EMILIN2, ITGAV, CPNE3, CTNNA2, SRGAP2, MAP4K4, ACTR3, SPAG9, ITGA2, ANXA5, RDX, FN1, ADAM10, MSN, LAMB1, RAB11A, BCR, TJP1, AFDN, MYO1C, STK26, SEMG1, PLXNB2, ITGA5, CALR	1.94571e-05
GOTERM_BP_FAT	GO:0045595~regulation of cell differentiation	ITGB1, RPL4, NRP1, CYFIP1, TENM3, WDR1, LAMC1, AP2A2, IPO7, ACTB, PPP2R1A, FLOT1, DAG1, ENPP1, ITGAV, DIP2B, CLIC1, YWHAG, YWHAH, ACTR3, ACTR2, PRMT5, PARP1, NME2, ADAM10, CIT, ACTA2, SLC7A5, VCAN, TNIK, DBN1, LTF, NOTCH2, IQGAP1, NID1, GDPD5, EGFR, CORO1C, SDCBP, ERBB2, CTNNA1, PLXNA1, CTNNA2, SRGAP2, CD276, MAP4K4, SPAG9, RANBP1, CDSN, XRCC5, FN1, UPF3B, LAMB1, PA2G4, EHD1, AFDN, MARCKS, PTK7, …	2.15745e-05
GOTERM_CC_FAT	GO:0099572~postsynaptic specialization	RPL4, RPL12, CLSTN1, CTNND1, RPLP0, ATP1A1, RPL6, CAPZB, EPB41L3, RPL14, VPS35, CTNNA2, KPNA2, SRGAP2, SH3GL1, ADAM10, SCRIB, BCR, DLG1, DLG4, EXOC4, CTNNB1, TNIK, DBN1, EIF4G2	2.4345e-05
GOTERM_BP_FAT	GO:0033365~protein localization to organelle	ARF4, NRP1, TFRC, GDI2, IPO7, EGFR, IPO5, XPO1, ERBB2, CTNNA1, PACSIN2, VPS35, CCT8, KPNA2, CCT7, CCT5, CCT2, SSB, PARP1, USP9X, RDX, VPS37C, MSN, SCRIB, VPS37B, RAB11A, CD2AP, DNAJA1, EHD1, CCT6A, DLG1, HGS, DLG4, TOLLIP, TCP1, CALR, EZR, RAN	2.49525e-05
GOTERM_BP_FAT	GO:0006189~'de novo' IMP biosynthetic process	ADSL, ATIC, PPAT, GART, PFAS	2.56969e-05
GOTERM_BP_FAT	GO:0032212~positive regulation of telomere maintenance via telomerase	CCT6A, CCT2, XRCC5, TCP1, CTNNB1, CCT8, CCT7, CCT5	2.58301e-05
GOTERM_CC_FAT	GO:0031256~leading edge membrane	ITGB1, ARF4, NCKAP1, ATP2B1, EGFR, CORO1C, MYO1C, ERBB2, EPB41L3, PACSIN2, PIP5K1A, ITGAV, LCP1, ITGA5, TLN1, EZR	2.72084e-05
GOTERM_CC_FAT	GO:0031253~cell projection membrane	ITGB1, ARF4, NCKAP1, SEPTIN2, MSN, ATP2B1, EGFR, CORO1C, EHD1, SLC7A5, DLG1, MYO1C, ERBB2, EPB41L3, PACSIN2, PIP5K1A, CTNNB1, ITGAV, LCP1, ITGA5, TLN1, EZR, UTRN	2.84072e-05
GOTERM_CC_FAT	GO:0044433~cytoplasmic vesicle part	ATP6V1A, COPB2, COPA, TSG101, RAB5C, TFRC, CLTC, AP2A2, EGFR, CORO1C, NCSTN, RAB11FIP1, ERBB2, BSG, TOM1, PACSIN2, ANXA6, ANXA7, VPS35, SH3GL1, SLC12A2, ACTN1, ANXA5, VPS37C, ATP2B1, VPS37B, SLC39A14, RAB11A, SCAMP3, EHD1, DLG1, ITCH, MYO1B, MYO1C, EHD4, HGS, PI4KA, MFGE8, CC2D1A, CC2D1B, CHMP5	2.93527e-05
GOTERM_CC_FAT	GO:0000502~proteasome complex	PSMB6, PSMA5, USP14, PSMA6, PSMB4, PSMA3, PSMA1, PSMA2, PSMB1, PSMA7	2.93527e-05
GOTERM_CC_FAT	GO:0044433~cytoplasmic vesicle part	ATP6V1A, COPB2, COPA, TSG101, RAB5C, TFRC, CLTC, AP2A2, EGFR, CORO1C, NCSTN, RAB11FIP1, ERBB2, BSG, TOM1, PACSIN2, ANXA6, ANXA7, VPS35, SH3GL1, SLC12A2, ACTN1, ANXA5, VPS37C, ATP2B1, VPS37B, SLC39A14, RAB11A, SCAMP3, EHD1, DLG1, ITCH, MYO1B, MYO1C, EHD4, HGS, PI4KA, MFGE8, CC2D1A, CC2D1B, CHMP5	2.93527e-05
GOTERM_BP_FAT	GO:1904816~positive regulation of protein localization to chromosome, telomeric region	CCT6A, CCT2, TCP1, CCT8, CCT7, CCT5	2.96796e-05
GOTERM_BP_FAT	GO:0031346~positive regulation of cell projection organization	ITGB1, RPL4, NCKAP1, NRP1, CYFIP1, TENM3, IQGAP1, CORO1C, PLXNA1, ACTR3, ACTR2, RANBP1, ITGA2, NME2, FN1, SEPTIN7, EHD1, AFDN, MARCKS, DLG4, PTK7, PLXNB2, TNIK, DBN1, EIF4G2	3.08784e-05
GOTERM_CC_FAT	GO:0043197~dendritic spine	ITGB1, ARF4, CYFIP1, FARP1, ACTN1, APLP2, CTNND1, CLSTN1, ADAM10, BCR, MARCKS, CAPZB, DLG4, GIPC1, SRGAP2, MYH10, DBN1	3.16282e-05
GOTERM_BP_FAT	GO:0010001~glial cell differentiation	ACTR3, NOTCH2, PRMT5, WDR1, CNP, GSTP1, LAMC1, CKAP5, EGFR, AFDN, VCAN, NCSTN, COL6A1, ERBB2, EXOC4, DAG1, CTNNB1, ENPP1, PHGDH	3.23146e-05
GOTERM_BP_FAT	GO:1904375~regulation of protein localization to cell periphery	ACTR3, ITGB1, EPB41, CLTC, ACTB, RAB11A, EGFR, GNAI1, ACTA2, DLG1, EPB41L2, VPS35, EZR	3.84784e-05
GOTERM_CC_FAT	GO:0044420~extracellular matrix component	ITGB1, LAMA5, FN1, LAMB1, LAMC1, NID1, NID2, CST3, ACTA2, DLG1, VCAN, COL6A1, DAG1, EMILIN2	3.96204e-05
GOTERM_BP_FAT	GO:0051656~establishment of organelle localization	ITGB1, CYFIP1, CLTC, ACTB, CCNB1, XPO1, UBB, KIF5C, MYH10, SH3GL1, ACTR3, ACTR2, DYNC1H1, EXOC8, SCRIB, CDC42BPA, RAB11A, ACTA2, DLG1, MYO1B, MYO1C, EXOC4, CTNNB1, EZR, RAN, CHMP5, EXOC1	4.19854e-05
GOTERM_CC_FAT	GO:0098589~membrane region	ITGB1, CXADR, TFRC, AHNAK, CTNND1, CLTC, SLC2A1, ATP1A1, AP2A2, ACTB, EGFR, CORO1C, ACTA2, LDHB, SDCBP, DLG1, XPO1, MYO1C, CTNNA1, PACSIN2, FLOT1, DAG1, CTNNB1, EZR	4.26546e-05
GOTERM_BP_FAT	GO:0048588~developmental cell growth	ACTR3, RPL4, SPAG9, ITGB1, NRP1, CYFIP1, USP9X, FN1, IQGAP1, LAMC1, SEPTIN7, CD2AP, AFDN, CTNNB1, PLXNA1, DIP2B, DBN1, EIF4G2	4.29469e-05
GOTERM_BP_FAT	GO:1902946~protein localization to early endosome	NRP1, RDX, MSN, SCRIB, EZR, EGFR	4.30892e-05
GOTERM_CC_FAT	GO:0044309~neuron spine	ITGB1, ARF4, CYFIP1, FARP1, ACTN1, APLP2, CTNND1, CLSTN1, ADAM10, BCR, MARCKS, CAPZB, DLG4, GIPC1, SRGAP2, MYH10, DBN1	4.38132e-05
GOTERM_BP_FAT	GO:0000281~mitotic cytokinesis	PDCD6IP, RACGAP1, EXOC8, EXOC4, KIF23, IQGAP1, MYH10, SEPTIN7, CIT, EXOC1	4.55724e-05
GOTERM_CC_FAT	GO:0005903~brush border	ACTR3, ACTN1, ACTB, ACTA2, MYO1B, MYO1C, CAPZB, CAPZA1, GIPC1, CAPZA2, FLNB, EZR, MYH10, SLC38A2	4.66825e-05
GOTERM_BP_FAT	GO:0098974~postsynaptic actin cytoskeleton organization	ACTA2, ACTR3, FARP1, EZR, MYH10, DBN1, ACTB	4.8503e-05
GOTERM_BP_FAT	GO:1904358~positive regulation of telomere maintenance via telomere lengthening	CCT6A, CCT2, XRCC5, TCP1, CTNNB1, CCT8, CCT7, CCT5	5.14167e-05
GOTERM_BP_FAT	GO:0060429~epithelium development	NOTCH2, NCKAP1, LAMA5, NRP1, TSG101, PCNA, WDR1, CTNND1, LAMC1, IQGAP1, IPO7, ACTB, EGFR, BASP1, BSG, DAG1, PLXNA1, ANXA7, ENPP1, FLNB, PHGDH, LTA4H, SLC12A2, CDSN, ITGA2, RDX, NME2, MSN, SCRIB, CD2AP, BCR, ACTA2, TJP1, AFDN, DLG1, VCAN, MARCKS, PTK7, TOLLIP, CAT, COL6A1, GNAS, PLXNB2, CTNNB1, ITGA5, EZR	5.14167e-05
GOTERM_BP_FAT	GO:0045666~positive regulation of neuron differentiation	ACTR3, RPL4, SPAG9, ITGB1, NRP1, CYFIP1, ACTR2, RANBP1, TENM3, NME2, FN1, UPF3B, IQGAP1, GDPD5, EHD1, AFDN, MARCKS, PTK7, DLG4, PLXNB2, PLXNA1, TNIK, DBN1, EIF4G2	5.43131e-05
GOTERM_BP_FAT	GO:0035088~establishment or maintenance of apical/basal cell polarity	ARF4, DLG1, PDCD6IP, WDR1, PTK7, DLG4, MSN, SCRIB, EZR	5.43131e-05
GOTERM_BP_FAT	GO:0061245~establishment or maintenance of bipolar cell polarity	ARF4, DLG1, PDCD6IP, WDR1, PTK7, DLG4, MSN, SCRIB, EZR	5.43131e-05
GOTERM_BP_FAT	GO:1903047~mitotic cell cycle process	ITGB1, PCNA, CLTC, IQGAP1, SMC4, ACTB, EGFR, GNAI1, CCNB1, RACGAP1, PPP2R1A, MYH10, DYNC1H1, RANBP1, PDCD6IP, EXOC8, BROX, RDX, KIF23, CKAP5, SEPTIN7, RAB11A, CIT, ACTA2, DLG1, TAOK1, EXOC4, CDK14, RAN, CHMP5, EXOC1	5.43131e-05
GOTERM_BP_FAT	GO:0043933~macromolecular complex subunit organization	NCKAP1, CYFIP1, TFRC, WDR1, RPLP0, CLTC, SLC2A1, LAMC1, SMC4, RPL6, JCHAIN, CAPZB, RUVBL1, VPS35, SH3GL1, ACTR3, ACTR2, CCT2, PRMT5, PDCD6IP, ADAM10, CKAP5, CD2AP, COL6A1, STRAP, LCP1, HPRT1, KCTD12, TLN1, DBN1, EPB41, SLC1A5, CCNB1, MAT2A, NCAM1, CTNNA2, FARP2, DYNC1H1, GSN, XRCC5, SEPTIN2, RDX, FN1, MSN, APOC3, EIF2S1, EHD1, AFDN, DLG1, EHD4, MYO1C, DLG4, TAOK1, CAPZA1, CAPZA2, CALR, FARSA	5.70094e-05
GOTERM_BP_FAT	GO:1904814~regulation of protein localization to chromosome, telomeric region	CCT6A, CCT2, TCP1, CCT8, CCT7, CCT5	5.89659e-05
GOTERM_BP_FAT	GO:0006167~AMP biosynthetic process	ADSL, ATIC, PPAT, HPRT1, GART, PFAS	5.89659e-05
GOTERM_BP_FAT	GO:0006188~IMP biosynthetic process	ADSL, ATIC, PPAT, HPRT1, GART, PFAS	5.89659e-05
GOTERM_CC_FAT	GO:0005604~basement membrane	CST3, ACTA2, ITGB1, LAMA5, DLG1, COL6A1, DAG1, FN1, LAMB1, LAMC1, NID1, NID2	5.91055e-05
GOTERM_BP_FAT	GO:1904377~positive regulation of protein localization to cell periphery	ACTR3, ITGB1, DLG1, EPB41, EPB41L2, VPS35, EZR, EGFR, GNAI1, RAB11A	5.94289e-05
GOTERM_BP_FAT	GO:0072659~protein localization to plasma membrane	ACTR3, ITGB1, LAMA5, RDX, CLTC, SCRIB, RAB11A, EGFR, EHD1, DLG1, EHD4, BSG, EPB41L3, FLOT1, PIP5K1A, VPS35, TNIK, EZR	6.25926e-05
GOTERM_BP_FAT	GO:0010770~positive regulation of cell morphogenesis involved in differentiation	ACTR3, RPL4, NRP1, CYFIP1, ACTR2, FN1, AFDN, MARCKS, DLG4, PLXNB2, PLXNA1, TNIK, CALR, DBN1, EIF4G2	6.34959e-05
GOTERM_BP_FAT	GO:0010770~positive regulation of cell morphogenesis involved in differentiation	ACTR3, RPL4, NRP1, CYFIP1, ACTR2, FN1, AFDN, MARCKS, DLG4, PLXNB2, PLXNA1, TNIK, CALR, DBN1, EIF4G2	6.34959e-05
GOTERM_BP_FAT	GO:0010975~regulation of neuron projection development	ITGB1, RPL4, NRP1, CYFIP1, TENM3, IQGAP1, PLXNA1, CTNNA2, DIP2B, YWHAH, MAP4K4, ACTR3, SPAG9, ACTR2, RANBP1, NME2, FN1, ADAM10, CIT, EHD1, AFDN, MARCKS, DLG4, PTK7, PLXNB2, TNIK, DBN1, EIF4G2	6.54677e-05
GOTERM_BP_FAT	GO:0010975~regulation of neuron projection development	ITGB1, RPL4, NRP1, CYFIP1, TENM3, IQGAP1, PLXNA1, CTNNA2, DIP2B, YWHAH, MAP4K4, ACTR3, SPAG9, ACTR2, RANBP1, NME2, FN1, ADAM10, CIT, EHD1, AFDN, MARCKS, DLG4, PTK7, PLXNB2, TNIK, DBN1, EIF4G2	6.54677e-05
GOTERM_BP_FAT	GO:0010976~positive regulation of neuron projection development	ACTR3, RPL4, ITGB1, NRP1, CYFIP1, ACTR2, RANBP1, TENM3, NME2, FN1, IQGAP1, EHD1, AFDN, MARCKS, PTK7, DLG4, PLXNB2, PLXNA1, TNIK, DBN1, EIF4G2	6.99586e-05
GOTERM_CC_FAT	GO:0043025~neuronal cell body	NRP1, CYFIP1, COPA, SLC3A2, GDPD5, CST3, UBB, CAPZB, PPP2R1A, KIF5C, ENPP1, FLNB, VPS35, NCAM1, CKB, DIP2B, MYH10, SLC38A2, SLC12A2, DYNC1H1, CAD, ANXA5, ADAM10, UPF3B, ACSL4, ATP2B1, CKAP5, SEPTIN7, CIT, DLG1, GNAS, EXOC4, TOP1, DBN1	7.21679e-05
GOTERM_BP_FAT	GO:1901068~guanosine-containing compound metabolic process	ADSL, ATIC, PPAT, NME2, GNAI3, HPRT1, GART, PFAS, RAN	7.65605e-05
GOTERM_BP_FAT	GO:0065003~macromolecular complex assembly	NCKAP1, CYFIP1, TFRC, RPLP0, CLTC, SLC2A1, LAMC1, RPL6, JCHAIN, CAPZB, RUVBL1, VPS35, ACTR3, ACTR2, CCT2, PRMT5, PDCD6IP, ADAM10, CKAP5, CD2AP, COL6A1, STRAP, LCP1, HPRT1, KCTD12, TLN1, DBN1, EPB41, SLC1A5, CCNB1, MAT2A, NCAM1, CTNNA2, FARP2, DYNC1H1, GSN, XRCC5, SEPTIN2, RDX, FN1, MSN, EIF2S1, EHD1, AFDN, DLG1, EHD4, MYO1C, DLG4, CAPZA1, CAPZA2, CALR, FARSA	8.04426e-05
GOTERM_BP_FAT	GO:0006177~GMP biosynthetic process	ADSL, ATIC, PPAT, HPRT1, GART, PFAS	8.06156e-05
GOTERM_BP_FAT	GO:0050807~regulation of synapse organization	ACTR3, ITGB1, ARF4, CYFIP1, FARP1, CLSTN1, MARCKS, DLG4, DAG1, CTNNB1, SLITRK5, VPS35, CTNNA2, MYH10, DBN1, ADGRL2	8.27836e-05
GOTERM_BP_FAT	GO:0010769~regulation of cell morphogenesis involved in differentiation	ACTR3, RPL4, NRP1, CYFIP1, ACTR2, FN1, ADAM10, CIT, CORO1C, AFDN, MARCKS, DLG4, PLXNB2, PLXNA1, DIP2B, TNIK, CALR, DBN1, EIF4G2, YWHAH	8.41804e-05
GOTERM_BP_FAT	GO:0010769~regulation of cell morphogenesis involved in differentiation	ACTR3, RPL4, NRP1, CYFIP1, ACTR2, FN1, ADAM10, CIT, CORO1C, AFDN, MARCKS, DLG4, PLXNB2, PLXNA1, DIP2B, TNIK, CALR, DBN1, EIF4G2, YWHAH	8.41804e-05
GOTERM_BP_FAT	GO:0045664~regulation of neuron differentiation	ITGB1, RPL4, NRP1, CYFIP1, TENM3, IQGAP1, GDPD5, PLXNA1, CTNNA2, DIP2B, YWHAG, YWHAH, MAP4K4, ACTR3, SPAG9, ACTR2, RANBP1, NME2, FN1, ADAM10, UPF3B, CIT, EHD1, AFDN, MARCKS, DLG4, PTK7, PLXNB2, TNIK, CALR, DBN1, EIF4G2	8.64304e-05
GOTERM_BP_FAT	GO:1901070~guanosine-containing compound biosynthetic process	ADSL, ATIC, PPAT, NME2, HPRT1, GART, PFAS	8.64304e-05
GOTERM_CC_FAT	GO:0022625~cytosolic large ribosomal subunit	RPL4, RPL7A, RPL3, RPLP1, RPL12, RPLP0, RPL14, RPL13, RPL27, RPL29, RPL6	8.96601e-05
GOTERM_BP_FAT	GO:0097292~XMP metabolic process	ADSL, ATIC, PPAT, GART, PFAS	9.139e-05
GOTERM_BP_FAT	GO:0097293~XMP biosynthetic process	ADSL, ATIC, PPAT, GART, PFAS	9.139e-05
GOTERM_BP_FAT	GO:0097294~'de novo' XMP biosynthetic process	ADSL, ATIC, PPAT, GART, PFAS	9.139e-05
GOTERM_BP_FAT	GO:0044208~'de novo' AMP biosynthetic process	ADSL, ATIC, PPAT, GART, PFAS	9.139e-05
GOTERM_BP_FAT	GO:1905475~regulation of protein localization to membrane	ACTR3, ITGB1, FARP1, GSN, CLTC, ACTB, RAB11A, EGFR, ACTA2, DLG1, MYO1C, DLG4, ERBB2, EZR, DBN1	9.22354e-05
GOTERM_BP_FAT	GO:0016310~phosphorylation	ITGB1, NRP1, TFRC, CTNND1, ACTB, STK10, FLOT1, DAG1, ENPP1, ITGAV, PRMT5, TPI1, APLP2, PGAM1, PGAM2, CAD, NME2, ADAM10, CIT, CD2AP, BCR, ACTA2, HGS, COL6A1, STRAP, ITGA5, TNIK, TOP1, EZR, LTF, NOTCH2, TSG101, GSTP1, IQGAP1, EGFR, GNAI2, CORO1C, SDCBP, CCNB1, ERBB2, PIP5K1A, PIP5K1B, CKB, MAP4K4, SPAG9, GSN, XRCC5, FN1, APOC3, CDC42BPA, EIF2S1, DNAJA1, ITCH, DLG1, EHD4, TAOK1, STK26, TOLLIP, PI4KA…	9.22354e-05
GOTERM_CC_FAT	GO:0098862~cluster of actin-based cell projections	ACTR3, ACTN1, RDX, ACTB, ACTA2, MYO1B, MYO1C, CAPZB, CAPZA1, GIPC1, CAPZA2, PLS3, FLNB, EZR, MYH10, SLC38A2	9.2633e-05
GOTERM_CC_FAT	GO:1905369~endopeptidase complex	PSMB6, PSMA5, USP14, PSMA6, PSMB4, PSMA3, PSMA1, PSMA2, PSMB1, PSMA7	9.2633e-05
GOTERM_CC_FAT	GO:0005578~proteinaceous extracellular matrix	ITGB1, LAMA5, FN1, LAMB1, LAMC1, NID1, NID2, CST3, ACTA2, DLG1, VCAN, COL6A1, DAG1	9.51698e-05
GOTERM_BP_FAT	GO:0060249~anatomical structure homeostasis	ITGB1, ATP6V1A, CCT2, MARCKSL1, PCNA, CXADR, PARP1, TFRC, XRCC5, SLC2A1, LSR, EGFR, CCT6A, TAOK1, TCP1, BSG, RUVBL1, GNAS, CTNNB1, STRAP, ENPP1, CCT8, CCT7, CCT5	9.57252e-05
GOTERM_BP_FAT	GO:0060249~anatomical structure homeostasis	ITGB1, ATP6V1A, CCT2, MARCKSL1, PCNA, CXADR, PARP1, TFRC, XRCC5, SLC2A1, LSR, EGFR, CCT6A, TAOK1, TCP1, BSG, RUVBL1, GNAS, CTNNB1, STRAP, ENPP1, CCT8, CCT7, CCT5	9.57252e-05
GOTERM_CC_FAT	GO:0009925~basal plasma membrane	SLC12A2, SLC7A5, DLG1, SLC16A1, MYO1C, ERBB2, SLC3A2, SLC1A5, SLC7A1, EGFR	9.76048e-05
GOTERM_BP_FAT	GO:0016049~cell growth	ACTR3, RPL4, SPAG9, ITGB1, NRP1, CYFIP1, USP9X, FN1, ADAM10, ACSL4, IQGAP1, LAMC1, SEPTIN7, EGFR, CD2AP, SDCBP, AFDN, ERBB2, CTNNB1, ENPP1, PLXNA1, DIP2B, DBN1, EIF4G2	9.89608e-05
GOTERM_BP_FAT	GO:1904356~regulation of telomere maintenance via telomere lengthening	CCT6A, CCT2, PARP1, XRCC5, TCP1, CTNNB1, CCT8, CCT7, CCT5	0.000102839
GOTERM_BP_FAT	GO:0044089~positive regulation of cellular component biogenesis	NCKAP1, NRP1, CYFIP1, TSG101, TFRC, CLSTN1, IQGAP1, SDCBP, DAG1, FLOT1, SLITRK5, CTNNA2, MAP4K4, ACTR3, ACTR2, DYNC1H1, PDCD6IP, GSN, MSN, VPS37B, CKAP5, SEPTIN7, DLG1, MYO1C, HGS, DLG4, LCP1, ADGRL2	0.0001032
GOTERM_BP_FAT	GO:1904951~positive regulation of establishment of protein localization	ACTR3, CCT2, TSG101, PARP1, ACSL4, EGFR, CD2AP, IPO5, CCT6A, MYO1C, ERBB2, TCP1, BSG, GNAS, ANXA7, VPS35, CCT8, CCT7, MYH10, CCT5, RAN	0.000106055
GOTERM_BP_FAT	GO:0071363~cellular response to growth factor stimulus	NOTCH2, ITGB1, NRP1, CYFIP1, GSTP1, IQGAP1, EGFR, SDCBP, ERBB2, ENPP1, CPNE3, ACTR3, PARP1, GOT1, USP9X, CAD, RDX, CD2AP, ACTA2, EHD1, DLG1, MYO1C, EHD4, HGS, GIPC1, CAT, CTNNB1, STRAP, UBE2O, DBN1	0.000110802
GOTERM_BP_FAT	GO:0008064~regulation of actin polymerization or depolymerization	ACTR3, NCKAP1, CYFIP1, ACTR2, GSN, WDR1, RDX, CIT, DLG1, MYO1C, CAPZB, CAPZA1, CAPZA2, CTNNA2, DBN1	0.000115705
GOTERM_BP_FAT	GO:0008064~regulation of actin polymerization or depolymerization	ACTR3, NCKAP1, CYFIP1, ACTR2, GSN, WDR1, RDX, CIT, DLG1, MYO1C, CAPZB, CAPZA1, CAPZA2, CTNNA2, DBN1	0.000115705
GOTERM_BP_FAT	GO:0050803~regulation of synapse structure or activity	ACTR3, ITGB1, ARF4, CYFIP1, FARP1, CLSTN1, MARCKS, DLG4, DAG1, CTNNB1, SLITRK5, VPS35, CTNNA2, MYH10, DBN1, ADGRL2	0.000124577
GOTERM_BP_FAT	GO:0032868~response to insulin	CYFIP1, STXBP3, PARP1, GOT1, GSTP1, CAD, SLC2A1, IRS4, GGH, SLC39A14, CD2AP, GNAI2, MARCKS, MYO1C, COL6A1, CAT, ENPP1, YWHAG	0.000125385
GOTERM_BP_FAT	GO:0060996~dendritic spine development	ACTR3, ARF4, ACTR2, AFDN, MARCKS, DLG4, ADAM10, ACSL4, SRGAP2, DBN1, SEPTIN7, EIF4G2	0.000125385
GOTERM_BP_FAT	GO:0014070~response to organic cyclic compound	PCNA, GSTP1, RPLP0, SLC3A2, ATP1A1, ZC3HAV1, ACTB, EGFR, GNAI1, MAT2A, BSG, DAG1, CTNNA1, FLOT1, ANXA7, ENPP1, NCAM1, A2M, YWHAH, RANBP1, SLC16A1, PARP1, GOT1, ITGA2, IDH1, CAD, MSN, ASNS, EIF2S1, DNAJA1, ACTA2, DLG4, CAT, GNAS, CTNNB1, DSG2, RPL27, CALR, EZR, RAN	0.00012568
GOTERM_BP_FAT	GO:0060322~head development	ITGB1, NRP1, STXBP3, CNP, SLC2A1, GDPD5, PFAS, EGFR, CORO1C, NCSTN, ATIC, UBB, FLVCR1, SLITRK5, PLXNA1, NCAM1, CTNNA2, SRGAP2, MYH10, SLC38A2, USP9X, APLP2, UPF3B, LAMB1, SCRIB, BCR, AFDN, PLXNB2, CTNNB1, HPRT1, GART, RAN	0.000128041
GOTERM_BP_FAT	GO:0030832~regulation of actin filament length	ACTR3, NCKAP1, CYFIP1, ACTR2, GSN, WDR1, RDX, CIT, DLG1, MYO1C, CAPZB, CAPZA1, CAPZA2, CTNNA2, DBN1	0.000132227
GOTERM_BP_FAT	GO:0030832~regulation of actin filament length	ACTR3, NCKAP1, CYFIP1, ACTR2, GSN, WDR1, RDX, CIT, DLG1, MYO1C, CAPZB, CAPZA1, CAPZA2, CTNNA2, DBN1	0.000132227
GOTERM_CC_FAT	GO:0016600~flotillin complex	CTNND1, CTNNA1, FLOT1, CTNNB1, CORO1C	0.000133151
GOTERM_CC_FAT	GO:0030864~cortical actin cytoskeleton	ACTR2, GSN, WDR1, SEPTIN2, ACTN1, RDX, FLOT1, SLC2A1, IQGAP1, DBN1	0.00013967
GOTERM_CC_FAT	GO:0045211~postsynaptic membrane	ITGB1, NRP1, FARP1, CLSTN1, ADAM10, SCRIB, DLG1, MARCKS, DLG4, ERBB2, DAG1, CTNNB1, NCAM1, CTNNA2, ITGA5, KCTD12, UTRN, SRGAP2, DBN1, ADGRL2	0.00013967
GOTERM_CC_FAT	GO:0099513~polymeric cytoskeletal fiber	NCKAP1, NRP1, CNP, CLTC, IQGAP1, ACTB, HSPH1, KIF5C, PLS3, CCT8, CCT7, CCT5, ACTR3, CCT2, DYNC1H1, GSN, SEPTIN2, ACTN1, NME2, KIF23, CKAP5, RAB11A, CD2AP, ACTA2, CCT6A, DLG1, MARCKS, MYO1B, MYO1C, TCP1, LCP1, EZR, DBN1, CHMP5	0.000139682
GOTERM_CC_FAT	GO:0045121~membrane raft	ITGB1, CXADR, AHNAK, CTNND1, SLC2A1, ATP1A1, ACTB, EGFR, CORO1C, ACTA2, LDHB, SDCBP, DLG1, MYO1C, CTNNA1, PACSIN2, FLOT1, DAG1, CTNNB1, EZR	0.000141702
GOTERM_CC_FAT	GO:0045178~basal part of cell	SLC12A2, SLC7A5, DLG1, SLC16A1, MYO1C, ITGA2, ERBB2, SLC3A2, SLC1A5, SLC7A1, EGFR	0.000141702
GOTERM_CC_FAT	GO:0098857~membrane microdomain	ITGB1, CXADR, AHNAK, CTNND1, SLC2A1, ATP1A1, ACTB, EGFR, CORO1C, ACTA2, LDHB, SDCBP, DLG1, MYO1C, CTNNA1, PACSIN2, FLOT1, DAG1, CTNNB1, EZR	0.000145287
GOTERM_BP_FAT	GO:0042455~ribonucleoside biosynthetic process	ADSL, ATIC, PPAT, CAD, NME2, HPRT1, GART, PFAS	0.00014837
GOTERM_BP_FAT	GO:0071495~cellular response to endogenous stimulus	NOTCH2, ITGB1, CYFIP1, GSTP1, RPLP0, IRS4, ATP1A1, IQGAP1, ACTB, EGFR, GNAI2, IPO5, SDCBP, ERBB2, CTNNA1, ENPP1, YWHAG, YWHAH, ACTR3, PARP1, GOT1, USP9X, CAD, ANXA5, RDX, ASNS, SLC39A14, CD2AP, DNAJA1, ACTA2, EHD1, SLC7A5, DLG1, MARCKS, MYO1C, GIPC1, COL6A1, GNAS, CTNNB1, STRAP, UBE2O, CALR, EZR, DBN1, RAN, CHMP5	0.000154228
GOTERM_BP_FAT	GO:0071495~cellular response to endogenous stimulus	NOTCH2, ITGB1, CYFIP1, GSTP1, RPLP0, IRS4, ATP1A1, IQGAP1, ACTB, EGFR, GNAI2, IPO5, SDCBP, ERBB2, CTNNA1, ENPP1, YWHAG, YWHAH, ACTR3, PARP1, GOT1, USP9X, CAD, ANXA5, RDX, ASNS, SLC39A14, CD2AP, DNAJA1, ACTA2, EHD1, SLC7A5, DLG1, MARCKS, MYO1C, GIPC1, COL6A1, GNAS, CTNNB1, STRAP, UBE2O, CALR, EZR, DBN1, RAN, CHMP5	0.000154228
GOTERM_BP_FAT	GO:0030334~regulation of cell migration	ITGB1, LAMA5, NRP1, GSTP1, IQGAP1, EGFR, GNAI2, CORO1C, SDCBP, STK10, BSG, DAG1, PLXNA1, EMILIN2, ITGAV, CPNE3, CTNNA2, SRGAP2, MAP4K4, ACTR3, SPAG9, ITGA2, RDX, FN1, ADAM10, MSN, LAMB1, RAB11A, BCR, TJP1, AFDN, MYO1C, STK26, PLXNB2, ITGA5, CALR	0.000160132
GOTERM_BP_FAT	GO:0023051~regulation of signaling	ITGB1, NRP1, CYFIP1, TFRC, CLSTN1, CTNND1, LAMC1, PPP2R1A, RUVBL1, FLOT1, DAG1, ENPP1, ANXA7, ITGAV, VPS35, YWHAG, SH3GL1, PRMT5, CXADR, PARP1, ARRDC1, ITGA2, APLP2, ANXA5, ADAM10, SCRIB, ACSL4, CKAP5, SLC39A14, CIT, CD2AP, BCR, ACTA2, HGS, CAT, EXOC4, STRAP, TNIK, KCTD12, EZR, DBN1, CHMP5, LTF, NOTCH2, TSG101, GSTP1, GNAI3, IQGAP1, ZC3HAV1, NID1, GDPD5, SLC7A1, EGFR, GNAI1, GNAI2, SDCBP, NCSTN, …	0.0001671
GOTERM_BP_FAT	GO:0070200~establishment of protein localization to telomere	CCT6A, CCT2, TCP1, CCT8, CCT7, CCT5	0.000175035
GOTERM_BP_FAT	GO:0032970~regulation of actin filament-based process	ACTR3, NCKAP1, NRP1, CYFIP1, ACTR2, GSN, WDR1, RDX, ATP1A1, CIT, CD2AP, TJP1, DLG1, MYO1C, CAPZB, TAOK1, CAPZA1, CAPZA2, DSG2, CTNNA2, DBN1	0.000175035
GOTERM_BP_FAT	GO:0045197~establishment or maintenance of epithelial cell apical/basal polarity	ARF4, DLG1, PDCD6IP, WDR1, PTK7, DLG4, MSN, SCRIB	0.000191505
GOTERM_BP_FAT	GO:0045197~establishment or maintenance of epithelial cell apical/basal polarity	ARF4, DLG1, PDCD6IP, WDR1, PTK7, DLG4, MSN, SCRIB	0.000191505
GOTERM_CC_FAT	GO:0043292~contractile fiber	RPL4, AHNAK, ACTN1, ANXA5, SLC2A1, RPL6, TJP1, CST3, ACTA2, PSMA6, CAPZB, COL6A1, DAG1, CTNNB1, FLNB, FLNC, PGM1	0.000201144
GOTERM_BP_FAT	GO:0006935~chemotaxis	LAMA5, NRP1, CYFIP1, GSTP1, LAMC1, KIF5C, ERBB2, BSG, DAG1, FLOT1, PLXNA1, PIP5K1A, ITGAV, NCAM1, MYH10, SLC12A2, CXADR, ITGA2, FN1, ADAM10, LAMB1, SCRIB, B4GAT1, PLXNB2, CALR, PPIB, SDK2	0.000201514
GOTERM_BP_FAT	GO:0046129~purine ribonucleoside biosynthetic process	ADSL, ATIC, PPAT, NME2, HPRT1, GART, PFAS	0.000202672
GOTERM_BP_FAT	GO:0042451~purine nucleoside biosynthetic process	ADSL, ATIC, PPAT, NME2, HPRT1, GART, PFAS	0.000202672
GOTERM_BP_FAT	GO:0051640~organelle localization	ITGB1, CYFIP1, CLTC, ACTB, CCNB1, XPO1, UBB, KIF5C, MYH10, SH3GL1, ACTR3, SPAG9, ACTR2, DYNC1H1, EXOC8, SCRIB, CDC42BPA, RAB11A, ACTA2, DLG1, MYO1B, MYO1C, EXOC4, CTNNB1, EZR, RAN, CHMP5, EXOC1	0.000202983
GOTERM_BP_FAT	GO:0007420~brain development	ITGB1, NRP1, STXBP3, CNP, SLC2A1, GDPD5, EGFR, CORO1C, NCSTN, ATIC, UBB, SLITRK5, PLXNA1, NCAM1, CTNNA2, SRGAP2, MYH10, SLC38A2, USP9X, APLP2, UPF3B, LAMB1, SCRIB, BCR, AFDN, PLXNB2, CTNNB1, HPRT1, GART, RAN	0.000206503
GOTERM_BP_FAT	GO:0070848~response to growth factor	NOTCH2, ITGB1, NRP1, CYFIP1, GSTP1, IQGAP1, EGFR, SDCBP, ERBB2, ENPP1, CPNE3, ACTR3, PARP1, GOT1, USP9X, CAD, RDX, CD2AP, ACTA2, EHD1, DLG1, MYO1C, EHD4, HGS, GIPC1, CAT, CTNNB1, STRAP, UBE2O, DBN1	0.000214328
GOTERM_CC_FAT	GO:0005884~actin filament	ACTA2, ACTR3, NCKAP1, MYO1B, MYO1C, ACTN1, PLS3, LCP1, EZR, DBN1, ACTB, CD2AP	0.000218341
GOTERM_BP_FAT	GO:0007166~cell surface receptor signaling pathway	ITGB1, NRP1, ARF4, CYFIP1, CTNND1, IRS4, LAMC1, RO60, PPP2R1A, RUVBL1, ENPP1, ITGAV, CPNE3, VPS35, PARP1, ARRDC1, ITGA2, APLP2, PGAM2, NME2, ADAM10, CKAP5, SLC39A14, CD2AP, DDB1, BCR, HGS, COL6A1, STRAP, ITGA5, TNIK, TLN1, EZR, DBN1, LTF, NOTCH2, LAMA5, TSG101, GSTP1, IQGAP1, NID1, GDPD5, EGFR, GNAI2, SDCBP, NCSTN, ERBB2, CTNNA1, PLXNA1, NCAM1, CD276, FARP2, FARP1, GOT1, USP9X, SEPTIN2, FN1, LAMB…	0.000223874
GOTERM_BP_FAT	GO:0007045~cell-substrate adherens junction assembly	BCR, NRP1, ITGA2, ACTN1, PIP5K1A, ITGAV, IQGAP1, MAP4K4, CORO1C	0.000224879
GOTERM_BP_FAT	GO:0048041~focal adhesion assembly	BCR, NRP1, ITGA2, ACTN1, PIP5K1A, ITGAV, IQGAP1, MAP4K4, CORO1C	0.000224879
GOTERM_BP_FAT	GO:0042330~taxis	LAMA5, NRP1, CYFIP1, GSTP1, LAMC1, KIF5C, ERBB2, BSG, DAG1, FLOT1, PLXNA1, PIP5K1A, ITGAV, NCAM1, MYH10, SLC12A2, CXADR, ITGA2, FN1, ADAM10, LAMB1, SCRIB, B4GAT1, PLXNB2, CALR, PPIB, SDK2	0.000225865
GOTERM_BP_FAT	GO:0007051~spindle organization	DYNC1H1, RANBP1, CLTC, KIF23, CKAP5, RAB11A, GNAI1, DDB1, DLG1, CCNB1, RACGAP1, PPP2R1A, EZR, CHMP5	0.000241076
GOTERM_BP_FAT	GO:0050808~synapse organization	ACTR3, ITGB1, CYFIP1, FARP1, CLSTN1, LAMC1, CD2AP, SDCBP, MARCKS, DLG4, ERBB2, CTNNB1, SLITRK5, PLXNB2, VPS35, CTNNA2, SRGAP2, MYH10, DBN1, ADGRL2, SDK2	0.000260645
GOTERM_BP_FAT	GO:0009163~nucleoside biosynthetic process	ADSL, ATIC, PPAT, CAD, NME2, HPRT1, GART, PFAS	0.000269218
GOTERM_CC_FAT	GO:0010008~endosome membrane	TSG101, RAB5C, TFRC, VPS37C, VPS37B, SLC39A14, RAB11A, SCAMP3, EGFR, CORO1C, EHD1, ITCH, MYO1B, EHD4, HGS, ERBB2, PACSIN2, ANXA6, TOM1, VPS35, CC2D1A, SH3GL1, CC2D1B, CHMP5	0.00027098
GOTERM_CC_FAT	GO:0101031~chaperone complex	CCT6A, CCT2, RUVBL1, TCP1, CCT8, CCT7, CCT5	0.00027098
GOTERM_BP_FAT	GO:0032206~positive regulation of telomere maintenance	CCT6A, CCT2, XRCC5, RUVBL1, TCP1, CTNNB1, CCT8, CCT7, CCT5	0.000271245
GOTERM_BP_FAT	GO:0030100~regulation of endocytosis	ITGB1, TSG101, RAB5C, ITGA2, APOC3, CKAP5, ACTB, CD2AP, BCR, ACTA2, SDCBP, EHD4, DLG4, PACSIN2, FLOT1, ITGAV, CALR, SH3GL1	0.000280915
GOTERM_BP_FAT	GO:0009117~nucleotide metabolic process	ATP6V1A, CNP, GNAI3, OLA1, PFAS, LDHB, CCNB1, ATIC, PPAT, ENPP1, ADSL, TPI1, PARP1, MDH1, PGAM1, IDH1, PGAM2, CAD, NME2, APOC3, PGD, GARS1, COL6A1, HPRT1, GART, RAN	0.000296976
GOTERM_BP_FAT	GO:0007411~axon guidance	LAMA5, NRP1, CYFIP1, LAMB1, LAMC1, B4GAT1, KIF5C, ERBB2, BSG, FLOT1, DAG1, PLXNB2, PLXNA1, NCAM1, MYH10, SDK2	0.000297715
GOTERM_BP_FAT	GO:0097485~neuron projection guidance	LAMA5, NRP1, CYFIP1, LAMB1, LAMC1, B4GAT1, KIF5C, ERBB2, BSG, FLOT1, DAG1, PLXNB2, PLXNA1, NCAM1, MYH10, SDK2	0.000297715
GOTERM_BP_FAT	GO:0032210~regulation of telomere maintenance via telomerase	CCT6A, CCT2, XRCC5, TCP1, CTNNB1, CCT8, CCT7, CCT5	0.000297715
GOTERM_MF_FAT	GO:0005543~phospholipid binding	CPNE8, GSN, EXOC8, EPB41, ANXA5, ANXA11, APOC3, IQGAP1, AP2A2, JCHAIN, SDCBP, MYO1B, MARCKS, MYO1C, RACGAP1, HGS, PACSIN2, ANXA6, TOM1, ANXA7, CPNE3, TLN1, MFGE8, EXOC1	0.00029782
GOTERM_BP_FAT	GO:0008154~actin polymerization or depolymerization	ACTR3, NCKAP1, CYFIP1, ACTR2, GSN, WDR1, RDX, CD2AP, DLG1, MYO1C, CAPZB, CAPZA1, CAPZA2, CTNNA2, DBN1	0.000342383
GOTERM_BP_FAT	GO:0006753~nucleoside phosphate metabolic process	ATP6V1A, CNP, GNAI3, OLA1, PFAS, LDHB, CCNB1, ATIC, PPAT, ENPP1, ADSL, TPI1, PARP1, MDH1, PGAM1, IDH1, PGAM2, CAD, NME2, APOC3, PGD, GARS1, COL6A1, HPRT1, GART, RAN	0.000342383
GOTERM_BP_FAT	GO:0030900~forebrain development	NRP1, CNP, USP9X, APLP2, SLC2A1, LAMB1, GDPD5, EGFR, CORO1C, AFDN, ATIC, UBB, CTNNB1, SLITRK5, PLXNA1, NCAM1, HPRT1, SRGAP2, MYH10, SLC38A2, GART, RAN	0.000342383
GOTERM_BP_FAT	GO:0008154~actin polymerization or depolymerization	ACTR3, NCKAP1, CYFIP1, ACTR2, GSN, WDR1, RDX, CD2AP, DLG1, MYO1C, CAPZB, CAPZA1, CAPZA2, CTNNA2, DBN1	0.000342383
GOTERM_BP_FAT	GO:0010646~regulation of cell communication	ITGB1, NRP1, CYFIP1, TFRC, CLSTN1, CTNND1, LAMC1, PPP2R1A, RUVBL1, FLOT1, DAG1, ENPP1, ANXA7, ITGAV, VPS35, YWHAG, SH3GL1, PRMT5, CXADR, PARP1, ARRDC1, ITGA2, APLP2, ANXA5, ADAM10, ACSL4, CKAP5, SLC39A14, CIT, CD2AP, BCR, ACTA2, HGS, CAT, EXOC4, STRAP, TNIK, KCTD12, EZR, DBN1, LTF, NOTCH2, TSG101, GSTP1, GNAI3, IQGAP1, ZC3HAV1, NID1, GDPD5, SLC7A1, EGFR, GNAI1, GNAI2, SDCBP, NCSTN, RAB11FIP1, UBB…	0.000348511
GOTERM_BP_FAT	GO:0032956~regulation of actin cytoskeleton organization	ACTR3, NCKAP1, NRP1, CYFIP1, ACTR2, GSN, WDR1, RDX, CIT, CD2AP, TJP1, DLG1, MYO1C, CAPZB, TAOK1, CAPZA1, CAPZA2, CTNNA2, DBN1	0.000354558
GOTERM_BP_FAT	GO:1901657~glycosyl compound metabolic process	ADSL, ATIC, PPAT, CAD, NME2, GNAI3, AKR1A1, HPRT1, GART, GLA, PFAS, RAN	0.000354558
GOTERM_BP_FAT	GO:0032956~regulation of actin cytoskeleton organization	ACTR3, NCKAP1, NRP1, CYFIP1, ACTR2, GSN, WDR1, RDX, CIT, CD2AP, TJP1, DLG1, MYO1C, CAPZB, TAOK1, CAPZA1, CAPZA2, CTNNA2, DBN1	0.000354558
GOTERM_BP_FAT	GO:0051054~positive regulation of DNA metabolic process	CCT2, ACTR2, PCNA, PARP1, TFRC, XRCC5, USP9X, ACTB, EGFR, CCT6A, CST3, ACTA2, TCP1, RUVBL1, CTNNB1, CCT8, CCT7, CCT5	0.000374193
GOTERM_BP_FAT	GO:0032204~regulation of telomere maintenance	CCT6A, CCT2, PARP1, XRCC5, RUVBL1, TCP1, CTNNB1, CCT8, CCT7, CCT5	0.000377619
GOTERM_BP_FAT	GO:1902903~regulation of supramolecular fiber organization	ACTR3, NCKAP1, NRP1, CYFIP1, ACTR2, GSN, WDR1, RDX, CKAP5, CIT, TJP1, DLG1, MYO1C, CAPZB, TAOK1, CAPZA1, COL6A1, CAPZA2, CTNNA2, DBN1	0.000415525
GOTERM_CC_FAT	GO:0032154~cleavage furrow	RACGAP1, SEPTIN2, RDX, SEPTIN6, MYH10, SEPTIN7, RAB11A, CIT	0.00042976
GOTERM_CC_FAT	GO:0097610~cell surface furrow	RACGAP1, SEPTIN2, RDX, SEPTIN6, MYH10, SEPTIN7, RAB11A, CIT	0.00042976
GOTERM_BP_FAT	GO:0002181~cytoplasmic translation	RPL4, RPL3, SSB, RPLP1, RPL12, RPLP0, CKAP5, RPL6, RPL7A, RPL14, RPL13, RPL27, RPL29	0.000443325
GOTERM_BP_FAT	GO:1901659~glycosyl compound biosynthetic process	ADSL, ATIC, PPAT, CAD, NME2, HPRT1, GART, PFAS	0.000459641
GOTERM_CC_FAT	GO:0005813~centrosome	TSG101, PCNA, GNAI3, OLA1, GNAI1, GNAI2, CCNB1, RUVBL1, PACSIN2, FLOT1, CCT8, CCT5, SPAG9, DYNC1H1, RANBP1, PDCD6IP, SLC16A1, MDH1, USP9X, UPF3B, KIF23, CKAP5, RAB11A, CD2AP, MARCKS, PSMA1, TCP1, EXOC4, CTNNB1, CC2D1A, RAN	0.000477609
GOTERM_BP_FAT	GO:0040008~regulation of growth	RPL4, NRP1, CYFIP1, TSG101, CLSTN1, EGFR, SDCBP, CCNB1, ERBB2, FLVCR1, ENPP1, NCAM1, DIP2B, ACTR3, SPAG9, CXADR, PARP1, FN1, ADAM10, ACSL4, AFDN, DLG1, GNAS, EZR, PPIB, DBN1, EIF4G2	0.000509828
GOTERM_BP_FAT	GO:0033993~response to lipid	PCNA, TFRC, CNP, GSTP1, RPLP0, ATP1A1, EGFR, GNAI1, DAG1, A2M, YWHAH, SLC12A2, RANBP1, PARP1, GOT1, XRCC5, ITGA2, IDH1, CAD, NME2, MSN, ASNS, SCAMP3, BCR, DNAJA1, TJP1, SLC7A5, PTK7, CAT, COL6A1, GNAS, CTNNB1, DSG2, RPL27, CALR, RAN, CHMP5, LTF	0.000509828
GOTERM_BP_FAT	GO:0046037~GMP metabolic process	ADSL, ATIC, PPAT, HPRT1, GART, PFAS	0.000509828
GOTERM_BP_FAT	GO:0046040~IMP metabolic process	ADSL, ATIC, PPAT, HPRT1, GART, PFAS	0.000509828
GOTERM_BP_FAT	GO:2000573~positive regulation of DNA biosynthetic process	CCT6A, CCT2, PCNA, XRCC5, TCP1, CTNNB1, CCT8, CCT7, CCT5	0.00053412
GOTERM_CC_FAT	GO:0009898~cytoplasmic side of plasma membrane	FARP1, EPB41, GNAI3, MSN, ATP2B1, IQGAP1, AP2A2, GNAI1, GNAI2, DLG1, RACGAP1, GNAS, MYH10	0.000565935
GOTERM_CC_FAT	GO:0005913~cell-cell adherens junction	ACTR3, GSN, ACTN1, CTNND1, CTNNA1, CTNNB1	0.000565935
GOTERM_CC_FAT	GO:0098636~protein complex involved in cell adhesion	ITGB1, ITGA2, EMILIN2, LAMB1, ITGAV, ITGA5, LAMC1, NID1	0.000565935
GOTERM_BP_FAT	GO:0010833~telomere maintenance via telomere lengthening	CCT6A, CCT2, PARP1, XRCC5, TCP1, CTNNB1, CCT8, CCT7, CCT5	0.000580097
GOTERM_BP_FAT	GO:0030041~actin filament polymerization	ACTR3, NCKAP1, CYFIP1, ACTR2, GSN, RDX, CD2AP, DLG1, MYO1C, CAPZB, CAPZA1, CAPZA2, CTNNA2	0.000615748
GOTERM_BP_FAT	GO:0030041~actin filament polymerization	ACTR3, NCKAP1, CYFIP1, ACTR2, GSN, RDX, CD2AP, DLG1, MYO1C, CAPZB, CAPZA1, CAPZA2, CTNNA2	0.000615748
GOTERM_BP_FAT	GO:0009119~ribonucleoside metabolic process	ADSL, ATIC, PPAT, CAD, NME2, GNAI3, HPRT1, GART, PFAS, RAN	0.000618236
GOTERM_BP_FAT	GO:0009988~cell-cell recognition	CCT6A, CCT2, DLG1, TCP1, MSN, CCT8, CCT7, CCT5, CD2AP	0.000626593
GOTERM_BP_FAT	GO:0048675~axon extension	RPL4, ACTR3, ITGB1, NRP1, CYFIP1, USP9X, FN1, DIP2B, LAMC1, DBN1, EIF4G2	0.000642334
GOTERM_CC_FAT	GO:0044440~endosomal part	TSG101, RAB5C, TFRC, VPS37C, VPS37B, SLC39A14, RAB11A, SCAMP3, EGFR, CORO1C, EHD1, ITCH, MYO1B, EHD4, HGS, ERBB2, PACSIN2, ANXA6, TOM1, VPS35, CC2D1A, SH3GL1, CC2D1B, CHMP5	0.000645382
GOTERM_BP_FAT	GO:0051050~positive regulation of transport	ITGB1, TSG101, EGFR, ACAT2, IPO5, SDCBP, ERBB2, BSG, FLOT1, ANXA7, VPS35, MYH10, SH3GL1, ACTR3, SLC12A2, DYNC1H1, PDCD6IP, PARP1, ITGA2, RDX, MSN, ACSL4, ATP2B1, VPS37B, CKAP5, CD2AP, BCR, EHD1, SLC7A5, DLG1, MYO1C, HGS, GNAS, CALR, EZR, RAN	0.000653291
GOTERM_BP_FAT	GO:0055086~nucleobase-containing small molecule metabolic process	ATP6V1A, CNP, GNAI3, OLA1, PFAS, LDHB, CCNB1, ATIC, PPAT, ENPP1, ADSL, TPI1, PARP1, MDH1, PGAM1, IDH1, PGAM2, CAD, NME2, APOC3, PGD, GARS1, COL6A1, HPRT1, GART, RAN	0.000672616
GOTERM_CC_FAT	GO:1903561~extracellular vesicle	GARS1, SDCBP, TSG101, PDCD6IP, TFRC, AHNAK, ARRDC1, FN1, QSOX1, CLIC1, RAB11A	0.000700456
GOTERM_BP_FAT	GO:0071822~protein complex subunit organization	NCKAP1, CYFIP1, TFRC, WDR1, CLTC, SLC1A5, SMC4, MAT2A, CAPZB, VPS35, NCAM1, CTNNA2, SH3GL1, ACTR3, FARP2, ACTR2, CCT2, PDCD6IP, GSN, SEPTIN2, RDX, FN1, ADAM10, MSN, CKAP5, CD2AP, EHD1, AFDN, DLG1, MYO1C, EHD4, TAOK1, CAPZA1, COL6A1, CAPZA2, LCP1, HPRT1, CALR, KCTD12, TLN1, FARSA, DBN1	0.000725615
GOTERM_BP_FAT	GO:0046128~purine ribonucleoside metabolic process	ADSL, ATIC, PPAT, NME2, GNAI3, HPRT1, GART, PFAS, RAN	0.000725615
GOTERM_BP_FAT	GO:1902414~protein localization to cell junction	TJP1, ACTA2, AFDN, SCRIB, LSR, ACTB	0.000725615
GOTERM_BP_FAT	GO:0045927~positive regulation of growth	RPL4, NRP1, CYFIP1, FN1, ADAM10, ACSL4, EGFR, SDCBP, AFDN, DLG1, CCNB1, ERBB2, NCAM1, EZR, PPIB, DBN1, EIF4G2	0.000726612
GOTERM_BP_FAT	GO:0030833~regulation of actin filament polymerization	ACTR3, NCKAP1, CYFIP1, ACTR2, GSN, RDX, DLG1, MYO1C, CAPZB, CAPZA1, CAPZA2, CTNNA2, DBN1	0.000759384
GOTERM_BP_FAT	GO:0030833~regulation of actin filament polymerization	ACTR3, NCKAP1, CYFIP1, ACTR2, GSN, RDX, DLG1, MYO1C, CAPZB, CAPZA1, CAPZA2, CTNNA2, DBN1	0.000759384
GOTERM_CC_FAT	GO:0005815~microtubule organizing center	TSG101, PCNA, GNAI3, OLA1, GNAI1, GNAI2, CCNB1, PSMB4, RUVBL1, PACSIN2, FLOT1, CCT8, CCT5, SPAG9, DYNC1H1, RANBP1, PDCD6IP, SLC16A1, MDH1, USP9X, UPF3B, KIF23, CKAP5, RAB11A, CD2AP, MARCKS, PSMA1, TCP1, EXOC4, CTNNB1, EZR, CC2D1A, RAN	0.00076371
GOTERM_CC_FAT	GO:0098562~cytoplasmic side of membrane	FARP1, EPB41, GNAI3, MSN, ATP2B1, IQGAP1, AP2A2, GNAI1, GNAI2, DLG1, RACGAP1, GNAS, RPL27, MYH10	0.000818225
GOTERM_CC_FAT	GO:0070062~extracellular exosome	GARS1, SDCBP, TSG101, PDCD6IP, TFRC, AHNAK, FN1, QSOX1, CLIC1, RAB11A	0.00082171
GOTERM_MF_FAT	GO:0016462~pyrophosphatase activity	ATP6V1A, ARF4, RAB5C, GNAI3, OLA1, ATP1A1, SMC4, GNAI1, GNAI2, KIF5C, RUVBL1, ENPP1, CCT8, CCT7, MYH10, CCT5, CCT2, DYNC1H1, XRCC5, SEPTIN2, ANXA5, SEPTIN6, KIF23, ATP2B1, SEPTIN7, RAB11A, CCT6A, GARS1, MYO1B, MYO1C, TCP1, GNAS, RAN	0.000865576
GOTERM_MF_FAT	GO:0016817~hydrolase activity, acting on acid anhydrides	ATP6V1A, ARF4, RAB5C, GNAI3, OLA1, ATP1A1, SMC4, GNAI1, GNAI2, KIF5C, RUVBL1, ENPP1, CCT8, CCT7, MYH10, CCT5, CCT2, DYNC1H1, XRCC5, SEPTIN2, ANXA5, SEPTIN6, KIF23, ATP2B1, SEPTIN7, RAB11A, CCT6A, GARS1, MYO1B, MYO1C, TCP1, GNAS, RAN	0.00087153
GOTERM_MF_FAT	GO:0016818~hydrolase activity, acting on acid anhydrides, in phosphorus-containing anhydrides	ATP6V1A, ARF4, RAB5C, GNAI3, OLA1, ATP1A1, SMC4, GNAI1, GNAI2, KIF5C, RUVBL1, ENPP1, CCT8, CCT7, MYH10, CCT5, CCT2, DYNC1H1, XRCC5, SEPTIN2, ANXA5, SEPTIN6, KIF23, ATP2B1, SEPTIN7, RAB11A, CCT6A, GARS1, MYO1B, MYO1C, TCP1, GNAS, RAN	0.00087153
GOTERM_CC_FAT	GO:0044449~contractile fiber part	RPL4, AHNAK, ACTN1, ANXA5, SLC2A1, RPL6, TJP1, ACTA2, PSMA6, CAPZB, DAG1, CTNNB1, FLNB, FLNC, PGM1	0.000873898
GOTERM_BP_FAT	GO:0021537~telencephalon development	NRP1, USP9X, SLC2A1, LAMB1, EGFR, CORO1C, AFDN, ATIC, CTNNB1, SLITRK5, PLXNA1, HPRT1, SRGAP2, MYH10, SLC38A2, GART, RAN	0.000953195
GOTERM_CC_FAT	GO:0032155~cell division site part	RACGAP1, SEPTIN2, RDX, SEPTIN6, MYH10, SEPTIN7, RAB11A, CIT	0.000962339
GOTERM_BP_FAT	GO:0007004~telomere maintenance via telomerase	CCT6A, CCT2, XRCC5, TCP1, CTNNB1, CCT8, CCT7, CCT5	0.00098877
GOTERM_BP_FAT	GO:0006278~RNA-dependent DNA biosynthetic process	CCT6A, CCT2, XRCC5, TCP1, CTNNB1, CCT8, CCT7, CCT5	0.00098877
GOTERM_BP_FAT	GO:1902580~single-organism cellular localization	ITGB1, LAMA5, CYFIP1, CLTC, IPO7, ACTB, EGFR, IPO5, UBB, KIF5C, BSG, EPB41L3, FLOT1, PIP5K1A, VPS35, KPNA2, SH3GL1, ACTR3, ACTR2, DYNC1H1, SSB, PARP1, USP9X, RDX, SCRIB, RAB11A, ACTA2, EHD1, DLG1, MYO1B, MYO1C, EHD4, CTNNB1, TNIK, EZR, RAN	0.00101739
GOTERM_BP_FAT	GO:0070199~establishment of protein localization to chromosome	CCT6A, CCT2, TCP1, CCT8, CCT7, CCT5	0.00101739
GOTERM_BP_FAT	GO:0006541~glutamine metabolic process	PPAT, CAD, ASNS, GGH, PHGDH, PFAS	0.00101739
GOTERM_BP_FAT	GO:0042592~homeostatic process	ITGB1, TFRC, CLSTN1, SLC2A1, PPP2R1A, BSG, RUVBL1, FLVCR1, ANXA6, ENPP1, ANXA7, ITGAV, CCT2, CXADR, PARP1, APLP2, NME2, LSR, SLC39A14, DDB1, BCR, MINPP1, PLCB3, COL6A1, TCP1, STRAP, CHMP5, ATP6V1A, PCNA, STXBP3, ATP1A1, SLC1A5, EGFR, NCSTN, UBB, RACGAP1, CKB, CCT8, CCT7, CCT5, MAP4K4, SLC12A2, MARCKSL1, SLC16A1, GOT1, XRCC5, APOC3, ATP2B1, CCT6A, EHD1, TJP1, AFDN, DLG4, TAOK1, GNAS, CTNNB1	0.00104255
GOTERM_BP_FAT	GO:0042278~purine nucleoside metabolic process	ADSL, ATIC, PPAT, NME2, GNAI3, HPRT1, GART, PFAS, RAN	0.00105496
GOTERM_CC_FAT	GO:0043230~extracellular organelle	GARS1, SDCBP, TSG101, PDCD6IP, TFRC, AHNAK, ARRDC1, FN1, QSOX1, CLIC1, RAB11A	0.00113711
GOTERM_MF_FAT	GO:0008289~lipid binding	CPNE8, EPB41, GSTP1, LAMC1, ATP1A1, IQGAP1, AP2A2, JCHAIN, SDCBP, PSMB4, RACGAP1, TOM1, PACSIN2, ANXA6, ANXA7, CPNE3, SH3GL1, GSN, EXOC8, ANXA5, NME2, ANXA11, APOC3, LAMB1, MARCKS, MYO1B, MYO1C, PSMA1, HGS, TLN1, MFGE8, LTF, EXOC1	0.00117188
GOTERM_CC_FAT	GO:1905368~peptidase complex	PSMB6, PSMA5, USP14, PSMA6, PSMB4, PSMA3, PSMA1, PSMA2, PSMB1, PSMA7	0.00118403
GOTERM_BP_FAT	GO:0006898~receptor-mediated endocytosis	ITGB1, TFRC, CLTC, APOC3, SCRIB, AP2A2, ACTB, ACTA2, SDCBP, ITCH, HGS, DLG4, FLOT1, ITGAV, EZR, SH3GL1	0.0011956
GOTERM_BP_FAT	GO:0006898~receptor-mediated endocytosis	ITGB1, TFRC, CLTC, APOC3, SCRIB, AP2A2, ACTB, ACTA2, SDCBP, ITCH, HGS, DLG4, FLOT1, ITGAV, EZR, SH3GL1	0.0011956
GOTERM_BP_FAT	GO:0046033~AMP metabolic process	ADSL, ATIC, PPAT, HPRT1, GART, PFAS	0.0011956
GOTERM_BP_FAT	GO:0006461~protein complex assembly	NCKAP1, CYFIP1, TFRC, CLTC, SLC1A5, MAT2A, CAPZB, VPS35, NCAM1, CTNNA2, ACTR3, FARP2, ACTR2, CCT2, PDCD6IP, GSN, SEPTIN2, RDX, FN1, ADAM10, MSN, CKAP5, CD2AP, EHD1, AFDN, DLG1, MYO1C, EHD4, CAPZA1, COL6A1, CAPZA2, LCP1, HPRT1, CALR, KCTD12, TLN1, FARSA, DBN1	0.00119645
GOTERM_BP_FAT	GO:0070271~protein complex biogenesis	NCKAP1, CYFIP1, TFRC, CLTC, SLC1A5, MAT2A, CAPZB, VPS35, NCAM1, CTNNA2, ACTR3, FARP2, ACTR2, CCT2, PDCD6IP, GSN, SEPTIN2, RDX, FN1, ADAM10, MSN, CKAP5, CD2AP, EHD1, AFDN, DLG1, MYO1C, EHD4, CAPZA1, COL6A1, CAPZA2, LCP1, HPRT1, CALR, KCTD12, TLN1, FARSA, DBN1	0.00119645
GOTERM_BP_FAT	GO:1901566~organonitrogen compound biosynthetic process	RPL4, CYFIP1, RPL3, RPL12, GSTP1, RPLP1, CLTC, RPLP0, YARS1, PFAS, EGFR, RPL6, RPL7A, ATIC, PPAT, ERBB2, RPL14, RPL13, VPS35, PHGDH, CKB, ADSL, SSB, PARP1, GOT1, ITGA2, CAD, NME2, UPF3B, ASNS, SCRIB, CKAP5, EIF2S1, GARS1, PSAT1, PLXNB2, RPL27, HPRT1, CALR, FARSA, RPL29, TARS1, GART, EIF4G2	0.00120419
GOTERM_BP_FAT	GO:0006886~intracellular protein transport	ITGB1, ARF4, COPB2, COPA, RAB5C, STXBP3, CLTC, AP2A2, IPO7, IPO5, XPO1, YWHAQ, KIF5C, ERBB2, VPS35, KPNA2, YWHAG, YWHAH, ACTR3, SSB, PARP1, USP9X, VPS37C, VPS37B, SCAMP3, BCR, EHD1, MARCKS, MYO1C, HGS, GIPC1, EXOC4, CALR, RAN	0.00121544
GOTERM_BP_FAT	GO:0010811~positive regulation of cell-substrate adhesion	ITGB1, NRP1, DAG1, FN1, ITGA5, IQGAP1, CALR, UTRN, NID1, DBN1, MAP4K4	0.00121544
GOTERM_BP_FAT	GO:0000723~telomere maintenance	CCT6A, CCT2, PCNA, PARP1, XRCC5, RUVBL1, TCP1, CTNNB1, CCT8, CCT7, CCT5	0.00121544
GOTERM_BP_FAT	GO:0009123~nucleoside monophosphate metabolic process	ATP6V1A, ADSL, TPI1, PARP1, PGAM1, PGAM2, CAD, OLA1, NME2, APOC3, PFAS, CCNB1, ATIC, PPAT, COL6A1, ENPP1, HPRT1, GART	0.00121544
GOTERM_BP_FAT	GO:0044257~cellular protein catabolic process	USP14, TSG101, PSMA7, PSMB6, PSMB4, XPO1, UBB, PSMB1, VPS35, PDCD6IP, USP9X, ARRDC1, VPS37C, VPS37B, NCCRP1, CD2AP, PSMA5, DDB1, PSMA6, ITCH, PSMA3, PSMA1, PSMA2, TOLLIP, GIPC1, CTNNB1, CALR, CHMP5	0.00122746
GOTERM_BP_FAT	GO:0009966~regulation of signal transduction	ITGB1, NRP1, CYFIP1, TFRC, CTNND1, LAMC1, PPP2R1A, RUVBL1, FLOT1, DAG1, ENPP1, ITGAV, VPS35, YWHAG, SH3GL1, PRMT5, PARP1, ARRDC1, APLP2, ADAM10, SLC39A14, CIT, CD2AP, BCR, ACTA2, HGS, CAT, EXOC4, STRAP, TNIK, KCTD12, EZR, DBN1, LTF, NOTCH2, TSG101, GSTP1, GNAI3, IQGAP1, ZC3HAV1, NID1, GDPD5, SLC7A1, EGFR, GNAI1, GNAI2, SDCBP, UBB, ERBB2, CTNNA1, NCAM1, MAP4K4, SPAG9, GSN, GOT1, USP9X, RDX, FN1, A…	0.00124194
GOTERM_BP_FAT	GO:0009966~regulation of signal transduction	ITGB1, NRP1, CYFIP1, TFRC, CTNND1, LAMC1, PPP2R1A, RUVBL1, FLOT1, DAG1, ENPP1, ITGAV, VPS35, YWHAG, SH3GL1, PRMT5, PARP1, ARRDC1, APLP2, ADAM10, SLC39A14, CIT, CD2AP, BCR, ACTA2, HGS, CAT, EXOC4, STRAP, TNIK, KCTD12, EZR, DBN1, LTF, NOTCH2, TSG101, GSTP1, GNAI3, IQGAP1, ZC3HAV1, NID1, GDPD5, SLC7A1, EGFR, GNAI1, GNAI2, SDCBP, UBB, ERBB2, CTNNA1, NCAM1, MAP4K4, SPAG9, GSN, GOT1, USP9X, RDX, FN1, A…	0.00124194
GOTERM_CC_FAT	GO:0099571~postsynaptic cytoskeleton	ACTA2, MARCKS, MYH10, DBN1, ACTB	0.00124437
GOTERM_BP_FAT	GO:0009967~positive regulation of signal transduction	NOTCH2, ITGB1, NRP1, CYFIP1, TFRC, LAMC1, IQGAP1, ZC3HAV1, NID1, EGFR, GNAI2, SDCBP, UBB, PPP2R1A, ERBB2, RUVBL1, CTNNA1, FLOT1, ITGAV, VPS35, NCAM1, MAP4K4, SPAG9, PRMT5, GSN, PARP1, GOT1, USP9X, FN1, ADAM10, LAMB1, SLC39A14, ACTA2, MARCKS, MYO1C, DLG4, PTK7, TAOK1, GIPC1, CAT, GNAS, EXOC4, CTNNB1, UBE2O, TNIK, CALR, DBN1, LTF	0.00129038
GOTERM_BP_FAT	GO:0043603~cellular amide metabolic process	RPL4, CYFIP1, RPL3, RPL12, GSTP1, RPLP1, RPLP0, YARS1, APEH, EGFR, RPL6, RPL7A, NCSTN, ATIC, ERBB2, RPL14, RPL13, LTA4H, SSB, ITGA2, IDH1, ADAM10, UPF3B, ASNS, GGH, SCRIB, PA2G4, CKAP5, EIF2S1, GARS1, PLXNB2, RPL27, CALR, FARSA, RPL29, GLA, TARS1, GART, EIF4G2	0.00133861
GOTERM_BP_FAT	GO:0016051~carbohydrate biosynthetic process	TPI1, MDH1, PARP1, GOT1, PGAM1, CLTC, PGAM2, AKR1A1, PGD, SLC39A14, DDB1, GYS1, ENPP1, PGM1	0.00135754
GOTERM_BP_FAT	GO:1903539~protein localization to postsynaptic membrane	DLG1, DLG4, CLSTN1, ERBB2, SCRIB, VPS35, RAB11A	0.00136177
GOTERM_BP_FAT	GO:0065009~regulation of molecular function	ITGB1, TFRC, ACTB, FLOT1, ENPP1, ITGAV, YWHAH, CCT2, PARP1, APLP2, SCRIB, SLC39A14, CD2AP, BCR, ACTA2, PSMA6, VCAN, PSMA3, HGS, CAT, TCP1, UTRN, LTF, NOTCH2, ITIH2, TSG101, PCNA, AHNAK, EPB41, GSTP1, IQGAP1, ZC3HAV1, EGFR, CORO1C, CST3, NCSTN, CCNB1, ERBB2, PLXNA1, PIP5K1A, A2M, SRGAP2, MAP4K4, GSN, USP9X, XRCC5, RDX, APOC3, SEPTIN7, DNAJA1, ITCH, DLG1, DLG4, GNAS, PLXNB2, CTNNB1, SERINC1, GLA, R…	0.00138219
GOTERM_CC_FAT	GO:0030016~myofibril	RPL4, AHNAK, ACTN1, ANXA5, SLC2A1, RPL6, TJP1, PSMA6, CAPZB, COL6A1, DAG1, CTNNB1, FLNB, FLNC, PGM1	0.00138707
GOTERM_BP_FAT	GO:0030163~protein catabolic process	USP14, TSG101, PSMA7, EGFR, CST3, PSMB6, PSMB4, XPO1, UBB, PSMB1, VPS35, PDCD6IP, USP9X, ARRDC1, RDX, VPS37C, MSN, VPS37B, NCCRP1, CD2AP, PSMA5, DDB1, PSMA6, ITCH, PSMA3, PSMA1, PSMA2, TOLLIP, GIPC1, CTNNB1, CALR, EZR, CHMP5	0.00143552
GOTERM_BP_FAT	GO:0051603~proteolysis involved in cellular protein catabolic process	USP14, TSG101, PSMA7, PSMB6, PSMB4, XPO1, UBB, PSMB1, PDCD6IP, USP9X, ARRDC1, VPS37C, VPS37B, NCCRP1, CD2AP, PSMA5, DDB1, PSMA6, ITCH, PSMA3, PSMA1, PSMA2, TOLLIP, GIPC1, CTNNB1, CALR, CHMP5	0.0014459
GOTERM_BP_FAT	GO:0061077~chaperone-mediated protein folding	CCT6A, CCT2, HSPH1, TCP1, CCT8, CCT7, PPIB, CCT5	0.00145312
GOTERM_BP_FAT	GO:1900006~positive regulation of dendrite development	ACTR3, ACTR2, AFDN, CYFIP1, MARCKS, DLG4, TNIK, IQGAP1, DBN1, EIF4G2	0.001498
GOTERM_BP_FAT	GO:1900006~positive regulation of dendrite development	ACTR3, ACTR2, AFDN, CYFIP1, MARCKS, DLG4, TNIK, IQGAP1, DBN1, EIF4G2	0.001498
GOTERM_BP_FAT	GO:0032200~telomere organization	CCT6A, CCT2, PCNA, PARP1, XRCC5, RUVBL1, TCP1, CTNNB1, CCT8, CCT7, CCT5	0.00152751
GOTERM_BP_FAT	GO:0021987~cerebral cortex development	NRP1, AFDN, ATIC, SLC2A1, CTNNB1, PLXNA1, LAMB1, SRGAP2, SLC38A2, GART, EGFR	0.00152751
GOTERM_CC_FAT	GO:0022626~cytosolic ribosome	RPL4, RPL7A, RPL3, UBB, RPLP1, RPL12, RPLP0, RPL14, RPL13, RPL27, RPL29, RPL6	0.00152792
GOTERM_BP_FAT	GO:0009116~nucleoside metabolic process	ADSL, ATIC, PPAT, CAD, NME2, GNAI3, HPRT1, GART, PFAS, RAN	0.00157938
GOTERM_MF_FAT	GO:0017111~nucleoside-triphosphatase activity	ATP6V1A, ARF4, RAB5C, GNAI3, OLA1, ATP1A1, SMC4, GNAI1, GNAI2, KIF5C, RUVBL1, CCT8, CCT7, MYH10, CCT5, CCT2, DYNC1H1, XRCC5, SEPTIN2, ANXA5, SEPTIN6, KIF23, ATP2B1, SEPTIN7, RAB11A, CCT6A, MYO1B, MYO1C, TCP1, GNAS, RAN	0.00160345
GOTERM_BP_FAT	GO:0033044~regulation of chromosome organization	CCT2, PARP1, XRCC5, SMC4, ACTB, CIT, CCT6A, ACTA2, CCNB1, MYO1C, TCP1, RUVBL1, CTNNB1, CCT8, CCT7, CCT5	0.00160939
GOTERM_BP_FAT	GO:0023056~positive regulation of signaling	ITGB1, NRP1, CYFIP1, TFRC, CLSTN1, LAMC1, PPP2R1A, RUVBL1, FLOT1, ENPP1, ANXA7, ITGAV, VPS35, PRMT5, PARP1, ITGA2, ADAM10, SCRIB, ACSL4, CKAP5, SLC39A14, ACTA2, CAT, EXOC4, TNIK, DBN1, LTF, NOTCH2, IQGAP1, ZC3HAV1, NID1, EGFR, GNAI2, SDCBP, UBB, ERBB2, CTNNA1, NCAM1, MAP4K4, SPAG9, GSN, GOT1, USP9X, FN1, LAMB1, MARCKS, MYO1C, PTK7, DLG4, TAOK1, GIPC1, GNAS, CTNNB1, UBE2O, CALR	0.00161388
GOTERM_BP_FAT	GO:0012501~programmed cell death	ITGB1, NRP1, ARF4, TFRC, ACTB, PPP2R1A, RUVBL1, ANXA6, ENPP1, EMILIN2, ITGAV, VPS35, YWHAH, PDCD6IP, PARP1, ANXA5, NME2, AKR1A1, ADAM10, SCRIB, CIT, CD2AP, DDB1, ACTA2, SLC7A5, COL6A1, CAT, ITGA5, LTF, NOTCH2, GSTP1, GNAI3, EGFR, GNAI2, NCSTN, HSPH1, UBB, ERBB2, EPB41L3, CTNNA1, NCAM1, MAP4K4, CDSN, GSN, FN1, ASNS, PA2G4, EIF2S1, DNAJA1, GGCT, TJP1, ITCH, MARCKS, TAOK1, STK26, PIP, CTNNB1	0.00161388
GOTERM_BP_FAT	GO:0006457~protein folding	CCT6A, DNAJA1, CCT2, HSPH1, TCP1, HSPA4L, QSOX1, CCT8, CALR, CCT7, PPIB, CCT5	0.0016223
GOTERM_BP_FAT	GO:0009790~embryo development	NOTCH2, ITGB1, NCKAP1, LAMA5, NRP1, EGFR, CCNB1, DAG1, FLVCR1, RPL13, ENPP1, ITGAV, PHGDH, A2M, MYH10, TPI1, USP9X, ITGA2, APLP2, FN1, ADAM10, LAMB1, ACSL4, SCRIB, SEPTIN7, BCR, DDB1, TJP1, DLG1, MARCKS, DLG4, PTK7, COL6A1, GNAS, EXOC4, PLXNB2, CTNNB1, TOP1, ITGA5, DBN1	0.0016223
GOTERM_BP_FAT	GO:0050773~regulation of dendrite development	ACTR3, CYFIP1, ACTR2, ADAM10, IQGAP1, CIT, AFDN, MARCKS, DLG4, TNIK, DBN1, EIF4G2, YWHAH	0.00167343
GOTERM_BP_FAT	GO:0050773~regulation of dendrite development	ACTR3, CYFIP1, ACTR2, ADAM10, IQGAP1, CIT, AFDN, MARCKS, DLG4, TNIK, DBN1, EIF4G2, YWHAH	0.00167343
GOTERM_BP_FAT	GO:0045176~apical protein localization	ACTA2, ARF4, NCKAP1, RDX, ACTB	0.00167843
GOTERM_BP_FAT	GO:0008219~cell death	ITGB1, NRP1, ARF4, TFRC, ACTB, PPP2R1A, RUVBL1, ANXA6, ENPP1, EMILIN2, ITGAV, VPS35, YWHAH, PDCD6IP, PARP1, ANXA5, NME2, AKR1A1, ADAM10, SCRIB, CIT, CD2AP, DDB1, ACTA2, SLC7A5, COL6A1, CAT, ITGA5, LTF, NOTCH2, GSTP1, GNAI3, EGFR, GNAI2, NCSTN, HSPH1, UBB, ERBB2, EPB41L3, CTNNA1, NCAM1, MAP4K4, CDSN, GSN, FN1, ASNS, PA2G4, EIF2S1, DNAJA1, GGCT, TJP1, ITCH, MARCKS, TAOK1, STK26, PIP, CTNNB1	0.00170236
GOTERM_CC_FAT	GO:0005769~early endosome	NRP1, TSG101, RAB5C, TFRC, SLC39A14, EGFR, EHD1, ITCH, NCSTN, MYO1B, EHD4, HGS, TOLLIP, ERBB2, PACSIN2, FLOT1, TOM1, VPS35, LTF, SH3GL1	0.00170356
GOTERM_BP_FAT	GO:0070198~protein localization to chromosome, telomeric region	CCT6A, CCT2, TCP1, CCT8, CCT7, CCT5	0.00173887
GOTERM_BP_FAT	GO:0000280~nuclear division	ACTR3, DYNC1H1, ACTR2, RANBP1, CLTC, KIF23, CKAP5, SMC4, ACTB, RAB11A, GNAI1, CIT, DDB1, ACTA2, CCNB1, UBB, RACGAP1, PPP2R1A, CALR, RAN, YWHAH, CHMP5	0.00177629
GOTERM_BP_FAT	GO:0071896~protein localization to adherens junction	TJP1, ACTA2, SCRIB, ACTB	0.00183214
GOTERM_BP_FAT	GO:0051223~regulation of protein transport	TSG101, EGFR, IPO5, XPO1, RAB11FIP1, ERBB2, BSG, ANXA7, VPS35, MYH10, MAP4K4, ACTR3, SLC12A2, SLC16A1, PARP1, ANXA5, ACSL4, RAB11A, CD2AP, DNAJA1, MYO1C, GNAS, EXOC4, LCP1, RAN	0.00186677
GOTERM_BP_FAT	GO:0006468~protein phosphorylation	ITGB1, NRP1, TFRC, CTNND1, ACTB, STK10, FLOT1, DAG1, ENPP1, ITGAV, PRMT5, APLP2, CAD, ADAM10, CIT, CD2AP, BCR, ACTA2, HGS, COL6A1, ITGA5, TNIK, TOP1, EZR, LTF, NOTCH2, TSG101, GSTP1, IQGAP1, EGFR, GNAI2, CORO1C, CCNB1, ERBB2, MAP4K4, SPAG9, GSN, XRCC5, FN1, CDC42BPA, EIF2S1, DNAJA1, ITCH, DLG1, EHD4, TAOK1, STK26, GNAS, CTNNB1, CDK14	0.00187031
GOTERM_CC_FAT	GO:0008021~synaptic vesicle	ATP6V1A, MARCKSL1, RAB5C, SEPTIN2, ANXA5, CLTC, SEPTIN6, ADAM10, ATP2B1, AP2A2, DLG1, NCSTN, DLG4, GIPC1, EXOC4	0.00189241
GOTERM_BP_FAT	GO:0007264~small GTPase mediated signal transduction	NOTCH2, FARP2, ITGB1, NCKAP1, NRP1, CYFIP1, FARP1, RDX, GDI2, APOC3, CD2AP, BCR, SDCBP, YWHAQ, RACGAP1, ERBB2, FLOT1, ITGAV, MAP4K4	0.00189296
GOTERM_BP_FAT	GO:0019941~modification-dependent protein catabolic process	USP14, TSG101, USP9X, ARRDC1, VPS37C, VPS37B, NCCRP1, PSMA7, CD2AP, PSMB6, PSMA5, DDB1, PSMA6, PSMB4, ITCH, PSMA3, PSMA1, UBB, PSMA2, TOLLIP, GIPC1, CTNNB1, CALR, CHMP5	0.00195111
GOTERM_BP_FAT	GO:0035850~epithelial cell differentiation involved in kidney development	NOTCH2, ACTA2, BASP1, CTNNB1, IQGAP1, LAMC1, CD2AP	0.00196165
GOTERM_BP_FAT	GO:0008037~cell recognition	CCT6A, NRP1, CCT2, DLG1, TCP1, MSN, NCAM1, CCT8, CCT7, CCT5, CD2AP	0.00196808
GOTERM_BP_FAT	GO:2001252~positive regulation of chromosome organization	CCT6A, CCT2, MYO1C, XRCC5, RUVBL1, TCP1, CTNNB1, CCT8, CCT7, SMC4, CCT5	0.00196808
GOTERM_BP_FAT	GO:1905477~positive regulation of protein localization to membrane	ACTR3, ITGB1, FARP1, DLG1, MYO1C, DLG4, ERBB2, EZR, EGFR, RAB11A	0.00200096
GOTERM_BP_FAT	GO:0034446~substrate adhesion-dependent cell spreading	LAMA5, NRP1, FN1, LAMB1, ITGAV, LAMC1, CALR, DBN1, CORO1C	0.00204591
GOTERM_BP_FAT	GO:0051726~regulation of cell cycle	ITGB1, TSG101, CLTC, IQGAP1, GDPD5, SMC4, ACTB, EGFR, GNAI1, SDCBP, CCNB1, XPO1, RACGAP1, PPP2R1A, RUVBL1, YWHAH, DYNC1H1, RANBP1, PDCD6IP, RDX, ASNS, KIF23, SCRIB, RAB11A, CIT, BCR, DDB1, ACTA2, DLG1, TAOK1, GIPC1, CTNNB1, CALR, CHMP5	0.00204922
GOTERM_BP_FAT	GO:0048285~organelle fission	ACTR3, DYNC1H1, ACTR2, RANBP1, CLTC, KIF23, CKAP5, SMC4, ACTB, RAB11A, GNAI1, CIT, DDB1, ACTA2, CCNB1, UBB, RACGAP1, PPP2R1A, VPS35, CALR, RAN, YWHAH, CHMP5	0.00208122
GOTERM_CC_FAT	GO:0097223~sperm part	ACTR3, ITGB1, CXADR, SEPTIN2, PGAM1, SEPTIN6, ATP1A1, SEPTIN7, CCT6A, MARCKS, RACGAP1, CAPZB, TCP1, SEMG1, BSG, CTNNA1, CALR, MFGE8, RAN	0.00213099
GOTERM_BP_FAT	GO:0009161~ribonucleoside monophosphate metabolic process	ATP6V1A, ADSL, TPI1, PARP1, PGAM1, PGAM2, CAD, OLA1, APOC3, PFAS, CCNB1, ATIC, PPAT, COL6A1, ENPP1, HPRT1, GART	0.00216555
GOTERM_BP_FAT	GO:0009161~ribonucleoside monophosphate metabolic process	ATP6V1A, ADSL, TPI1, PARP1, PGAM1, PGAM2, CAD, OLA1, APOC3, PFAS, CCNB1, ATIC, PPAT, COL6A1, ENPP1, HPRT1, GART	0.00216555
GOTERM_BP_FAT	GO:0048814~regulation of dendrite morphogenesis	ACTR3, ACTR2, AFDN, MARCKS, DLG4, ADAM10, TNIK, DBN1, CIT, YWHAH	0.00221052
GOTERM_BP_FAT	GO:0060491~regulation of cell projection assembly	ACTR3, ARF4, NCKAP1, NRP1, CYFIP1, ACTR2, RDX, GDI2, SEPTIN7, RAB11A, CORO1C, CAPZB, DBN1	0.00221052
GOTERM_BP_FAT	GO:0032271~regulation of protein polymerization	ACTR3, NCKAP1, CYFIP1, ACTR2, GSN, RDX, CKAP5, DLG1, MYO1C, CAPZB, CAPZA1, CAPZA2, CTNNA2, DBN1	0.00225658
GOTERM_BP_FAT	GO:0032271~regulation of protein polymerization	ACTR3, NCKAP1, CYFIP1, ACTR2, GSN, RDX, CKAP5, DLG1, MYO1C, CAPZB, CAPZA1, CAPZA2, CTNNA2, DBN1	0.00225658
GOTERM_CC_FAT	GO:0032153~cell division site	RACGAP1, SEPTIN2, RDX, SEPTIN6, MYH10, SEPTIN7, RAB11A, CIT	0.00226241
GOTERM_BP_FAT	GO:0019637~organophosphate metabolic process	ATP6V1A, CNP, GNAI3, OLA1, PFAS, LDHB, CCNB1, ATIC, PPAT, PIP5K1A, ENPP1, PIP5K1B, CKB, ADSL, TPI1, PARP1, MDH1, PGAM1, IDH1, PGAM2, CAD, NME2, AKR1A1, APOC3, PGD, GARS1, PLCB3, COL6A1, PI4KA, SERINC1, HPRT1, GART, RAN	0.0023272
GOTERM_BP_FAT	GO:0099536~synaptic signaling	CYFIP1, USP14, STXBP3, CLSTN1, EGFR, GNAI1, GNAI2, GJC1, NCSTN, DAG1, FLOT1, SLITRK5, ENPP1, KPNA2, SLC38A2, YWHAG, SH3GL1, FARP1, SCRIB, CKAP5, RAB11A, CD2AP, DLG1, DLG4, GIPC1, EXOC4, CTNNB1, UTRN, DBN1	0.0023272
GOTERM_BP_FAT	GO:0043632~modification-dependent macromolecule catabolic process	USP14, TSG101, USP9X, ARRDC1, VPS37C, VPS37B, NCCRP1, PSMA7, CD2AP, PSMB6, PSMA5, DDB1, PSMA6, PSMB4, ITCH, PSMA3, PSMA1, UBB, PSMA2, TOLLIP, GIPC1, CTNNB1, CALR, CHMP5	0.0024397
GOTERM_BP_FAT	GO:1901701~cellular response to oxygen-containing compound	CYFIP1, PCNA, GSTP1, RPLP0, IRS4, ACTB, EGFR, GNAI1, GNAI2, IPO5, DAG1, CTNNA1, ANXA7, ENPP1, SLC38A2, YWHAG, MAP4K4, SLC12A2, RANBP1, PARP1, GOT1, XRCC5, ITGA2, ANXA5, NME2, MSN, APOC3, SLC39A14, BCR, ACTA2, TJP1, SLC7A5, MARCKS, MYO1C, PTK7, CAT, COL6A1, GNAS, CTNNB1, EZR, CHMP5, LTF	0.00244878
GOTERM_BP_FAT	GO:0010647~positive regulation of cell communication	ITGB1, NRP1, CYFIP1, TFRC, CLSTN1, LAMC1, PPP2R1A, RUVBL1, FLOT1, ENPP1, ANXA7, ITGAV, VPS35, PRMT5, PARP1, ITGA2, ADAM10, ACSL4, CKAP5, SLC39A14, ACTA2, CAT, EXOC4, TNIK, DBN1, LTF, NOTCH2, IQGAP1, ZC3HAV1, NID1, EGFR, GNAI2, SDCBP, UBB, ERBB2, CTNNA1, NCAM1, MAP4K4, SPAG9, GSN, GOT1, USP9X, FN1, LAMB1, MARCKS, MYO1C, PTK7, DLG4, TAOK1, GIPC1, GNAS, CTNNB1, UBE2O, CALR	0.00244878
GOTERM_BP_FAT	GO:0008105~asymmetric protein localization	ACTA2, ARF4, NCKAP1, RDX, ACTB	0.00244878
GOTERM_BP_FAT	GO:0051258~protein polymerization	ACTR3, NCKAP1, CYFIP1, ACTR2, GSN, SEPTIN2, RDX, CKAP5, CD2AP, DLG1, MYO1C, CAPZB, CAPZA1, CAPZA2, CTNNA2, DBN1	0.00248087
GOTERM_BP_FAT	GO:0048709~oligodendrocyte differentiation	PRMT5, NCSTN, CNP, GSTP1, ERBB2, EXOC4, DAG1, CTNNB1, ENPP1, CKAP5	0.00255755
GOTERM_BP_FAT	GO:0019693~ribose phosphate metabolic process	ATP6V1A, ADSL, TPI1, PARP1, PGAM1, PGAM2, CAD, OLA1, NME2, GNAI3, APOC3, PGD, PFAS, CCNB1, ATIC, PPAT, COL6A1, ENPP1, HPRT1, GART, RAN	0.00258686
GOTERM_BP_FAT	GO:0006518~peptide metabolic process	RPL4, CYFIP1, RPL3, RPL12, GSTP1, RPLP1, RPLP0, YARS1, APEH, EGFR, RPL6, RPL7A, NCSTN, ERBB2, RPL14, RPL13, LTA4H, SSB, ITGA2, IDH1, ADAM10, UPF3B, SCRIB, CKAP5, EIF2S1, GARS1, PLXNB2, RPL27, CALR, FARSA, RPL29, TARS1, EIF4G2	0.00259184
GOTERM_BP_FAT	GO:0071248~cellular response to metal ion	SLC12A2, CPNE8, GSN, PARP1, TFRC, FN1, IQGAP1, EIF2S1, EGFR, NCSTN, DLG4, CPNE3, CALR	0.00261392
GOTERM_BP_FAT	GO:0010564~regulation of cell cycle process	CLTC, SMC4, ACTB, EGFR, GNAI1, CCNB1, XPO1, RACGAP1, PPP2R1A, YWHAH, DYNC1H1, RANBP1, PDCD6IP, RDX, KIF23, RAB11A, CIT, DDB1, ACTA2, DLG1, TAOK1, GIPC1, CTNNB1, CALR, CHMP5	0.0026377
GOTERM_BP_FAT	GO:0008361~regulation of cell size	ACTR3, SLC12A2, RPL4, NRP1, CYFIP1, RDX, FN1, MSN, COL6A1, ANXA7, DIP2B, DBN1, EIF4G2	0.00268901
GOTERM_BP_FAT	GO:0021543~pallium development	NRP1, USP9X, SLC2A1, LAMB1, EGFR, AFDN, ATIC, CTNNB1, PLXNA1, SRGAP2, SLC38A2, GART, RAN	0.00268901
GOTERM_BP_FAT	GO:0035418~protein localization to synapse	DLG1, DLG4, KIF5C, CLSTN1, ERBB2, SCRIB, VPS35, RAB11A	0.00268901
GOTERM_BP_FAT	GO:0048638~regulation of developmental growth	ACTR3, RPL4, SPAG9, NRP1, CYFIP1, CXADR, FN1, AFDN, DLG1, CCNB1, GNAS, FLVCR1, NCAM1, DIP2B, EZR, PPIB, DBN1, EIF4G2	0.00269636
GOTERM_BP_FAT	GO:0060997~dendritic spine morphogenesis	ACTR3, ACTR2, AFDN, MARCKS, DLG4, DBN1, SEPTIN7	0.00272904
GOTERM_BP_FAT	GO:0044265~cellular macromolecule catabolic process	USP14, TSG101, ZC3HAV1, PSMA7, CST3, PSMB6, PSMB4, XPO1, UBB, PSMB1, VPS35, PDCD6IP, SSB, USP9X, ARRDC1, VPS37C, UPF3B, VPS37B, NCCRP1, CD2AP, PSMA5, DDB1, PSMA6, ITCH, PSMA3, PSMA1, PSMA2, TOLLIP, GIPC1, CTNNB1, CALR, CHMP5	0.00278705
GOTERM_BP_FAT	GO:0007167~enzyme linked receptor protein signaling pathway	NOTCH2, ITGB1, ARF4, NRP1, CYFIP1, TSG101, IRS4, IQGAP1, EGFR, GNAI2, SDCBP, ERBB2, ENPP1, CPNE3, FARP1, PARP1, GOT1, USP9X, APLP2, ADAM10, SLC39A14, CD2AP, BCR, MARCKS, MYO1C, HGS, GIPC1, COL6A1, CTNNB1, STRAP, UBE2O	0.00293474
GOTERM_BP_FAT	GO:0032835~glomerulus development	NOTCH2, ACTA2, BASP1, CTNND1, IQGAP1, LAMC1, NID1, CD2AP	0.00308514
GOTERM_BP_FAT	GO:0046364~monosaccharide biosynthetic process	DDB1, TPI1, MDH1, GOT1, PGAM1, PGAM2, AKR1A1, PGD, SLC39A14	0.00320633
GOTERM_CC_FAT	GO:0015934~large ribosomal subunit	RPL4, RPL7A, RPL3, RPLP1, RPL12, RPLP0, RPL14, RPL13, RPL27, RPL29, RPL6	0.00326434
GOTERM_BP_FAT	GO:0007267~cell-cell signaling	CYFIP1, USP14, STXBP3, CLSTN1, CTNND1, NID1, EGFR, GNAI1, GNAI2, GJC1, NCSTN, RAB11FIP1, RUVBL1, DAG1, FLOT1, SLITRK5, ANXA7, ENPP1, VPS35, KPNA2, SLC38A2, YWHAG, MAP4K4, SH3GL1, FARP1, SLC16A1, ANXA5, ACSL4, SCRIB, CKAP5, RAB11A, CD2AP, DDB1, DLG1, DLG4, PTK7, GIPC1, COL6A1, GNAS, EXOC4, CTNNB1, TNIK, UTRN, CDK14, DBN1	0.00326507
GOTERM_BP_FAT	GO:0019752~carboxylic acid metabolic process	GSTP1, YARS1, PFAS, ACAT2, LDHB, ATIC, PPAT, ENPP1, PHGDH, LTA4H, SLC16A1, TPI1, MDH1, GOT1, PGAM1, IDH1, PGAM2, CAD, AKR1A1, APOC3, ASNS, GGH, ACSL4, PGD, GARS1, ACLY, PSAT1, COL6A1, BLMH, FARSA, TARS1, GART	0.00330598
GOTERM_BP_FAT	GO:0032870~cellular response to hormone stimulus	CYFIP1, PARP1, GOT1, GSTP1, ANXA5, RDX, IRS4, ASNS, ATP1A1, SLC39A14, EGFR, GNAI2, DNAJA1, MARCKS, MYO1C, COL6A1, GNAS, CTNNB1, ENPP1, CALR, YWHAG, RAN, YWHAH	0.0033223
GOTERM_MF_FAT	GO:0043167~ion binding	CPNE8, CLSTN1, YARS1, SMC4, ACTB, CNDP2, STK10, KIF5C, PPAT, RUVBL1, DAG1, TOM1, ENPP1, PLS3, CPNE3, APLP2, ACTN1, ADAM10, ANXA11, ACSL4, PGD, BCR, ACLY, HGS, TNIK, HPRT1, UTRN, TLN1, RPL29, TARS1, ATP6V1A, NOTCH2, RAB5C, EPB41, HSPA4L, SLC1A5, IQGAP1, ZC3HAV1, NID1, NID2, SDCBP, HSPH1, RACGAP1, PACSIN2, PIP5K1A, PIP5K1B, LTA4H, MYH10, VAT1, GOT1, XRCC5, IDH1, FN1, ASNS, EHD1, CCT6A, EHD4, B4GAT1…	0.00343955
GOTERM_MF_FAT	GO:0043167~ion binding	CPNE8, CLSTN1, YARS1, SMC4, ACTB, CNDP2, STK10, KIF5C, PPAT, RUVBL1, DAG1, TOM1, ENPP1, PLS3, CPNE3, APLP2, ACTN1, ADAM10, ANXA11, ACSL4, PGD, BCR, ACLY, HGS, TNIK, HPRT1, UTRN, TLN1, RPL29, TARS1, ATP6V1A, NOTCH2, RAB5C, EPB41, HSPA4L, SLC1A5, IQGAP1, ZC3HAV1, NID1, NID2, SDCBP, HSPH1, RACGAP1, PACSIN2, PIP5K1A, PIP5K1B, LTA4H, MYH10, VAT1, GOT1, XRCC5, IDH1, FN1, ASNS, EHD1, CCT6A, EHD4, B4GAT1…	0.00343955
GOTERM_BP_FAT	GO:0006511~ubiquitin-dependent protein catabolic process	USP14, TSG101, USP9X, ARRDC1, VPS37C, VPS37B, NCCRP1, PSMA7, CD2AP, PSMB6, PSMA5, DDB1, PSMA6, PSMB4, ITCH, PSMA3, PSMA1, PSMA2, TOLLIP, GIPC1, CTNNB1, CALR, CHMP5	0.00344598
GOTERM_BP_FAT	GO:1990182~exosomal secretion	SDCBP, TSG101, PDCD6IP, HGS, RAB11A	0.00347216
GOTERM_MF_FAT	GO:0035255~ionotropic glutamate receptor binding	SDCBP, DLG1, DLG4, EXOC4, GNAS, FLOT1, CTNNB1	0.00352935
GOTERM_BP_FAT	GO:0009167~purine ribonucleoside monophosphate metabolic process	ATP6V1A, ADSL, TPI1, PARP1, PGAM1, PGAM2, OLA1, APOC3, PFAS, CCNB1, ATIC, PPAT, COL6A1, ENPP1, HPRT1, GART	0.00365098
GOTERM_BP_FAT	GO:0009126~purine nucleoside monophosphate metabolic process	ATP6V1A, ADSL, TPI1, PARP1, PGAM1, PGAM2, OLA1, APOC3, PFAS, CCNB1, ATIC, PPAT, COL6A1, ENPP1, HPRT1, GART	0.00371921
GOTERM_BP_FAT	GO:0097061~dendritic spine organization	ACTR3, ACTR2, AFDN, MARCKS, DLG4, CKAP5, DBN1, SEPTIN7	0.00376559
GOTERM_BP_FAT	GO:0097061~dendritic spine organization	ACTR3, ACTR2, AFDN, MARCKS, DLG4, CKAP5, DBN1, SEPTIN7	0.00376559
GOTERM_BP_FAT	GO:0090087~regulation of peptide transport	TSG101, EGFR, IPO5, XPO1, RAB11FIP1, ERBB2, BSG, ANXA7, VPS35, MYH10, MAP4K4, ACTR3, SLC12A2, SLC16A1, PARP1, ANXA5, ACSL4, RAB11A, CD2AP, DNAJA1, MYO1C, GNAS, EXOC4, LCP1, RAN	0.00376647
GOTERM_CC_FAT	GO:0002199~zona pellucida receptor complex	CCT6A, CCT2, TCP1, CCT8	0.00380757
GOTERM_BP_FAT	GO:0035272~exocrine system development	LAMA5, NRP1, IGSF3, CTNND1, DAG1, PLXNA1, EGFR	0.00383813
GOTERM_BP_FAT	GO:0072359~circulatory system development	NOTCH2, ITGB1, NCKAP1, NRP1, PCNA, EGFR, GJC1, GYS1, CCNB1, ERBB2, BSG, DAG1, FLVCR1, SLITRK5, ENPP1, EMILIN2, ITGAV, NCAM1, MYH10, SLC12A2, CXADR, CAD, FN1, ACTA2, FMNL3, TJP1, VCAN, HGS, PTK7, COL6A1, CTNNB1, DSG2, ITGA5, CALR, MFGE8, GLA, EIF4G2	0.00387315
GOTERM_BP_FAT	GO:0007435~salivary gland morphogenesis	LAMA5, NRP1, CTNND1, DAG1, PLXNA1, EGFR	0.00388254
GOTERM_CC_FAT	GO:0070382~exocytic vesicle	ATP6V1A, MARCKSL1, RAB5C, SEPTIN2, ANXA5, CLTC, SEPTIN6, ADAM10, ATP2B1, AP2A2, DLG1, NCSTN, DLG4, GIPC1, EXOC4	0.00390126
GOTERM_BP_FAT	GO:0048729~tissue morphogenesis	NOTCH2, ITGB1, NCKAP1, LAMA5, NRP1, WDR1, CTNND1, LAMC1, ACTB, EGFR, BSG, DAG1, PLXNA1, ENPP1, SLC12A2, ITGA2, MSN, SCRIB, ACTA2, DLG1, PTK7, EXOC4, PLXNB2, CTNNB1, ITGA5	0.00403405
GOTERM_BP_FAT	GO:0097734~extracellular exosome biogenesis	SDCBP, TSG101, PDCD6IP, HGS, RAB11A	0.00408413
GOTERM_BP_FAT	GO:0007067~mitotic nuclear division	DYNC1H1, RANBP1, CLTC, KIF23, CKAP5, SMC4, ACTB, RAB11A, GNAI1, CIT, ACTA2, CCNB1, RACGAP1, PPP2R1A, RAN, CHMP5	0.00411534
GOTERM_BP_FAT	GO:0007067~mitotic nuclear division	DYNC1H1, RANBP1, CLTC, KIF23, CKAP5, SMC4, ACTB, RAB11A, GNAI1, CIT, ACTA2, CCNB1, RACGAP1, PPP2R1A, RAN, CHMP5	0.00411534
GOTERM_BP_FAT	GO:0009259~ribonucleotide metabolic process	ATP6V1A, ADSL, TPI1, PARP1, PGAM1, PGAM2, CAD, OLA1, NME2, GNAI3, APOC3, PFAS, CCNB1, ATIC, PPAT, COL6A1, ENPP1, HPRT1, GART, RAN	0.00416883
GOTERM_CC_FAT	GO:0043259~laminin-10 complex	LAMA5, LAMB1, LAMC1	0.00421383
GOTERM_BP_FAT	GO:1903729~regulation of plasma membrane organization	ACTA2, ACTR3, ITGB1, DLG1, AHNAK, CLTC, EZR, EGFR, ACTB, RAB11A	0.00425633
GOTERM_BP_FAT	GO:1903729~regulation of plasma membrane organization	ACTA2, ACTR3, ITGB1, DLG1, AHNAK, CLTC, EZR, EGFR, ACTB, RAB11A	0.00425633
GOTERM_BP_FAT	GO:0050821~protein stabilization	CCT6A, NCKAP1, CCT2, USP9X, CTNND1, TCP1, FLOT1, CCT8, CALR, CCT7, PPIB, CCT5	0.00428019
GOTERM_BP_FAT	GO:0046903~secretion	COPA, TSG101, STXBP3, RPLP0, SLC1A5, EGFR, GNAI2, SDCBP, RAB11FIP1, BSG, ANXA7, ENPP1, VPS35, NCAM1, MYH10, SLC38A2, MAP4K4, SLC12A2, PDCD6IP, SLC16A1, EXOC8, SEPTIN2, CAD, ANXA5, ACSL4, SCRIB, RAB11A, CD2AP, BCR, HGS, GIPC1, GNAS, EXOC4, EXOC1	0.00428839
GOTERM_BP_FAT	GO:0014850~response to muscle activity	SLC7A5, ADSL, ITGA2, COL6A1, DAG1, SLC38A2	0.00428839
GOTERM_BP_FAT	GO:0048732~gland development	SLC12A2, NOTCH2, LAMA5, NRP1, PRMT5, PCNA, IGSF3, ITGA2, CTNND1, CAD, RPLP0, MSN, ASNS, SCRIB, LSR, EGFR, CD2AP, SLC7A5, DAG1, CTNNB1, PLXNA1	0.00445133
GOTERM_BP_FAT	GO:0051246~regulation of protein metabolic process	ITGB1, NRP1, CYFIP1, TFRC, RPLP1, CTNND1, ACTB, XPO1, FLOT1, DAG1, ENPP1, ITGAV, VPS35, DIP2B, PRMT5, ITGA2, APLP2, SCRIB, DDB1, ACTA2, VCAN, PSMA3, HGS, ITGA5, TNIK, EZR, LTF, NOTCH2, USP14, ITIH2, TSG101, GSTP1, IQGAP1, EGFR, GNAI2, CORO1C, CST3, NCSTN, CCNB1, UBB, ERBB2, A2M, MAP4K4, SPAG9, GSN, SSB, USP9X, XRCC5, RDX, FN1, MSN, UPF3B, PA2G4, EIF2S1, DNAJA1, ITCH, DLG1, EHD4, MYO1C, TAOK1, GIP…	0.00446269
GOTERM_BP_FAT	GO:0031100~animal organ regeneration	SLC7A5, PRMT5, ATIC, PCNA, GSTP1, CAD, LCP1, EGFR	0.00446511
GOTERM_CC_FAT	GO:0042641~actomyosin	ACTA2, PDCD6IP, ACTN1, FLNB, LCP1, CDC42BPA, MYH10, SEPTIN7, ACTB	0.00450247
GOTERM_CC_FAT	GO:0032432~actin filament bundle	ACTA2, MARCKS, ACTN1, PLS3, FLNB, LCP1, MYH10, SEPTIN7, ACTB	0.00468936
GOTERM_BP_FAT	GO:0061005~cell differentiation involved in kidney development	NOTCH2, ACTA2, BASP1, CTNNB1, IQGAP1, LAMC1, CD2AP	0.00480551
GOTERM_CC_FAT	GO:0043296~apical junction complex	TJP1, ACTA2, AFDN, DLG1, PDCD6IP, CXADR, CTNND1, CTNNA1, CTNNB1, LSR, ACTB	0.00487102
GOTERM_BP_FAT	GO:0030307~positive regulation of cell growth	RPL4, SDCBP, NRP1, AFDN, CYFIP1, ERBB2, FN1, ADAM10, ACSL4, DBN1, EGFR, EIF4G2	0.00492197
GOTERM_BP_FAT	GO:0002009~morphogenesis of an epithelium	SLC12A2, NOTCH2, NCKAP1, LAMA5, NRP1, WDR1, CTNND1, MSN, SCRIB, LAMC1, ACTB, EGFR, ACTA2, DLG1, PTK7, BSG, DAG1, CTNNB1, ENPP1, PLXNB2, PLXNA1, ITGA5	0.00494688
GOTERM_BP_FAT	GO:0072697~protein localization to cell cortex	EPB41, EPB41L2, EZR, GNAI1	0.0049867
GOTERM_BP_FAT	GO:0007059~chromosome segregation	ACTR3, DYNC1H1, ACTR2, USP9X, KIF23, SMC4, ACTB, RAB11A, CIT, ACTA2, CCNB1, RACGAP1, PPP2R1A, CTNNB1, TOP1, RAN, CHMP5	0.00503849
GOTERM_BP_FAT	GO:0032940~secretion by cell	TSG101, STXBP3, SLC1A5, EGFR, GNAI2, SDCBP, RAB11FIP1, BSG, ANXA7, VPS35, NCAM1, MYH10, SLC38A2, MAP4K4, SLC12A2, PDCD6IP, SLC16A1, EXOC8, SEPTIN2, ANXA5, ACSL4, SCRIB, RAB11A, CD2AP, BCR, HGS, GIPC1, GNAS, EXOC4, EXOC1	0.00512348
GOTERM_CC_FAT	GO:0044853~plasma membrane raft	CTNND1, CTNNA1, DAG1, PACSIN2, FLOT1, SLC2A1, CTNNB1, ATP1A1, EZR, CORO1C	0.00515738
GOTERM_BP_FAT	GO:0021782~glial cell development	NCSTN, GSTP1, COL6A1, ERBB2, DAG1, ENPP1, PHGDH, LAMC1, CKAP5, EGFR	0.00527158
GOTERM_BP_FAT	GO:0051495~positive regulation of cytoskeleton organization	ACTR3, NCKAP1, NRP1, CYFIP1, DYNC1H1, ACTR2, RANBP1, GSN, WDR1, CKAP5, DLG1, MYO1C, CTNNA2	0.00536394
GOTERM_BP_FAT	GO:0051495~positive regulation of cytoskeleton organization	ACTR3, NCKAP1, NRP1, CYFIP1, DYNC1H1, ACTR2, RANBP1, GSN, WDR1, CKAP5, DLG1, MYO1C, CTNNA2	0.00536394
GOTERM_BP_FAT	GO:0031647~regulation of protein stability	NCKAP1, CCT2, GSN, USP9X, CTNND1, CCT6A, GIPC1, TCP1, FLOT1, VPS35, CCT8, CALR, CCT7, PPIB, CCT5	0.00543085
GOTERM_BP_FAT	GO:0006915~apoptotic process	ITGB1, NRP1, ARF4, TFRC, PPP2R1A, ANXA6, ENPP1, EMILIN2, ITGAV, VPS35, YWHAH, PDCD6IP, PARP1, ANXA5, NME2, AKR1A1, ADAM10, SCRIB, CIT, CD2AP, DDB1, SLC7A5, COL6A1, CAT, ITGA5, LTF, NOTCH2, GSTP1, GNAI3, EGFR, GNAI2, NCSTN, HSPH1, UBB, ERBB2, EPB41L3, CTNNA1, MAP4K4, GSN, FN1, ASNS, PA2G4, EIF2S1, DNAJA1, GGCT, TJP1, ITCH, MARCKS, TAOK1, STK26, PIP, CTNNB1	0.00543085
GOTERM_BP_FAT	GO:0050775~positive regulation of dendrite morphogenesis	ACTR3, ACTR2, AFDN, MARCKS, DLG4, TNIK, DBN1	0.00551155
GOTERM_BP_FAT	GO:0043436~oxoacid metabolic process	GSTP1, YARS1, PFAS, ACAT2, LDHB, ATIC, PPAT, ENPP1, PHGDH, LTA4H, SLC16A1, TPI1, MDH1, GOT1, PGAM1, IDH1, PGAM2, CAD, AKR1A1, APOC3, ASNS, GGH, ACSL4, PGD, GARS1, ACLY, PSAT1, COL6A1, CTNNB1, BLMH, FARSA, TARS1, GART	0.00551155
GOTERM_BP_FAT	GO:0007265~Ras protein signal transduction	NOTCH2, FARP2, ITGB1, NCKAP1, NRP1, CYFIP1, FARP1, RDX, APOC3, CD2AP, BCR, SDCBP, RACGAP1, ERBB2, FLOT1, MAP4K4	0.00551155
GOTERM_BP_FAT	GO:0051241~negative regulation of multicellular organismal process	ITGB1, NRP1, GSTP1, ATP1A1, IPO7, EGFR, CORO1C, CST3, RAB11FIP1, ERBB2, CTNNA1, ENPP1, DIP2B, SRGAP2, CD276, YWHAH, MAP4K4, ACTR3, CHID1, SLC12A2, SPAG9, CDSN, CXADR, PARP1, GOT1, ANXA5, NME2, FN1, APOC3, ATP2B1, CD2AP, CIT, BCR, HGS, GNAS, CTNNB1, CALR, EZR, DBN1, LTF	0.00552663
GOTERM_BP_FAT	GO:0001738~morphogenesis of a polarized epithelium	ACTA2, LAMA5, WDR1, PTK7, CTNND1, MSN, SCRIB, ACTB	0.00564027
GOTERM_BP_FAT	GO:0000226~microtubule cytoskeleton organization	ITGB1, DYNC1H1, RANBP1, PDCD6IP, SLC16A1, CLTC, KIF23, CDC42BPA, CKAP5, RAB11A, GNAI1, DDB1, DLG1, CCNB1, XPO1, RACGAP1, PPP2R1A, TAOK1, DAG1, CTNNB1, EZR, SRGAP2, CHMP5	0.00568483
GOTERM_BP_FAT	GO:0009057~macromolecule catabolic process	USP14, TSG101, ZC3HAV1, PSMA7, EGFR, CST3, PSMB6, PSMB4, XPO1, UBB, PSMB1, VPS35, PGM1, PDCD6IP, SSB, USP9X, ARRDC1, RDX, VPS37C, MSN, UPF3B, VPS37B, NCCRP1, CD2AP, PSMA5, DDB1, PSMA6, ITCH, PSMA3, PSMA1, PSMA2, TOLLIP, GIPC1, CTNNB1, CALR, EZR, CHMP5	0.00575239
GOTERM_BP_FAT	GO:0072006~nephron development	NOTCH2, ACTA2, LAMA5, DLG1, BASP1, CTNND1, CTNNB1, IQGAP1, LAMC1, NID1, CD2AP	0.00575239
GOTERM_BP_FAT	GO:0048584~positive regulation of response to stimulus	ITGB1, NRP1, CYFIP1, TFRC, LAMC1, ACTB, IPO5, PPP2R1A, RUVBL1, FLOT1, EMILIN2, ITGAV, VPS35, ACTR2, PRMT5, PARP1, ITGA2, ADAM10, SLC39A14, CD2AP, ACTA2, CAT, EXOC4, TNIK, EZR, DBN1, LTF, NOTCH2, PCNA, AHNAK, IQGAP1, ZC3HAV1, NID1, EGFR, GNAI2, SDCBP, UBB, ERBB2, CTNNA1, NCAM1, A2M, CD276, MAP4K4, SPAG9, GSN, GOT1, USP9X, XRCC5, FN1, LAMB1, ITCH, MARCKS, MYO1C, PTK7, DLG4, TAOK1, GIPC1, GNAS, CTNN…	0.0058976
GOTERM_CC_FAT	GO:0098637~protein complex involved in cell-matrix adhesion	EMILIN2, LAMB1, LAMC1, NID1	0.00597855
GOTERM_BP_FAT	GO:0030335~positive regulation of cell migration	ACTR3, SPAG9, ITGB1, NRP1, ITGA2, RDX, FN1, ADAM10, LAMB1, IQGAP1, RAB11A, EGFR, GNAI2, TJP1, SDCBP, MYO1C, BSG, CPNE3, ITGAV, ITGA5, CALR, MAP4K4	0.00599159
GOTERM_BP_FAT	GO:1903076~regulation of protein localization to plasma membrane	ACTA2, ACTR3, ITGB1, DLG1, CLTC, EZR, EGFR, ACTB, RAB11A	0.0060555
GOTERM_BP_FAT	GO:1903076~regulation of protein localization to plasma membrane	ACTA2, ACTR3, ITGB1, DLG1, CLTC, EZR, EGFR, ACTB, RAB11A	0.0060555
GOTERM_BP_FAT	GO:0043112~receptor metabolic process	ITGB1, SDCBP, ITCH, TFRC, HGS, DLG4, USP9X, CLTC, SCRIB, EZR, AP2A2	0.00614577
GOTERM_BP_FAT	GO:0061318~renal filtration cell differentiation	NOTCH2, BASP1, IQGAP1, LAMC1, CD2AP	0.00614577
GOTERM_BP_FAT	GO:0072112~glomerular visceral epithelial cell differentiation	NOTCH2, BASP1, IQGAP1, LAMC1, CD2AP	0.00614577
GOTERM_BP_FAT	GO:0043604~amide biosynthetic process	RPL4, CYFIP1, RPL3, RPL12, RPLP1, RPLP0, YARS1, EGFR, RPL6, RPL7A, ATIC, ERBB2, RPL14, RPL13, SSB, ITGA2, UPF3B, ASNS, SCRIB, CKAP5, EIF2S1, GARS1, PLXNB2, RPL27, CALR, FARSA, RPL29, TARS1, GART, EIF4G2	0.00614577
GOTERM_BP_FAT	GO:0007017~microtubule-based process	ITGB1, CLTC, GNAI1, CCNB1, HSPH1, XPO1, UBB, RACGAP1, PPP2R1A, KIF5C, DAG1, SRGAP2, ACTR3, ACTR2, DYNC1H1, RANBP1, PDCD6IP, SLC16A1, KIF23, CDC42BPA, CKAP5, RAB11A, DDB1, DLG1, TAOK1, CTNNB1, EZR, CHMP5	0.00616417
GOTERM_BP_FAT	GO:0071375~cellular response to peptide hormone stimulus	CYFIP1, PARP1, GOT1, GSTP1, ANXA5, IRS4, SLC39A14, GNAI2, MARCKS, MYO1C, COL6A1, GNAS, CTNNB1, ENPP1, YWHAG	0.00618056
GOTERM_BP_FAT	GO:0031623~receptor internalization	ITGB1, SDCBP, ITCH, TFRC, HGS, DLG4, CLTC, EZR, AP2A2	0.00620735
GOTERM_BP_FAT	GO:0009150~purine ribonucleotide metabolic process	ATP6V1A, ADSL, TPI1, PARP1, PGAM1, PGAM2, OLA1, NME2, GNAI3, APOC3, PFAS, CCNB1, ATIC, PPAT, COL6A1, ENPP1, HPRT1, GART, RAN	0.00620735
GOTERM_BP_FAT	GO:1902965~regulation of protein localization to early endosome	RDX, MSN, EZR, EGFR	0.00620735
GOTERM_BP_FAT	GO:1902966~positive regulation of protein localization to early endosome	RDX, MSN, EZR, EGFR	0.00620735
GOTERM_BP_FAT	GO:0022612~gland morphogenesis	SLC12A2, NOTCH2, LAMA5, NRP1, CTNND1, DAG1, MSN, PLXNA1, SCRIB, EGFR	0.00620735
GOTERM_BP_FAT	GO:0007043~cell-cell junction assembly	GJC1, ITGB1, AFDN, DLG1, PDCD6IP, WDR1, CTNND1, EPB41L3, CTNNA1, LSR	0.00620735
GOTERM_BP_FAT	GO:0007507~heart development	NOTCH2, ITGB1, NCKAP1, NRP1, PCNA, CXADR, CAD, FN1, EGFR, GJC1, GYS1, VCAN, CCNB1, PTK7, COL6A1, ERBB2, DAG1, CTNNB1, ENPP1, DSG2, NCAM1, CALR, MYH10, EIF4G2	0.00620735
GOTERM_BP_FAT	GO:0040017~positive regulation of locomotion	ACTR3, SPAG9, ITGB1, NRP1, ITGA2, RDX, FN1, ADAM10, LAMB1, IQGAP1, RAB11A, EGFR, GNAI2, TJP1, SDCBP, MYO1C, BSG, CPNE3, ITGAV, VPS35, ITGA5, CALR, MAP4K4	0.00628938
GOTERM_BP_FAT	GO:0007346~regulation of mitotic cell cycle	DYNC1H1, RANBP1, RDX, CLTC, ASNS, SCRIB, IQGAP1, ACTB, RAB11A, EGFR, GNAI1, CIT, DDB1, ACTA2, SDCBP, DLG1, CCNB1, TAOK1, CTNNB1, YWHAH, CHMP5	0.00641188
GOTERM_BP_FAT	GO:0006082~organic acid metabolic process	GSTP1, YARS1, PFAS, ACAT2, LDHB, ATIC, PPAT, ENPP1, PHGDH, LTA4H, SLC16A1, TPI1, MDH1, GOT1, PGAM1, IDH1, PGAM2, CAD, AKR1A1, APOC3, ASNS, GGH, ACSL4, PGD, GARS1, ACLY, PSAT1, COL6A1, CTNNB1, BLMH, FARSA, TARS1, GART	0.0065163
GOTERM_BP_FAT	GO:0007431~salivary gland development	LAMA5, NRP1, CTNND1, DAG1, PLXNA1, EGFR	0.0066291
GOTERM_BP_FAT	GO:0048639~positive regulation of developmental growth	RPL4, NRP1, AFDN, CYFIP1, DLG1, CCNB1, FN1, NCAM1, PPIB, EZR, DBN1, EIF4G2	0.00677433
GOTERM_BP_FAT	GO:0061061~muscle structure development	NOTCH2, ITGB1, LAMA5, WDR1, LAMC1, NID1, ACTB, CCNB1, DAG1, FLOT1, FLNB, NCAM1, PTGFRN, FLNC, MYH10, SPAG9, CXADR, ACTN1, LAMB1, ACTA2, EHD1, PSMA6, COL6A1, CTNNB1, CALR, UTRN	0.00682561
GOTERM_BP_FAT	GO:0072311~glomerular epithelial cell differentiation	NOTCH2, BASP1, IQGAP1, LAMC1, CD2AP	0.00684635
GOTERM_BP_FAT	GO:0009887~animal organ morphogenesis	NOTCH2, NCKAP1, LAMA5, NRP1, TENM3, CTNND1, LAMC1, EGFR, BSG, DAG1, FLVCR1, CTNNA1, ANXA6, PLXNA1, ENPP1, ITGAV, CTNNA2, SLC12A2, CDSN, ITGA2, MSN, LAMB1, SCRIB, BCR, ACTA2, AFDN, DLG1, PTK7, COL6A1, GNAS, EXOC4, CTNNB1, SDK2, LTF	0.00684635
GOTERM_BP_FAT	GO:0051016~barbed-end actin filament capping	GSN, CAPZB, CAPZA1, RDX, CAPZA2	0.00684635
GOTERM_BP_FAT	GO:0048545~response to steroid hormone	PCNA, PARP1, GOT1, GSTP1, IDH1, CAD, ASNS, ATP1A1, EGFR, DNAJA1, RPL27, DSG2, CALR, A2M, RAN, YWHAH	0.0070502
GOTERM_BP_FAT	GO:0099537~trans-synaptic signaling	CYFIP1, USP14, STXBP3, CLSTN1, EGFR, GNAI1, GNAI2, GJC1, NCSTN, DAG1, FLOT1, SLITRK5, ENPP1, SLC38A2, YWHAG, SH3GL1, FARP1, SCRIB, CKAP5, RAB11A, CD2AP, DLG1, DLG4, GIPC1, EXOC4, CTNNB1, DBN1	0.00709546
GOTERM_BP_FAT	GO:0043092~L-amino acid import	ITGB1, SLC7A5, SLC3A2, SLC1A5, SLC38A2, SLC7A1	0.00720158
GOTERM_BP_FAT	GO:0010941~regulation of cell death	NOTCH2, ITGB1, ARF4, NRP1, TFRC, GSTP1, GNAI3, ACTB, EGFR, GNAI2, HSPH1, UBB, PPP2R1A, ERBB2, RUVBL1, CTNNA1, EMILIN2, ITGAV, NCAM1, YWHAH, MAP4K4, CDSN, GSN, PARP1, ANXA5, NME2, AKR1A1, FN1, ADAM10, ASNS, SCRIB, PA2G4, EIF2S1, CD2AP, DDB1, DNAJA1, ACTA2, TJP1, SLC7A5, ITCH, STK26, PIP, CAT, CTNNB1, ITGA5, LTF	0.00732342
GOTERM_BP_FAT	GO:0043067~regulation of programmed cell death	NOTCH2, ITGB1, ARF4, NRP1, TFRC, GSTP1, GNAI3, ACTB, EGFR, GNAI2, HSPH1, UBB, PPP2R1A, ERBB2, RUVBL1, CTNNA1, EMILIN2, ITGAV, NCAM1, YWHAH, MAP4K4, CDSN, GSN, PARP1, ANXA5, NME2, AKR1A1, FN1, ADAM10, ASNS, SCRIB, PA2G4, EIF2S1, CD2AP, DDB1, DNAJA1, ACTA2, TJP1, SLC7A5, ITCH, STK26, PIP, CAT, CTNNB1, ITGA5, LTF	0.00732342
GOTERM_BP_FAT	GO:0008347~glial cell migration	VCAN, FN1, CTNNB1, ENPP1, SCRIB, LAMB1, SRGAP2	0.00743025
GOTERM_BP_FAT	GO:1901699~cellular response to nitrogen compound	CYFIP1, GSTP1, RPLP0, IRS4, ZC3HAV1, ACTB, EGFR, GNAI2, IPO5, CTNNA1, FLOT1, ANXA7, ENPP1, YWHAG, PARP1, GOT1, ANXA5, SLC39A14, ACTA2, SLC7A5, MARCKS, MYO1C, COL6A1, GNAS, CTNNB1, EZR, CHMP5	0.00762828
GOTERM_BP_FAT	GO:0006412~translation	RPL4, CYFIP1, RPL3, RPL12, RPLP1, RPLP0, YARS1, EGFR, RPL6, RPL7A, ERBB2, RPL14, RPL13, SSB, ITGA2, UPF3B, SCRIB, CKAP5, EIF2S1, GARS1, PLXNB2, RPL27, CALR, FARSA, RPL29, TARS1, EIF4G2	0.00762828
GOTERM_BP_FAT	GO:0032268~regulation of cellular protein metabolic process	ITGB1, NRP1, CYFIP1, TFRC, RPLP1, CTNND1, ACTB, XPO1, FLOT1, DAG1, ENPP1, VPS35, DIP2B, PRMT5, ITGA2, APLP2, SCRIB, ACTA2, VCAN, HGS, ITGA5, TNIK, EZR, LTF, NOTCH2, USP14, ITIH2, TSG101, GSTP1, IQGAP1, EGFR, GNAI2, CORO1C, CST3, NCSTN, CCNB1, UBB, ERBB2, A2M, MAP4K4, SPAG9, GSN, SSB, USP9X, XRCC5, FN1, UPF3B, PA2G4, EIF2S1, DNAJA1, ITCH, DLG1, EHD4, MYO1C, TAOK1, GIPC1, TOLLIP, GNAS, PLXNB2, CTNN…	0.0077788
GOTERM_BP_FAT	GO:0048646~anatomical structure formation involved in morphogenesis	NOTCH2, ITGB1, NCKAP1, NRP1, WDR1, BSG, EPB41L3, DAG1, FLOT1, PLXNA1, ENPP1, EMILIN2, ITGAV, PTGFRN, FLNC, MYH10, SLC12A2, ITGA2, ACTN1, FN1, LAMB1, SCRIB, CKAP5, EHD1, FMNL3, TJP1, HGS, PTK7, COL6A1, GNAS, EXOC4, PLXNB2, CTNNB1, ITGA5, MFGE8, SDK2	0.0077788
GOTERM_BP_FAT	GO:0071417~cellular response to organonitrogen compound	CYFIP1, PARP1, GOT1, GSTP1, ANXA5, RPLP0, IRS4, SLC39A14, ACTB, EGFR, IPO5, GNAI2, ACTA2, SLC7A5, MARCKS, MYO1C, COL6A1, CTNNA1, GNAS, CTNNB1, ENPP1, EZR, YWHAG, CHMP5	0.00808147
GOTERM_BP_FAT	GO:0001822~kidney development	NOTCH2, LAMA5, NRP1, CTNND1, IQGAP1, LAMC1, NID1, CD2AP, ACTA2, DLG1, VCAN, PTK7, BASP1, CAT, CTNNB1, ENPP1	0.00827077
GOTERM_BP_FAT	GO:0001558~regulation of cell growth	ACTR3, RPL4, SPAG9, NRP1, CYFIP1, TSG101, CLSTN1, FN1, ADAM10, ACSL4, EGFR, SDCBP, AFDN, ERBB2, ENPP1, DIP2B, DBN1, EIF4G2	0.00832694
GOTERM_BP_FAT	GO:2000278~regulation of DNA biosynthetic process	CCT6A, CCT2, PCNA, XRCC5, TCP1, CTNNB1, CCT8, CCT7, CCT5	0.00845437
GOTERM_BP_FAT	GO:0019058~viral life cycle	NRP1, TSG101, GSN, PDCD6IP, SSB, SLC3A2, VPS37B, ZC3HAV1, DDB1, BSG, ITGAV, KPNA2, PPIB, LTF, CHMP5	0.00854828
GOTERM_BP_FAT	GO:0006520~cellular amino acid metabolic process	GOT1, CAD, ASNS, GGH, YARS1, PFAS, GARS1, PSAT1, PPAT, PHGDH, BLMH, FARSA, TARS1, GART	0.00860655
GOTERM_BP_FAT	GO:0043254~regulation of protein complex assembly	ACTR3, FARP2, NCKAP1, CYFIP1, ACTR2, GSN, TFRC, RDX, MSN, CKAP5, DLG1, MYO1C, CAPZB, CAPZA1, CAPZA2, NCAM1, VPS35, CTNNA2, LCP1, DBN1	0.00869679
GOTERM_BP_FAT	GO:0006163~purine nucleotide metabolic process	ATP6V1A, ADSL, TPI1, PARP1, PGAM1, PGAM2, OLA1, NME2, GNAI3, APOC3, PFAS, CCNB1, ATIC, PPAT, COL6A1, ENPP1, HPRT1, GART, RAN	0.00909415
GOTERM_CC_FAT	GO:0070160~occluding junction	TJP1, ACTA2, AFDN, DLG1, PDCD6IP, CXADR, CTNND1, CTNNB1, LSR, ACTB	0.00923628
GOTERM_BP_FAT	GO:0035987~endodermal cell differentiation	COL6A1, FN1, CTNNB1, LAMB1, ITGAV, ITGA5	0.00926836
GOTERM_BP_FAT	GO:0061028~establishment of endothelial barrier	TJP1, AFDN, RDX, MSN, CTNNB1, EZR	0.00926836
GOTERM_BP_FAT	GO:0071407~cellular response to organic cyclic compound	RANBP1, SLC16A1, PARP1, ITGA2, GSTP1, RPLP0, MSN, ATP1A1, ZC3HAV1, ACTB, EGFR, GNAI1, DNAJA1, ACTA2, CTNNA1, FLOT1, DAG1, GNAS, CTNNB1, CALR, EZR, RAN, YWHAH	0.00933237
GOTERM_BP_FAT	GO:2000147~positive regulation of cell motility	ACTR3, SPAG9, ITGB1, NRP1, ITGA2, RDX, FN1, ADAM10, LAMB1, IQGAP1, RAB11A, EGFR, GNAI2, TJP1, SDCBP, MYO1C, BSG, CPNE3, ITGAV, ITGA5, CALR, MAP4K4	0.00951199
GOTERM_BP_FAT	GO:0010810~regulation of cell-substrate adhesion	ITGB1, NRP1, DAG1, FN1, ITGA5, IQGAP1, CALR, UTRN, NID1, DBN1, MAP4K4, CORO1C	0.00975109
GOTERM_MF_FAT	GO:0005201~extracellular matrix structural constituent	LAMA5, VCAN, COL6A1, FN1, EMILIN2, LAMB1, LAMC1, MFGE8, NID1, NID2	0.00999096
GOTERM_BP_FAT	GO:0007339~binding of sperm to zona pellucida	CCT6A, CCT2, TCP1, CCT8, CCT7, CCT5	0.0100349
GOTERM_BP_FAT	GO:0001704~formation of primary germ layer	ITGB1, ITGA2, COL6A1, EXOC4, FN1, CTNNB1, LAMB1, ITGAV, ITGA5	0.0100349
GOTERM_BP_FAT	GO:0008283~cell proliferation	ITGB1, TFRC, LAMC1, ACTB, ENPP1, WDR6, ANXA7, ITGAV, CXADR, ITGA2, NME2, ADAM10, SCRIB, NCCRP1, CD2AP, ACTA2, SLC7A5, VCAN, COL6A1, HPRT1, RPL29, DBN1, LTF, NOTCH2, LAMA5, TSG101, GSTP1, GNAI3, SLC7A1, EGFR, GNAI2, CST3, SDCBP, NCSTN, CCNB1, RACGAP1, ERBB2, CTNNA1, NCAM1, MYH10, CD276, MARCKSL1, XRCC5, FN1, MSN, TJP1, AFDN, ITCH, DLG1, GNAS, PLXNB2, CTNNB1, CALR	0.0101086
GOTERM_CC_FAT	GO:0005635~nuclear envelope	DYNC1H1, RANBP1, PARP1, BROX, ANXA11, APEH, IPO7, EGFR, CD2AP, IPO5, CST3, SDCBP, XPO1, CTNNB1, ANXA7, CALR, KPNA2, CLIC1, RAN, CHMP5	0.0101846
GOTERM_BP_FAT	GO:0032869~cellular response to insulin stimulus	CYFIP1, MARCKS, MYO1C, PARP1, GOT1, GSTP1, COL6A1, IRS4, ENPP1, SLC39A14, YWHAG, GNAI2	0.0103235
GOTERM_BP_FAT	GO:0000819~sister chromatid segregation	ACTA2, CCNB1, RACGAP1, PPP2R1A, CTNNB1, KIF23, SMC4, ACTB, RAN, RAB11A, CIT, CHMP5	0.0103235
GOTERM_CC_FAT	GO:0045335~phagocytic vesicle	RAB11FIP1, MYO1C, GSN, STXBP3, ANXA11, FLNB, CALR, SRGAP2, RAB11A	0.0103496
GOTERM_BP_FAT	GO:1901653~cellular response to peptide	CYFIP1, PARP1, GOT1, GSTP1, ANXA5, IRS4, SLC39A14, GNAI2, MARCKS, MYO1C, COL6A1, GNAS, CTNNB1, ENPP1, YWHAG, CHMP5	0.0104601
GOTERM_BP_FAT	GO:0043043~peptide biosynthetic process	RPL4, CYFIP1, RPL3, RPL12, RPLP1, RPLP0, YARS1, EGFR, RPL6, RPL7A, ERBB2, RPL14, RPL13, SSB, ITGA2, UPF3B, SCRIB, CKAP5, EIF2S1, GARS1, PLXNB2, RPL27, CALR, FARSA, RPL29, TARS1, EIF4G2	0.0109964
GOTERM_BP_FAT	GO:0061003~positive regulation of dendritic spine morphogenesis	ACTR3, ACTR2, AFDN, MARCKS, DBN1	0.011036
GOTERM_BP_FAT	GO:0060548~negative regulation of cell death	ITGB1, ARF4, NRP1, TFRC, GSTP1, GNAI3, EGFR, GNAI2, HSPH1, ERBB2, CTNNA1, ITGAV, NCAM1, YWHAH, MAP4K4, CDSN, NME2, AKR1A1, FN1, ASNS, PA2G4, CD2AP, DDB1, DNAJA1, TJP1, SLC7A5, ITCH, PIP, CAT, CTNNB1, ITGA5, LTF	0.011036
GOTERM_BP_FAT	GO:0043069~negative regulation of programmed cell death	ITGB1, ARF4, NRP1, TFRC, GSTP1, GNAI3, EGFR, GNAI2, HSPH1, ERBB2, CTNNA1, ITGAV, NCAM1, YWHAH, MAP4K4, CDSN, NME2, AKR1A1, FN1, ASNS, PA2G4, CD2AP, DDB1, DNAJA1, TJP1, SLC7A5, ITCH, PIP, CAT, CTNNB1, ITGA5, LTF	0.011036
GOTERM_BP_FAT	GO:0072010~glomerular epithelium development	NOTCH2, BASP1, IQGAP1, LAMC1, CD2AP	0.011036
GOTERM_BP_FAT	GO:0050772~positive regulation of axonogenesis	RPL4, NRP1, CYFIP1, FN1, PLXNB2, PLXNA1, DBN1, EIF4G2	0.0112157
GOTERM_BP_FAT	GO:0072001~renal system development	NOTCH2, LAMA5, NRP1, CTNND1, IQGAP1, LAMC1, NID1, CD2AP, ACTA2, DLG1, VCAN, PTK7, BASP1, CAT, CTNNB1, ENPP1	0.0112157
GOTERM_BP_FAT	GO:0044403~symbiosis, encompassing mutualism through parasitism	NRP1, TSG101, GSN, PDCD6IP, SSB, CXADR, FN1, SLC3A2, VPS37B, ZC3HAV1, CD2AP, DDB1, ACTA2, ITCH, PSMA2, BSG, PI4KA, ITGAV, CALR, KPNA2, PPIB, CCT5, LTF, CHMP5	0.0112157
GOTERM_CC_FAT	GO:0031528~microvillus membrane	SLC7A5, MSN, CTNNB1, ITGAV, EZR	0.0120954
GOTERM_BP_FAT	GO:0000070~mitotic sister chromatid segregation	ACTA2, CCNB1, RACGAP1, PPP2R1A, KIF23, SMC4, ACTB, RAN, RAB11A, CIT, CHMP5	0.0121939
GOTERM_BP_FAT	GO:0001932~regulation of protein phosphorylation	NOTCH2, ITGB1, NRP1, TSG101, TFRC, GSTP1, CTNND1, IQGAP1, ACTB, EGFR, GNAI2, CORO1C, CCNB1, ERBB2, DAG1, FLOT1, ENPP1, MAP4K4, SPAG9, PRMT5, GSN, XRCC5, APLP2, FN1, DNAJA1, ACTA2, DLG1, ITCH, EHD4, HGS, TAOK1, GNAS, PLXNB2, CTNNB1, ITGA5, TNIK, EZR, LTF	0.0121939
GOTERM_BP_FAT	GO:0000070~mitotic sister chromatid segregation	ACTA2, CCNB1, RACGAP1, PPP2R1A, KIF23, SMC4, ACTB, RAN, RAB11A, CIT, CHMP5	0.0121939
GOTERM_CC_FAT	GO:0036464~cytoplasmic ribonucleoprotein granule	SSB, RPLP0, IQGAP1, EIF2S1, CKAP5, ACTB, RPL6, ACTA2, PSMA6, MARCKS, PSMA2, TOP1, KPNA2	0.012255
GOTERM_BP_FAT	GO:0048259~regulation of receptor-mediated endocytosis	ACTA2, SDCBP, DLG4, FLOT1, APOC3, ITGAV, ACTB, SH3GL1, CD2AP	0.0123146
GOTERM_CC_FAT	GO:0005874~microtubule	CCT2, DYNC1H1, CNP, SEPTIN2, CLTC, KIF23, IQGAP1, CKAP5, RAB11A, CCT6A, DLG1, MARCKS, HSPH1, KIF5C, TCP1, CCT8, CCT7, CCT5, CHMP5	0.0123541
GOTERM_CC_FAT	GO:0098871~postsynaptic actin cytoskeleton	ACTA2, MYH10, DBN1, ACTB	0.0124225
GOTERM_BP_FAT	GO:0051272~positive regulation of cellular component movement	ACTR3, SPAG9, ITGB1, NRP1, ITGA2, RDX, FN1, ADAM10, LAMB1, IQGAP1, RAB11A, EGFR, GNAI2, TJP1, SDCBP, MYO1C, BSG, CPNE3, ITGAV, ITGA5, CALR, MAP4K4	0.0124835
GOTERM_BP_FAT	GO:0007268~chemical synaptic transmission	CYFIP1, USP14, STXBP3, CLSTN1, EGFR, GNAI1, GNAI2, GJC1, NCSTN, DAG1, FLOT1, SLITRK5, ENPP1, SLC38A2, YWHAG, SH3GL1, SCRIB, CKAP5, RAB11A, CD2AP, DLG1, DLG4, GIPC1, EXOC4, CTNNB1, DBN1	0.0124967
GOTERM_BP_FAT	GO:0098916~anterograde trans-synaptic signaling	CYFIP1, USP14, STXBP3, CLSTN1, EGFR, GNAI1, GNAI2, GJC1, NCSTN, DAG1, FLOT1, SLITRK5, ENPP1, SLC38A2, YWHAG, SH3GL1, SCRIB, CKAP5, RAB11A, CD2AP, DLG1, DLG4, GIPC1, EXOC4, CTNNB1, DBN1	0.0124967
GOTERM_BP_FAT	GO:1902743~regulation of lamellipodium organization	ACTR3, NCKAP1, ACTR2, CYFIP1, CAPZB, CORO1C	0.0125255
GOTERM_BP_FAT	GO:0044419~interspecies interaction between organisms	NRP1, TSG101, GSN, PDCD6IP, SSB, CXADR, FN1, SLC3A2, VPS37B, ZC3HAV1, CD2AP, DDB1, ACTA2, ITCH, PSMA2, BSG, PI4KA, ITGAV, CALR, KPNA2, PPIB, CCT5, LTF, CHMP5	0.0125255
GOTERM_CC_FAT	GO:0005901~caveola	CTNND1, CTNNA1, PACSIN2, FLOT1, SLC2A1, CTNNB1, ATP1A1, CORO1C	0.0125955
GOTERM_BP_FAT	GO:1903530~regulation of secretion by cell	SLC12A2, TSG101, PDCD6IP, SLC16A1, STXBP3, SEPTIN2, ANXA5, ACSL4, EGFR, CD2AP, GNAI2, BCR, SDCBP, RAB11FIP1, HGS, BSG, GNAS, ANXA7, NCAM1, VPS35, MYH10, SLC38A2, MAP4K4	0.0126098
GOTERM_BP_FAT	GO:0071214~cellular response to abiotic stimulus	PCNA, PARP1, GOT1, XRCC5, ITGA2, SLC2A1, ATP1A1, EIF2S1, ACTB, EGFR, DDB1, ACTA2, DAG1, CTNNB1, CALR, SLC38A2	0.0127374
GOTERM_BP_FAT	GO:0050804~modulation of synaptic transmission	ITGB1, CYFIP1, CLSTN1, CKAP5, RAB11A, EGFR, GNAI1, CD2AP, GNAI2, BCR, NCSTN, DLG4, GIPC1, PACSIN2, FLOT1, DAG1, ENPP1, NCAM1, VPS35, SLC38A2, DBN1, YWHAG, SH3GL1	0.0132968
GOTERM_BP_FAT	GO:0045773~positive regulation of axon extension	RPL4, NRP1, CYFIP1, FN1, DBN1, EIF4G2	0.0134714
GOTERM_BP_FAT	GO:0009064~glutamine family amino acid metabolic process	GOT1, PPAT, CAD, ASNS, GGH, PHGDH, PFAS	0.0135091
GOTERM_BP_FAT	GO:0090148~membrane fission	EXOC8, EXOC4, EXOC1, CHMP5, CORO1C	0.0135508
GOTERM_CC_FAT	GO:0019897~extrinsic component of plasma membrane	FARP1, CTNND1, CTNNA1, GNAI3, GNAS, CTNNB1, CTNNA2, GNAI1, GNAI2	0.0136211
GOTERM_CC_FAT	GO:0019897~extrinsic component of plasma membrane	FARP1, CTNND1, CTNNA1, GNAI3, GNAS, CTNNB1, CTNNA2, GNAI1, GNAI2	0.0136211
GOTERM_MF_FAT	GO:0051082~unfolded protein binding	CCT6A, DNAJA1, CCT2, TCP1, CCT8, CALR, CCT7, CCT5	0.0138127
GOTERM_BP_FAT	GO:0043588~skin development	LAMA5, TSG101, CDSN, ITGA2, NME2, LSR, LAMC1, EGFR, BCR, COL6A1, GNAS, CTNNB1, ENPP1, SLITRK5, FLNB	0.0138514
GOTERM_BP_FAT	GO:1905668~positive regulation of protein localization to endosome	RDX, MSN, EZR, EGFR	0.0140061
GOTERM_BP_FAT	GO:1903543~positive regulation of exosomal secretion	SDCBP, TSG101, PDCD6IP, HGS	0.0140061
GOTERM_BP_FAT	GO:0000165~MAPK cascade	NOTCH2, NRP1, TSG101, GSTP1, IQGAP1, EGFR, GNAI2, ERBB2, DAG1, ITGAV, MAP4K4, SPAG9, PRMT5, GSN, FN1, CD2AP, DNAJA1, ACTA2, DLG1, ITCH, HGS, TAOK1, CTNNB1, TNIK, EZR	0.0140294
GOTERM_BP_FAT	GO:0023014~signal transduction by protein phosphorylation	NOTCH2, NRP1, TSG101, GSTP1, IQGAP1, EGFR, GNAI2, ERBB2, DAG1, ITGAV, MAP4K4, SPAG9, PRMT5, GSN, FN1, CD2AP, DNAJA1, ACTA2, DLG1, ITCH, HGS, TAOK1, CTNNB1, TNIK, EZR	0.0140294
GOTERM_BP_FAT	GO:0000165~MAPK cascade	NOTCH2, NRP1, TSG101, GSTP1, IQGAP1, EGFR, GNAI2, ERBB2, DAG1, ITGAV, MAP4K4, SPAG9, PRMT5, GSN, FN1, CD2AP, DNAJA1, ACTA2, DLG1, ITCH, HGS, TAOK1, CTNNB1, TNIK, EZR	0.0140294
GOTERM_BP_FAT	GO:0023014~signal transduction by protein phosphorylation	NOTCH2, NRP1, TSG101, GSTP1, IQGAP1, EGFR, GNAI2, ERBB2, DAG1, ITGAV, MAP4K4, SPAG9, PRMT5, GSN, FN1, CD2AP, DNAJA1, ACTA2, DLG1, ITCH, HGS, TAOK1, CTNNB1, TNIK, EZR	0.0140294
GOTERM_CC_FAT	GO:0000145~exocyst	EXOC8, SEPTIN2, EXOC4, EXOC1	0.0143029
GOTERM_BP_FAT	GO:0050790~regulation of catalytic activity	NOTCH2, ITGB1, TSG101, ITIH2, PCNA, GSTP1, IQGAP1, ZC3HAV1, ACTB, EGFR, CORO1C, CST3, NCSTN, CCNB1, ERBB2, PLXNA1, PIP5K1A, A2M, SRGAP2, MAP4K4, CCT2, GSN, PARP1, XRCC5, APLP2, RDX, APOC3, SCRIB, SLC39A14, BCR, DNAJA1, ACTA2, DLG1, VCAN, PSMA3, HGS, TCP1, GNAS, PLXNB2, SERINC1, GLA, LTF	0.0143574
GOTERM_BP_FAT	GO:0051650~establishment of vesicle localization	CYFIP1, EXOC8, CLTC, SCRIB, ACTB, RAB11A, ACTA2, MYO1B, MYO1C, KIF5C, EXOC4, CTNNB1, EXOC1, SH3GL1	0.0145298
GOTERM_BP_FAT	GO:0042981~regulation of apoptotic process	NOTCH2, ITGB1, ARF4, NRP1, TFRC, GSTP1, GNAI3, ACTB, EGFR, GNAI2, HSPH1, UBB, PPP2R1A, ERBB2, RUVBL1, CTNNA1, EMILIN2, ITGAV, YWHAH, MAP4K4, GSN, PARP1, ANXA5, NME2, AKR1A1, FN1, ADAM10, ASNS, SCRIB, PA2G4, EIF2S1, CD2AP, DDB1, DNAJA1, ACTA2, TJP1, SLC7A5, ITCH, STK26, PIP, CAT, CTNNB1, ITGA5, LTF	0.0146947
GOTERM_BP_FAT	GO:0072073~kidney epithelium development	NOTCH2, LAMA5, DLG1, VCAN, BASP1, CAT, CTNNB1, IQGAP1, LAMC1, CD2AP	0.0146947
GOTERM_BP_FAT	GO:0051056~regulation of small GTPase mediated signal transduction	NOTCH2, BCR, ITGB1, NRP1, RDX, ERBB2, FLOT1, APOC3, ITGAV, CDC42BPA, CD2AP, MAP4K4	0.0146947
GOTERM_BP_FAT	GO:0019220~regulation of phosphate metabolic process	NOTCH2, ITGB1, NRP1, TSG101, TFRC, GSTP1, CTNND1, IQGAP1, ACTB, EGFR, GNAI2, CORO1C, SDCBP, CCNB1, ERBB2, DAG1, FLOT1, ENPP1, MAP4K4, SPAG9, PRMT5, GSN, PARP1, XRCC5, APLP2, IDH1, FN1, APOC3, DNAJA1, ACTA2, DLG1, VCAN, ITCH, EHD4, HGS, TAOK1, GNAS, PLXNB2, CTNNB1, ITGA5, TNIK, EZR, LTF	0.0146947
GOTERM_CC_FAT	GO:0030017~sarcomere	TJP1, RPL4, PSMA6, CAPZB, ACTN1, ANXA5, SLC2A1, CTNNB1, FLNB, FLNC, RPL6, PGM1	0.0147347
GOTERM_BP_FAT	GO:0043161~proteasome-mediated ubiquitin-dependent protein catabolic process	USP14, USP9X, NCCRP1, PSMA7, CD2AP, PSMB6, PSMA5, DDB1, PSMA6, PSMB4, ITCH, PSMA3, PSMA1, PSMA2, GIPC1, CTNNB1, CALR	0.0147352
GOTERM_BP_FAT	GO:0034314~Arp2/3 complex-mediated actin nucleation	ACTR3, NCKAP1, ACTR2, CYFIP1, CTNNA2	0.0147352
GOTERM_BP_FAT	GO:0098813~nuclear chromosome segregation	ACTR3, ACTR2, KIF23, SMC4, ACTB, RAB11A, CIT, ACTA2, CCNB1, RACGAP1, PPP2R1A, CTNNB1, RAN, CHMP5	0.0147352
GOTERM_BP_FAT	GO:0099003~vesicle-mediated transport in synapse	ACTA2, CYFIP1, KIF5C, CLTC, CLSTN1, CTNNB1, SCRIB, VPS35, ACTB, RAB11A, SH3GL1	0.0147352
GOTERM_BP_FAT	GO:0010498~proteasomal protein catabolic process	USP14, USP9X, NCCRP1, PSMA7, CD2AP, PSMB6, PSMA5, DDB1, PSMA6, PSMB4, ITCH, PSMA3, XPO1, PSMA1, PSMA2, GIPC1, CTNNB1, CALR	0.0148075
GOTERM_BP_FAT	GO:1902531~regulation of intracellular signal transduction	NOTCH2, ITGB1, NRP1, TSG101, TFRC, GSTP1, IQGAP1, ZC3HAV1, SLC7A1, EGFR, GNAI1, GNAI2, UBB, PPP2R1A, ERBB2, DAG1, FLOT1, ITGAV, NCAM1, YWHAG, MAP4K4, SPAG9, PRMT5, GSN, PARP1, USP9X, RDX, FN1, APOC3, CDC42BPA, CD2AP, CIT, BCR, DNAJA1, ACTA2, DLG1, ITCH, HGS, TAOK1, CAT, GNAS, EXOC4, CTNNB1, TNIK, CALR, EZR, LTF	0.0148075
GOTERM_BP_FAT	GO:1902531~regulation of intracellular signal transduction	NOTCH2, ITGB1, NRP1, TSG101, TFRC, GSTP1, IQGAP1, ZC3HAV1, SLC7A1, EGFR, GNAI1, GNAI2, UBB, PPP2R1A, ERBB2, DAG1, FLOT1, ITGAV, NCAM1, YWHAG, MAP4K4, SPAG9, PRMT5, GSN, PARP1, USP9X, RDX, FN1, APOC3, CDC42BPA, CD2AP, CIT, BCR, DNAJA1, ACTA2, DLG1, ITCH, HGS, TAOK1, CAT, GNAS, EXOC4, CTNNB1, TNIK, CALR, EZR, LTF	0.0148075
GOTERM_BP_FAT	GO:0030838~positive regulation of actin filament polymerization	ACTR3, NCKAP1, ACTR2, CYFIP1, DLG1, MYO1C, GSN, CTNNA2	0.0151047
GOTERM_BP_FAT	GO:0071260~cellular response to mechanical stimulus	GOT1, ITGA2, DAG1, SLC2A1, CTNNB1, ATP1A1, SLC38A2, EGFR	0.0151047
GOTERM_BP_FAT	GO:0051174~regulation of phosphorus metabolic process	NOTCH2, ITGB1, NRP1, TSG101, TFRC, GSTP1, CTNND1, IQGAP1, ACTB, EGFR, GNAI2, CORO1C, SDCBP, CCNB1, ERBB2, DAG1, FLOT1, ENPP1, MAP4K4, SPAG9, PRMT5, GSN, PARP1, XRCC5, APLP2, IDH1, FN1, APOC3, DNAJA1, ACTA2, DLG1, VCAN, ITCH, EHD4, HGS, TAOK1, GNAS, PLXNB2, CTNNB1, ITGA5, TNIK, EZR, LTF	0.0151632
GOTERM_BP_FAT	GO:0042325~regulation of phosphorylation	NOTCH2, ITGB1, NRP1, TSG101, TFRC, GSTP1, CTNND1, IQGAP1, ACTB, EGFR, GNAI2, CORO1C, SDCBP, CCNB1, ERBB2, DAG1, FLOT1, ENPP1, MAP4K4, SPAG9, PRMT5, GSN, XRCC5, APLP2, FN1, APOC3, DNAJA1, ACTA2, DLG1, ITCH, EHD4, HGS, TAOK1, GNAS, PLXNB2, CTNNB1, ITGA5, TNIK, EZR, LTF	0.0152537
GOTERM_BP_FAT	GO:0006508~proteolysis	USP14, TSG101, ITIH2, CTNND1, APEH, PSMA7, CNDP2, CST3, PSMB6, SDCBP, NCSTN, PSMB4, XPO1, UBB, PSMB1, RNPEP, DAG1, VPS35, LTA4H, A2M, PDCD6IP, GSN, PARP1, USP9X, ARRDC1, VPS37C, ADAM10, VPS37B, NCCRP1, CD2AP, PSMA5, DDB1, PSMA6, ITCH, PSMA3, PSMA1, PSMA2, TOLLIP, PIP, GIPC1, CTNNB1, BLMH, CALR, CHMP5, LTF	0.0155983
GOTERM_BP_FAT	GO:0044283~small molecule biosynthetic process	TPI1, MDH1, GOT1, GSTP1, PGAM1, PGAM2, CAD, AKR1A1, APOC3, ASNS, PGD, SLC39A14, DDB1, LDHB, ACLY, ATIC, PSAT1, PHGDH, LTA4H, GART	0.0156546
GOTERM_BP_FAT	GO:0022617~extracellular matrix disassembly	CST3, EXOC8, FLOT1, LAMC1, LCP1	0.0161436
GOTERM_BP_FAT	GO:0022414~reproductive process	ITGB1, SLC2A1, SMC4, PPP2R1A, BSG, ITGAV, ACTR3, ACTR2, CCT2, CXADR, PARP1, ITGA2, APLP2, PGAM2, CAD, ACSL4, CIT, CD2AP, DDB1, COL6A1, TCP1, DSG2, ITGA5, MFGE8, EXOC1, NOTCH2, PCNA, EGFR, CCNB1, UBB, RACGAP1, ERBB2, CTNNA1, CCT8, A2M, CCT7, SLC38A2, CCT5, SEPTIN2, IDH1, SEPTIN6, LAMB1, SEPTIN7, DNAJA1, CCT6A, DLG1, SEMG1, CTNNB1, CALR, RAN	0.0161534
GOTERM_BP_FAT	GO:1905666~regulation of protein localization to endosome	RDX, MSN, EZR, EGFR	0.0161629
GOTERM_BP_FAT	GO:0039702~viral budding via host ESCRT complex	TSG101, PDCD6IP, VPS37B, CHMP5	0.0161629
GOTERM_BP_FAT	GO:0031399~regulation of protein modification process	NOTCH2, ITGB1, NRP1, USP14, TSG101, TFRC, GSTP1, CTNND1, IQGAP1, ACTB, EGFR, GNAI2, CORO1C, CCNB1, UBB, ERBB2, DAG1, FLOT1, ENPP1, DIP2B, MAP4K4, SPAG9, PRMT5, GSN, XRCC5, APLP2, FN1, DNAJA1, ACTA2, DLG1, VCAN, ITCH, MYO1C, EHD4, HGS, TAOK1, TOLLIP, GNAS, PLXNB2, CTNNB1, ITGA5, TNIK, EZR, LTF	0.0163191
GOTERM_BP_FAT	GO:0000003~reproduction	ITGB1, SLC2A1, SMC4, PPP2R1A, BSG, ITGAV, ACTR3, ACTR2, CCT2, CXADR, PARP1, ITGA2, APLP2, PGAM2, CAD, ACSL4, CIT, CD2AP, DDB1, COL6A1, TCP1, DSG2, ITGA5, MFGE8, EXOC1, NOTCH2, PCNA, EGFR, CCNB1, UBB, RACGAP1, ERBB2, CTNNA1, CCT8, A2M, CCT7, SLC38A2, CCT5, SEPTIN2, IDH1, SEPTIN6, LAMB1, SEPTIN7, DNAJA1, CCT6A, DLG1, SEMG1, CTNNB1, CALR, RAN	0.0166555
GOTERM_BP_FAT	GO:0007159~leukocyte cell-cell adhesion	ITGB1, GSN, TFRC, GSTP1, MSN, SCRIB, SLC7A1, ACTB, ACTA2, STK10, DLG1, ITCH, HSPH1, ERBB2, CTNNB1, ITGA5, EZR, CD276	0.0169799
GOTERM_BP_FAT	GO:0030516~regulation of axon extension	RPL4, ACTR3, NRP1, CYFIP1, FN1, DIP2B, DBN1, EIF4G2	0.0171198
GOTERM_BP_FAT	GO:0030834~regulation of actin filament depolymerization	GSN, WDR1, CAPZB, CAPZA1, RDX, CAPZA2	0.0171841
GOTERM_BP_FAT	GO:0034113~heterotypic cell-cell adhesion	ITGB1, CXADR, FLOT1, DSG2, ITGAV, ITGA5	0.0171841
GOTERM_BP_FAT	GO:0001667~ameboidal-type cell migration	ACTR3, ITGB1, NCKAP1, LAMA5, NRP1, ITGA2, FN1, IQGAP1, RAB11A, CORO1C, GIPC1, BSG, ANXA6, PIP5K1A, ITGAV, CALR, MAP4K4	0.0172632
GOTERM_BP_FAT	GO:0001667~ameboidal-type cell migration	ACTR3, ITGB1, NCKAP1, LAMA5, NRP1, ITGA2, FN1, IQGAP1, RAB11A, CORO1C, GIPC1, BSG, ANXA6, PIP5K1A, ITGAV, CALR, MAP4K4	0.0172632
GOTERM_BP_FAT	GO:0072521~purine-containing compound metabolic process	ATP6V1A, ADSL, TPI1, PARP1, PGAM1, PGAM2, OLA1, NME2, GNAI3, APOC3, PFAS, CCNB1, ATIC, PPAT, COL6A1, ENPP1, HPRT1, GART, RAN	0.017634
GOTERM_BP_FAT	GO:0035556~intracellular signal transduction	ITGB1, NRP1, NCKAP1, CYFIP1, TFRC, GDI2, IPO5, YWHAQ, PPP2R1A, FLOT1, DAG1, ITGAV, YWHAG, PRMT5, PARP1, CIT, CD2AP, BCR, ACTA2, PLCB3, HGS, COL6A1, CAT, EXOC4, LCP1, TNIK, EZR, LTF, NOTCH2, TSG101, GSTP1, IQGAP1, ZC3HAV1, SLC7A1, EGFR, GNAI1, GNAI2, SDCBP, UBB, RACGAP1, ERBB2, NCAM1, MAP4K4, FARP2, SPAG9, FARP1, GSN, USP9X, RDX, FN1, APOC3, CDC42BPA, DNAJA1, ITCH, DLG1, TAOK1, STK26, PI4KA, GNAS,…	0.0176357
GOTERM_BP_FAT	GO:0035556~intracellular signal transduction	ITGB1, NRP1, NCKAP1, CYFIP1, TFRC, GDI2, IPO5, YWHAQ, PPP2R1A, FLOT1, DAG1, ITGAV, YWHAG, PRMT5, PARP1, CIT, CD2AP, BCR, ACTA2, PLCB3, HGS, COL6A1, CAT, EXOC4, LCP1, TNIK, EZR, LTF, NOTCH2, TSG101, GSTP1, IQGAP1, ZC3HAV1, SLC7A1, EGFR, GNAI1, GNAI2, SDCBP, UBB, RACGAP1, ERBB2, NCAM1, MAP4K4, FARP2, SPAG9, FARP1, GSN, USP9X, RDX, FN1, APOC3, CDC42BPA, DNAJA1, ITCH, DLG1, TAOK1, STK26, PI4KA, GNAS,…	0.0176357
GOTERM_BP_FAT	GO:0070507~regulation of microtubule cytoskeleton organization	DYNC1H1, RANBP1, HSPH1, XPO1, PDCD6IP, TAOK1, CLTC, CTNNB1, CKAP5, GNAI1, CHMP5	0.0177122
GOTERM_BP_FAT	GO:0002064~epithelial cell development	NOTCH2, CDSN, RDX, MSN, SCRIB, IQGAP1, LAMC1, TJP1, ACTA2, AFDN, CTNNB1, FLNB, EZR	0.0180512
GOTERM_MF_FAT	GO:0032549~ribonucleoside binding	ARF4, RAB5C, SEPTIN2, CAD, OLA1, NME2, GNAI3, SEPTIN6, SEPTIN7, RAB11A, GNAI1, GNAI2, EHD1, EHD4, ANXA6, GNAS, RAN	0.0180885
GOTERM_BP_FAT	GO:0001706~endoderm formation	COL6A1, FN1, CTNNB1, LAMB1, ITGAV, ITGA5	0.01825
GOTERM_BP_FAT	GO:0032273~positive regulation of protein polymerization	ACTR3, NCKAP1, ACTR2, CYFIP1, DLG1, MYO1C, GSN, CTNNA2, CKAP5	0.0185796
GOTERM_BP_FAT	GO:0006865~amino acid transport	SLC12A2, ITGB1, SLC7A5, SEPTIN2, SLC6A15, GIPC1, SLC3A2, SLC1A5, SLC38A2, SLC7A1	0.0185848
GOTERM_BP_FAT	GO:1903541~regulation of exosomal secretion	SDCBP, TSG101, PDCD6IP, HGS	0.0187108
GOTERM_BP_FAT	GO:0015824~proline transport	SLC7A5, SLC6A15, SLC3A2, SLC38A2	0.0187108
GOTERM_BP_FAT	GO:0016032~viral process	NRP1, TSG101, GSN, PDCD6IP, SSB, CXADR, SLC3A2, VPS37B, ZC3HAV1, CD2AP, DDB1, ACTA2, ITCH, PSMA2, BSG, ITGAV, CALR, KPNA2, PPIB, CCT5, LTF, CHMP5	0.0191147
GOTERM_BP_FAT	GO:0051093~negative regulation of developmental process	ITGB1, NRP1, TFRC, IPO7, ACTB, EGFR, CORO1C, CST3, ERBB2, CTNNA1, ENPP1, ITGAV, DIP2B, SRGAP2, YWHAH, MAP4K4, ACTR3, VAT1, SLC12A2, SPAG9, PRMT5, CDSN, CXADR, PARP1, NME2, CIT, BCR, DDB1, ACTA2, HGS, GNAS, CTNNB1, CALR, LTF	0.0193896
GOTERM_BP_FAT	GO:0061001~regulation of dendritic spine morphogenesis	ACTR3, ACTR2, AFDN, MARCKS, ADAM10, DBN1	0.0193959
GOTERM_CC_FAT	GO:0035770~ribonucleoprotein granule	SSB, RPLP0, IQGAP1, EIF2S1, CKAP5, ACTB, RPL6, ACTA2, PSMA6, MARCKS, PSMA2, TOP1, KPNA2	0.0194849
GOTERM_BP_FAT	GO:0072594~establishment of protein localization to organelle	CCT2, PARP1, USP9X, VPS37C, SCRIB, VPS37B, IPO7, RAB11A, IPO5, DNAJA1, CCT6A, HGS, TCP1, CCT8, KPNA2, CCT7, CCT5, RAN	0.0196257
GOTERM_BP_FAT	GO:0051648~vesicle localization	CYFIP1, EXOC8, CLTC, SCRIB, ACTB, RAB11A, ACTA2, MYO1B, MYO1C, KIF5C, EXOC4, CTNNB1, EXOC1, SH3GL1	0.0196862
GOTERM_BP_FAT	GO:0007052~mitotic spindle organization	DYNC1H1, CCNB1, RACGAP1, CLTC, KIF23, CKAP5, RAB11A, CHMP5	0.0199911
GOTERM_BP_FAT	GO:0007052~mitotic spindle organization	DYNC1H1, CCNB1, RACGAP1, CLTC, KIF23, CKAP5, RAB11A, CHMP5	0.0199911
GOTERM_BP_FAT	GO:0007052~mitotic spindle organization	DYNC1H1, CCNB1, RACGAP1, CLTC, KIF23, CKAP5, RAB11A, CHMP5	0.0199911
GOTERM_CC_FAT	GO:0098552~side of membrane	ITGB1, TFRC, EPB41, GNAI3, IQGAP1, AP2A2, GNAI1, GNAI2, RACGAP1, RNPEP, DAG1, FLOT1, ITGAV, NCAM1, MYH10, CD276, FARP1, ITGA2, ANXA5, MSN, ATP2B1, SLC7A5, DLG1, GNAS, RPL27, ITGA5, CALR, MFGE8	0.0200852
GOTERM_BP_FAT	GO:0042692~muscle cell differentiation	NOTCH2, SPAG9, ITGB1, CXADR, WDR1, ACTN1, LAMB1, LAMC1, NID1, ACTB, ACTA2, EHD1, COL6A1, FLOT1, CTNNB1, PTGFRN, FLNC, CALR, MYH10	0.0201724
GOTERM_BP_FAT	GO:0035036~sperm-egg recognition	CCT6A, CCT2, TCP1, CCT8, CCT7, CCT5	0.0204266
GOTERM_BP_FAT	GO:0009124~nucleoside monophosphate biosynthetic process	ADSL, ATIC, PARP1, PPAT, CAD, NME2, HPRT1, GART, PFAS	0.0204266
GOTERM_BP_FAT	GO:0021795~cerebral cortex cell migration	NRP1, CTNNB1, PLXNA1, LAMB1, SRGAP2, EGFR	0.0204266
GOTERM_BP_FAT	GO:0006732~coenzyme metabolic process	TPI1, MDH1, IDH1, PGAM1, PGAM2, GGH, ACSL4, PGD, LDHB, ACLY, ATIC, MAT2A, COL6A1, ENPP1, GART	0.0204266
GOTERM_BP_FAT	GO:0032886~regulation of microtubule-based process	DYNC1H1, RANBP1, HSPH1, XPO1, PDCD6IP, TAOK1, CLTC, ERBB2, CTNNB1, CKAP5, GNAI1, CHMP5	0.0204266
GOTERM_BP_FAT	GO:0051701~interaction with host	DDB1, NRP1, TSG101, GSN, BSG, SLC3A2, ITGAV, VPS37B, CHMP5	0.0204266
GOTERM_BP_FAT	GO:0006732~coenzyme metabolic process	TPI1, MDH1, IDH1, PGAM1, PGAM2, GGH, ACSL4, PGD, LDHB, ACLY, ATIC, MAT2A, COL6A1, ENPP1, GART	0.0204266
GOTERM_BP_FAT	GO:0043090~amino acid import	ITGB1, SLC7A5, SLC3A2, SLC1A5, SLC38A2, SLC7A1	0.0204266
GOTERM_BP_FAT	GO:0051701~interaction with host	DDB1, NRP1, TSG101, GSN, BSG, SLC3A2, ITGAV, VPS37B, CHMP5	0.0204266
GOTERM_BP_FAT	GO:0034109~homotypic cell-cell adhesion	CXADR, STXBP3, RDX, GNAS, EMILIN2, DSG2, NCAM1	0.0205078
GOTERM_BP_FAT	GO:1902745~positive regulation of lamellipodium organization	ACTR3, NCKAP1, ACTR2, CYFIP1, CORO1C	0.0205647
GOTERM_BP_FAT	GO:0001889~liver development	NOTCH2, SLC7A5, PRMT5, PCNA, ITGA2, CAD, ASNS, LSR, EGFR, CD2AP	0.0206706
GOTERM_BP_FAT	GO:0071241~cellular response to inorganic substance	SLC12A2, CPNE8, GSN, PARP1, TFRC, FN1, IQGAP1, EIF2S1, EGFR, NCSTN, DLG4, CPNE3, CALR	0.0213404
GOTERM_BP_FAT	GO:0046112~nucleobase biosynthetic process	PPAT, CAD, HPRT1, GART	0.0213404
GOTERM_BP_FAT	GO:1902850~microtubule cytoskeleton organization involved in mitosis	DYNC1H1, CCNB1, RACGAP1, CLTC, KIF23, CKAP5, RAB11A, CHMP5	0.0213404
GOTERM_BP_FAT	GO:1902850~microtubule cytoskeleton organization involved in mitosis	DYNC1H1, CCNB1, RACGAP1, CLTC, KIF23, CKAP5, RAB11A, CHMP5	0.0213404
GOTERM_BP_FAT	GO:1902850~microtubule cytoskeleton organization involved in mitosis	DYNC1H1, CCNB1, RACGAP1, CLTC, KIF23, CKAP5, RAB11A, CHMP5	0.0213404
GOTERM_BP_FAT	GO:0045010~actin nucleation	ACTR3, NCKAP1, ACTR2, CYFIP1, GSN, CTNNA2	0.0215734
GOTERM_BP_FAT	GO:0030042~actin filament depolymerization	GSN, WDR1, CAPZB, CAPZA1, RDX, CAPZA2	0.0215734
GOTERM_BP_FAT	GO:0051222~positive regulation of protein transport	ACTR3, TSG101, PARP1, ACSL4, EGFR, CD2AP, IPO5, MYO1C, ERBB2, BSG, GNAS, ANXA7, VPS35, MYH10, RAN	0.0219214
GOTERM_MF_FAT	GO:0001882~nucleoside binding	ARF4, RAB5C, SEPTIN2, CAD, OLA1, NME2, GNAI3, SEPTIN6, SEPTIN7, RAB11A, GNAI1, GNAI2, EHD1, EHD4, ANXA6, GNAS, RAN	0.0223248
GOTERM_MF_FAT	GO:0016874~ligase activity	GARS1, ITCH, CAD, ASNS, ACSL4, YARS1, FARSA, TARS1, GART, PFAS	0.022506
GOTERM_BP_FAT	GO:0051052~regulation of DNA metabolic process	CCT2, PRMT5, ACTR2, PCNA, PARP1, TFRC, XRCC5, USP9X, ACTB, EGFR, CCT6A, CST3, ACTA2, TCP1, RUVBL1, CTNNB1, CCT8, CCT7, CCT5	0.0226393
GOTERM_BP_FAT	GO:0061008~hepaticobiliary system development	NOTCH2, SLC7A5, PRMT5, PCNA, ITGA2, CAD, ASNS, LSR, EGFR, CD2AP	0.0226393
GOTERM_BP_FAT	GO:0051186~cofactor metabolic process	CBR1, TPI1, MDH1, IDH1, PGAM1, PGAM2, AKR1A1, GGH, ACSL4, PGD, LDHB, ACLY, ATIC, MAT2A, COL6A1, ENPP1, GART	0.0229381
GOTERM_BP_FAT	GO:0051186~cofactor metabolic process	CBR1, TPI1, MDH1, IDH1, PGAM1, PGAM2, AKR1A1, GGH, ACSL4, PGD, LDHB, ACLY, ATIC, MAT2A, COL6A1, ENPP1, GART	0.0229381
GOTERM_MF_FAT	GO:0044183~protein binding involved in protein folding	CCT6A, CCT2, TCP1, CCT8, CCT7, CCT5	0.0232017
GOTERM_BP_FAT	GO:0006887~exocytosis	TSG101, PDCD6IP, EXOC8, STXBP3, SCRIB, RAB11A, GNAI2, BCR, SDCBP, RAB11FIP1, HGS, EXOC4, NCAM1, MYH10, EXOC1	0.0232678
GOTERM_BP_FAT	GO:0098876~vesicle-mediated transport to the plasma membrane	EXOC8, CLSTN1, EXOC4, SCRIB, VPS35, RAB11A, EXOC1	0.023557
GOTERM_BP_FAT	GO:0044764~multi-organism cellular process	NRP1, TSG101, GSN, PDCD6IP, SSB, CXADR, SLC3A2, VPS37B, ZC3HAV1, CD2AP, DDB1, ACTA2, ITCH, PSMA2, BSG, ITGAV, CALR, KPNA2, PPIB, CCT5, LTF, CHMP5	0.023557
GOTERM_BP_FAT	GO:0098876~vesicle-mediated transport to the plasma membrane	EXOC8, CLSTN1, EXOC4, SCRIB, VPS35, RAB11A, EXOC1	0.023557
GOTERM_BP_FAT	GO:0007405~neuroblast proliferation	NOTCH2, ITGB1, VCAN, RACGAP1, CTNNA1, CTNNB1, PLXNB2	0.023557
GOTERM_BP_FAT	GO:1901135~carbohydrate derivative metabolic process	ATP6V1A, ITIH2, CLTC, GNAI3, OLA1, PFAS, CST3, NCSTN, CCNB1, ATIC, PPAT, ENPP1, ADSL, TPI1, PARP1, MDH1, PGAM1, PGAM2, CAD, NME2, AKR1A1, APOC3, PGD, NCCRP1, B4GAT1, COL6A1, CTNNB1, HPRT1, GLA, GART, RAN	0.023782
GOTERM_BP_FAT	GO:1902905~positive regulation of supramolecular fiber organization	ACTR3, NCKAP1, ACTR2, NRP1, CYFIP1, DLG1, MYO1C, GSN, WDR1, CTNNA2, CKAP5	0.0241671
GOTERM_BP_FAT	GO:0071711~basement membrane organization	ITGB1, COL6A1, DAG1, LAMB1, LAMC1	0.0242227
GOTERM_BP_FAT	GO:0071711~basement membrane organization	ITGB1, COL6A1, DAG1, LAMB1, LAMC1	0.0242227
GOTERM_BP_FAT	GO:1903078~positive regulation of protein localization to plasma membrane	ACTR3, ITGB1, DLG1, EZR, EGFR, RAB11A	0.0242297
GOTERM_BP_FAT	GO:0009199~ribonucleoside triphosphate metabolic process	ATP6V1A, TPI1, PARP1, PGAM1, PGAM2, CAD, OLA1, NME2, GNAI3, APOC3, CCNB1, COL6A1, ENPP1, RAN	0.0242297
GOTERM_BP_FAT	GO:0043066~negative regulation of apoptotic process	ITGB1, ARF4, NRP1, TFRC, GSTP1, GNAI3, EGFR, GNAI2, HSPH1, ERBB2, CTNNA1, ITGAV, YWHAH, MAP4K4, NME2, AKR1A1, FN1, ASNS, PA2G4, CD2AP, DDB1, DNAJA1, TJP1, SLC7A5, ITCH, PIP, CAT, CTNNB1, ITGA5, LTF	0.0242297
GOTERM_BP_FAT	GO:0043408~regulation of MAPK cascade	NOTCH2, SPAG9, NRP1, PRMT5, TSG101, GSN, GSTP1, FN1, IQGAP1, EGFR, GNAI2, DNAJA1, ACTA2, DLG1, ITCH, HGS, TAOK1, ERBB2, DAG1, CTNNB1, TNIK, EZR, MAP4K4	0.0242297
GOTERM_BP_FAT	GO:1903078~positive regulation of protein localization to plasma membrane	ACTR3, ITGB1, DLG1, EZR, EGFR, RAB11A	0.0242297
GOTERM_BP_FAT	GO:0009199~ribonucleoside triphosphate metabolic process	ATP6V1A, TPI1, PARP1, PGAM1, PGAM2, CAD, OLA1, NME2, GNAI3, APOC3, CCNB1, COL6A1, ENPP1, RAN	0.0242297
GOTERM_BP_FAT	GO:0043408~regulation of MAPK cascade	NOTCH2, SPAG9, NRP1, PRMT5, TSG101, GSN, GSTP1, FN1, IQGAP1, EGFR, GNAI2, DNAJA1, ACTA2, DLG1, ITCH, HGS, TAOK1, ERBB2, DAG1, CTNNB1, TNIK, EZR, MAP4K4	0.0242297
GOTERM_BP_FAT	GO:0022407~regulation of cell-cell adhesion	GSN, CDSN, TFRC, GSTP1, RDX, SCRIB, SLC7A1, ACTB, TJP1, ACTA2, AFDN, DLG1, ITCH, HSPH1, ERBB2, FLOT1, CTNNB1, EMILIN2, CD276	0.0252178
GOTERM_BP_FAT	GO:0097581~lamellipodium organization	ACTR3, ITGB1, NCKAP1, ACTR2, CYFIP1, CAPZB, CORO1C	0.0257143
GOTERM_CC_FAT	GO:0031901~early endosome membrane	EHD1, ITCH, RAB5C, TSG101, EHD4, HGS, TOM1, SLC39A14, EGFR, SH3GL1	0.0259156
GOTERM_CC_FAT	GO:0044391~ribosomal subunit	RPL4, RPL7A, RPL3, UBB, RPLP1, RPL12, RPLP0, RPL14, RPL13, RPL27, RPL29, RPL6	0.0259462
GOTERM_CC_FAT	GO:0019898~extrinsic component of membrane	ATP6V1A, FARP1, CTNND1, CLTC, CTNNA1, GNAI3, GNAS, CTNNB1, CTNNA2, GNAI1, GNAI2	0.0260881
GOTERM_BP_FAT	GO:0001655~urogenital system development	NOTCH2, LAMA5, NRP1, CTNND1, IQGAP1, LAMC1, NID1, CD2AP, ACTA2, DLG1, VCAN, PTK7, BASP1, CAT, CTNNB1, ENPP1	0.026604
GOTERM_BP_FAT	GO:0007416~synapse assembly	ACTR3, SDCBP, FARP1, DLG4, CLSTN1, SLITRK5, PLXNB2, SRGAP2, ADGRL2, SDK2	0.0269452
GOTERM_BP_FAT	GO:0008284~positive regulation of cell proliferation	NOTCH2, ITGB1, TFRC, GNAI3, SLC7A1, ACTB, EGFR, GNAI2, CST3, SDCBP, CCNB1, ERBB2, ITGAV, NCAM1, CD276, MARCKSL1, CXADR, ITGA2, NME2, FN1, ADAM10, NCCRP1, ACTA2, TJP1, SLC7A5, DLG1, VCAN, GNAS, CTNNB1, CALR, LTF	0.0272482
GOTERM_MF_FAT	GO:0097159~organic cyclic compound binding	RPL4, CYFIP1, RPL3, TFRC, YARS1, SMC4, RPL6, ACTB, STK10, KIF5C, BASP1, RUVBL1, ENPP1, APLP2, ACTN1, ACSL4, PGD, BCR, ACLY, TNIK, HPRT1, TARS1, ATP6V1A, NOTCH2, COPA, RAB5C, CNP, HSPA4L, ZC3HAV1, LDHB, HSPH1, PIP5K1A, PIP5K1B, MYH10, GOT1, XRCC5, IDH1, MSN, UPF3B, ASNS, PA2G4, EIF2S1, EHD1, CCT6A, EHD4, STK26, PI4KA, GNAS, UBE2O, CALR, FARSA, CDK14, EIF4G2, CC2D1A, CC2D1B, ARF4, RPLP0, CLTC, OLA1…	0.0272749
GOTERM_MF_FAT	GO:0003735~structural constituent of ribosome	RPL4, RPL7A, RPL3, UBB, RPLP1, RPL12, RPLP0, RPL14, RPL13, RPL27, RPL29, RPL6	0.0272749
GOTERM_MF_FAT	GO:0001786~phosphatidylserine binding	MARCKS, ANXA5, ANXA6, ANXA11, ANXA7, TLN1, MFGE8	0.0272749
GOTERM_MF_FAT	GO:0035254~glutamate receptor binding	SDCBP, DLG1, DLG4, EXOC4, GNAS, FLOT1, CTNNB1	0.0272749
GOTERM_CC_FAT	GO:0005840~ribosome	RPL4, RPL3, RPLP1, RPL12, RPLP0, RPL6, RPL7A, PSMA6, UBB, RPL14, RPL13, RPL27, CALR, RPL29	0.0274543
GOTERM_MF_FAT	GO:1901363~heterocyclic compound binding	RPL4, CYFIP1, RPL3, TFRC, YARS1, SMC4, RPL6, ACTB, STK10, KIF5C, BASP1, RUVBL1, ENPP1, APLP2, ACTN1, ACSL4, PGD, BCR, ACLY, TNIK, HPRT1, TARS1, ATP6V1A, NOTCH2, COPA, RAB5C, CNP, HSPA4L, ZC3HAV1, LDHB, HSPH1, PIP5K1A, PIP5K1B, MYH10, GOT1, XRCC5, IDH1, MSN, UPF3B, ASNS, PA2G4, EIF2S1, EHD1, CCT6A, EHD4, STK26, PI4KA, GNAS, UBE2O, CALR, FARSA, CDK14, EIF4G2, CC2D1A, CC2D1B, ARF4, RPLP0, CLTC, OLA1…	0.0275145
GOTERM_BP_FAT	GO:0009612~response to mechanical stimulus	SLC12A2, GSN, GOT1, ITGA2, COL6A1, DAG1, SLC2A1, CTNNB1, ASNS, ATP1A1, SLC38A2, EGFR	0.0276347
GOTERM_BP_FAT	GO:0098969~neurotransmitter receptor transport to postsynaptic membrane	CLSTN1, SCRIB, VPS35, RAB11A	0.0276347
GOTERM_BP_FAT	GO:1902592~multi-organism membrane budding	TSG101, PDCD6IP, VPS37B, CHMP5	0.0276347
GOTERM_BP_FAT	GO:0046755~viral budding	TSG101, PDCD6IP, VPS37B, CHMP5	0.0276347
GOTERM_BP_FAT	GO:1902590~multi-organism organelle organization	TSG101, PDCD6IP, VPS37B, CHMP5	0.0276347
GOTERM_BP_FAT	GO:0030048~actin filament-based movement	DLG1, MYO1B, MYO1C, GSN, DSG2, ATP1A1, MYH10, DBN1	0.0277173
GOTERM_BP_FAT	GO:0030048~actin filament-based movement	DLG1, MYO1B, MYO1C, GSN, DSG2, ATP1A1, MYH10, DBN1	0.0277173
GOTERM_BP_FAT	GO:0007492~endoderm development	NCKAP1, COL6A1, FN1, CTNNB1, LAMB1, ITGAV, ITGA5	0.0279945
GOTERM_BP_FAT	GO:0006094~gluconeogenesis	DDB1, TPI1, MDH1, GOT1, PGAM1, PGAM2, SLC39A14	0.0279945
GOTERM_MF_FAT	GO:0005544~calcium-dependent phospholipid binding	CPNE8, ANXA5, ANXA6, ANXA11, ANXA7, CPNE3	0.0280009
GOTERM_BP_FAT	GO:1902837~amino acid import into cell	ITGB1, SLC7A5, SLC3A2, SLC38A2, SLC7A1	0.0280835
GOTERM_BP_FAT	GO:1905168~positive regulation of double-strand break repair via homologous recombination	ACTA2, ACTR2, PARP1, RUVBL1, ACTB	0.0280835
GOTERM_BP_FAT	GO:1904778~positive regulation of protein localization to cell cortex	EPB41, EPB41L2, GNAI1	0.0281132
GOTERM_BP_FAT	GO:1903551~regulation of extracellular exosome assembly	SDCBP, TSG101, PDCD6IP	0.0281132
GOTERM_BP_FAT	GO:0060999~positive regulation of dendritic spine development	ACTR3, ACTR2, AFDN, MARCKS, DBN1, EIF4G2	0.0284095
GOTERM_CC_FAT	GO:0030133~transport vesicle	ATP6V1A, MARCKSL1, RAB5C, SEPTIN2, ANXA5, CLTC, SEPTIN6, ADAM10, ATP2B1, AP2A2, RAB11A, DLG1, NCSTN, DLG4, GIPC1, EXOC4, GNAS	0.029686
GOTERM_MF_FAT	GO:0019894~kinesin binding	SPAG9, ACTA2, DLG1, DLG4, CLSTN1, ACTB	0.0298494
GOTERM_MF_FAT	GO:0022853~active ion transmembrane transporter activity	SLC12A2, ATP6V1A, SLC16A1, SLC6A15, ANXA5, ATP2B1, ATP1A1, SLC38A2, SLC39A14	0.0299309
GOTERM_MF_FAT	GO:0022853~active ion transmembrane transporter activity	SLC12A2, ATP6V1A, SLC16A1, SLC6A15, ANXA5, ATP2B1, ATP1A1, SLC38A2, SLC39A14	0.0299309
GOTERM_BP_FAT	GO:0030032~lamellipodium assembly	ACTR3, ITGB1, NCKAP1, ACTR2, CYFIP1, CAPZB	0.0301889
GOTERM_BP_FAT	GO:0030198~extracellular matrix organization	ITGB1, EXOC8, APLP2, FN1, LAMB1, LAMC1, NID1, CST3, COL6A1, FLOT1, DAG1, QSOX1, LCP1	0.0301889
GOTERM_BP_FAT	GO:0010591~regulation of lamellipodium assembly	ACTR3, NCKAP1, ACTR2, CYFIP1, CAPZB	0.0302
GOTERM_BP_FAT	GO:0090407~organophosphate biosynthetic process	ADSL, TPI1, MDH1, PARP1, PGAM1, CAD, NME2, AKR1A1, PFAS, GARS1, ATIC, PPAT, PIP5K1A, SERINC1, PIP5K1B, CKB, HPRT1, GART	0.0302
GOTERM_BP_FAT	GO:0051693~actin filament capping	GSN, CAPZB, CAPZA1, RDX, CAPZA2	0.0302
GOTERM_BP_FAT	GO:0061387~regulation of extent of cell growth	RPL4, ACTR3, NRP1, CYFIP1, FN1, DIP2B, DBN1, EIF4G2	0.030679
GOTERM_BP_FAT	GO:0038127~ERBB signaling pathway	ARF4, TSG101, APLP2, ERBB2, ADAM10, CPNE3, IQGAP1, EGFR	0.030679
GOTERM_CC_FAT	GO:0005798~Golgi-associated vesicle	COPB2, COPA, STK26, CLTC, PI4KA, GNAS, ADAM10	0.0307252
GOTERM_BP_FAT	GO:1903540~establishment of protein localization to postsynaptic membrane	CLSTN1, SCRIB, VPS35, RAB11A	0.0309283
GOTERM_MF_FAT	GO:0032550~purine ribonucleoside binding	ARF4, RAB5C, SEPTIN2, OLA1, NME2, GNAI3, SEPTIN6, SEPTIN7, RAB11A, GNAI1, GNAI2, EHD1, EHD4, ANXA6, GNAS, RAN	0.0313239
GOTERM_BP_FAT	GO:0043062~extracellular structure organization	ITGB1, EXOC8, APLP2, FN1, LAMB1, LAMC1, NID1, CST3, COL6A1, FLOT1, DAG1, QSOX1, LCP1	0.031955
GOTERM_BP_FAT	GO:0016053~organic acid biosynthetic process	GOT1, GSTP1, CAD, AKR1A1, APOC3, ASNS, LDHB, ACLY, ATIC, PSAT1, PHGDH, LTA4H, GART	0.0324603
GOTERM_BP_FAT	GO:0046394~carboxylic acid biosynthetic process	GOT1, GSTP1, CAD, AKR1A1, APOC3, ASNS, LDHB, ACLY, ATIC, PSAT1, PHGDH, LTA4H, GART	0.0324603
GOTERM_BP_FAT	GO:0051261~protein depolymerization	GSN, WDR1, CAPZB, CAPZA1, TAOK1, RDX, CAPZA2, SH3GL1	0.0330084
GOTERM_BP_FAT	GO:1901879~regulation of protein depolymerization	GSN, WDR1, CAPZB, CAPZA1, TAOK1, RDX, CAPZA2	0.0330084
GOTERM_BP_FAT	GO:0019319~hexose biosynthetic process	DDB1, TPI1, MDH1, GOT1, PGAM1, PGAM2, SLC39A14	0.0330084
GOTERM_BP_FAT	GO:0014823~response to activity	SLC7A5, ADSL, ITGA2, COL6A1, CAT, DAG1, SLC38A2	0.0330084
GOTERM_BP_FAT	GO:0009141~nucleoside triphosphate metabolic process	ATP6V1A, TPI1, PARP1, PGAM1, PGAM2, CAD, OLA1, NME2, GNAI3, APOC3, CCNB1, COL6A1, ENPP1, RAN	0.0330766
GOTERM_BP_FAT	GO:0007369~gastrulation	ITGB1, NCKAP1, ITGA2, COL6A1, EXOC4, FN1, CTNNB1, LAMB1, ITGAV, ITGA5	0.0330766
GOTERM_BP_FAT	GO:0009141~nucleoside triphosphate metabolic process	ATP6V1A, TPI1, PARP1, PGAM1, PGAM2, CAD, OLA1, NME2, GNAI3, APOC3, CCNB1, COL6A1, ENPP1, RAN	0.0330766
GOTERM_BP_FAT	GO:0007369~gastrulation	ITGB1, NCKAP1, ITGA2, COL6A1, EXOC4, FN1, CTNNB1, LAMB1, ITGAV, ITGA5	0.0330766
GOTERM_CC_FAT	GO:0031012~extracellular matrix	ITGB1, LAMA5, FN1, LAMB1, LAMC1, NID1, NID2, CST3, ACTA2, DLG1, VCAN, COL6A1, DAG1, EMILIN2	0.0332167
GOTERM_MF_FAT	GO:0001883~purine nucleoside binding	ARF4, RAB5C, SEPTIN2, OLA1, NME2, GNAI3, SEPTIN6, SEPTIN7, RAB11A, GNAI1, GNAI2, EHD1, EHD4, ANXA6, GNAS, RAN	0.0341867
GOTERM_BP_FAT	GO:2001044~regulation of integrin-mediated signaling pathway	CTNNA1, LAMB1, LAMC1, NID1	0.0347438
GOTERM_BP_FAT	GO:0098877~neurotransmitter receptor transport to plasma membrane	CLSTN1, SCRIB, VPS35, RAB11A	0.0347438
GOTERM_BP_FAT	GO:0044091~membrane biogenesis	COL6A1, EXOC4, PACSIN2, FLOT1, SERINC1	0.0348429
GOTERM_BP_FAT	GO:0031960~response to corticosteroid	PCNA, PARP1, GOT1, GSTP1, CAD, ASNS, RPL27, A2M, EGFR, RAN	0.0349458
GOTERM_CC_FAT	GO:0031674~I band	TJP1, CAPZB, ACTN1, ANXA5, SLC2A1, CTNNB1, FLNB, FLNC, PGM1	0.0361356
GOTERM_CC_FAT	GO:0008290~F-actin capping protein complex	CAPZB, CAPZA1, CAPZA2	0.0361356
GOTERM_CC_FAT	GO:0097227~sperm annulus	SEPTIN2, SEPTIN6, SEPTIN7	0.0361356
GOTERM_BP_FAT	GO:0050770~regulation of axonogenesis	RPL4, ACTR3, NRP1, CYFIP1, FN1, PLXNB2, PLXNA1, DIP2B, DBN1, EIF4G2	0.0371245
GOTERM_BP_FAT	GO:0044854~plasma membrane raft assembly	COL6A1, PACSIN2, FLOT1	0.0371636
GOTERM_BP_FAT	GO:1902024~L-histidine transport	SLC7A5, SLC3A2, SLC7A1	0.0371636
GOTERM_BP_FAT	GO:0015817~histidine transport	SLC7A5, SLC3A2, SLC7A1	0.0371636
GOTERM_BP_FAT	GO:0060998~regulation of dendritic spine development	ACTR3, ACTR2, AFDN, MARCKS, ADAM10, DBN1, EIF4G2	0.037374
GOTERM_BP_FAT	GO:1905039~carboxylic acid transmembrane transport	SLC7A5, SLC16A1, SLC2A1, SLC3A2, SLC1A5, SLC38A2, SLC7A1	0.037374
GOTERM_BP_FAT	GO:0031330~negative regulation of cellular catabolic process	CST3, USP14, SLC7A5, USP9X, GIPC1, WDR6, APOC3, QSOX1, VPS35, EIF4G2	0.0377323
GOTERM_BP_FAT	GO:0044057~regulation of system process	ITGB1, GSN, CXADR, PARP1, EPB41, ITGA2, ATP2B1, ATP1A1, EGFR, ACAT2, GJC1, DLG1, RAB11FIP1, ANXA6, DAG1, GNAS, DSG2, DBN1, CC2D1A	0.0377323
GOTERM_BP_FAT	GO:0048598~embryonic morphogenesis	NOTCH2, ITGB1, NCKAP1, LAMA5, ITGA2, FN1, LAMB1, SCRIB, BCR, DLG1, PTK7, COL6A1, EXOC4, DAG1, GNAS, FLVCR1, CTNNB1, ENPP1, PLXNB2, ITGAV, ITGA5	0.0379114
GOTERM_BP_FAT	GO:0051046~regulation of secretion	SLC12A2, TSG101, PDCD6IP, SLC16A1, STXBP3, SEPTIN2, ANXA5, ACSL4, EGFR, CD2AP, GNAI2, BCR, SDCBP, RAB11FIP1, HGS, BSG, GNAS, ANXA7, NCAM1, VPS35, MYH10, SLC38A2, MAP4K4	0.0380675
GOTERM_BP_FAT	GO:0010639~negative regulation of organelle organization	VAT1, GSN, PARP1, TFRC, XRCC5, RDX, GDI2, TJP1, CCNB1, CAPZB, TAOK1, CAPZA1, CAPZA2, CTNNA2, DBN1	0.0383116
GOTERM_BP_FAT	GO:0071396~cellular response to lipid	SLC12A2, RANBP1, PARP1, XRCC5, ITGA2, GSTP1, RPLP0, NME2, MSN, ATP1A1, EGFR, GNAI1, BCR, DNAJA1, SLC7A5, PTK7, DAG1, GNAS, CALR, RAN, YWHAH, LTF, CHMP5	0.0386372
GOTERM_BP_FAT	GO:1903825~organic acid transmembrane transport	SLC7A5, SLC16A1, SLC2A1, SLC3A2, SLC1A5, SLC38A2, SLC7A1	0.0386372
GOTERM_BP_FAT	GO:0007173~epidermal growth factor receptor signaling pathway	ARF4, TSG101, APLP2, ERBB2, ADAM10, IQGAP1, EGFR	0.0386372
GOTERM_BP_FAT	GO:0061351~neural precursor cell proliferation	NOTCH2, ITGB1, AFDN, VCAN, RACGAP1, CTNNA1, CTNNB1, PLXNB2, DBN1, GNAI2	0.0386372
GOTERM_CC_FAT	GO:0001725~stress fiber	ACTA2, ACTN1, FLNB, LCP1, MYH10, SEPTIN7, ACTB	0.0386518
GOTERM_CC_FAT	GO:0097517~contractile actin filament bundle	ACTA2, ACTN1, FLNB, LCP1, MYH10, SEPTIN7, ACTB	0.0386518
GOTERM_BP_FAT	GO:0045787~positive regulation of cell cycle	DYNC1H1, RANBP1, RDX, ASNS, KIF23, GDPD5, SMC4, RAB11A, EGFR, CIT, CCNB1, RACGAP1, GIPC1, CALR	0.0389856
GOTERM_CC_FAT	GO:0030315~T-tubule	DLG1, RDX, CLTC, MSN, ATP1A1, EZR	0.0390605
GOTERM_BP_FAT	GO:0019362~pyridine nucleotide metabolic process	LDHB, TPI1, MDH1, IDH1, PGAM1, COL6A1, PGAM2, ENPP1, PGD	0.0396798
GOTERM_BP_FAT	GO:0046496~nicotinamide nucleotide metabolic process	LDHB, TPI1, MDH1, IDH1, PGAM1, COL6A1, PGAM2, ENPP1, PGD	0.0396798
GOTERM_BP_FAT	GO:0031667~response to nutrient levels	ADSL, SLC16A1, TFRC, ITGA2, GSTP1, CAD, SLC2A1, ASNS, YARS1, EIF2S1, EGFR, SLC7A5, STK26, COL6A1, CAT, ENPP1, A2M, SLC38A2, YWHAG	0.0397737
GOTERM_CC_FAT	GO:0001772~immunological synapse	DLG1, PDCD6IP, SCRIB, ATP2B1, EZR	0.0399249
GOTERM_CC_FAT	GO:0036452~ESCRT complex	TSG101, HGS, VPS37C, VPS37B	0.0399249
GOTERM_BP_FAT	GO:0072009~nephron epithelium development	NOTCH2, LAMA5, DLG1, BASP1, CTNNB1, IQGAP1, LAMC1, CD2AP	0.0399553
GOTERM_BP_FAT	GO:0072009~nephron epithelium development	NOTCH2, LAMA5, DLG1, BASP1, CTNNB1, IQGAP1, LAMC1, CD2AP	0.0399553
GOTERM_BP_FAT	GO:0032102~negative regulation of response to external stimulus	CHID1, SLC12A2, NRP1, GSTP1, ANXA5, BCR, PSMB4, ITCH, PSMA1, VPS35, CTNNA2, DBN1, CD276, LTF	0.0399599
GOTERM_BP_FAT	GO:1901888~regulation of cell junction assembly	TJP1, NRP1, MYO1C, FLOT1, IQGAP1, MAP4K4, CORO1C	0.0416905
GOTERM_CC_FAT	GO:0051286~cell tip	RDX, MSN, EZR	0.0419986
GOTERM_CC_FAT	GO:0043256~laminin complex	LAMA5, LAMB1, LAMC1	0.0419986
GOTERM_CC_FAT	GO:0005605~basal lamina	LAMA5, LAMB1, LAMC1	0.0419986
GOTERM_BP_FAT	GO:0044331~cell-cell adhesion mediated by cadherin	TJP1, AFDN, CTNND1, FLOT1, CD2AP	0.0423072
GOTERM_BP_FAT	GO:0022029~telencephalon cell migration	NRP1, CTNNB1, PLXNA1, LAMB1, SRGAP2, EGFR	0.0424601
GOTERM_BP_FAT	GO:0060445~branching involved in salivary gland morphogenesis	LAMA5, NRP1, DAG1, PLXNA1	0.0424601
GOTERM_BP_FAT	GO:0044803~multi-organism membrane organization	TSG101, PDCD6IP, VPS37B, CHMP5	0.0424601
GOTERM_BP_FAT	GO:0031098~stress-activated protein kinase signaling cascade	DNAJA1, DLG1, ITCH, GSN, GSTP1, TAOK1, STK26, TNIK, EZR, EGFR, CD2AP, MAP4K4	0.0440206
GOTERM_BP_FAT	GO:0032386~regulation of intracellular transport	ACTR3, CYFIP1, DYNC1H1, PARP1, RDX, MSN, ACTB, RAB11A, IPO5, ACTA2, XPO1, MYO1C, ERBB2, LCP1, EZR, DBN1, RAN, SH3GL1	0.0440941
GOTERM_BP_FAT	GO:0071496~cellular response to external stimulus	TFRC, GOT1, ITGA2, GSTP1, SLC2A1, ASNS, ATP1A1, EIF2S1, EGFR, SLC7A5, STK26, DAG1, CTNNB1, SLC38A2, YWHAG	0.0443934
GOTERM_BP_FAT	GO:0071496~cellular response to external stimulus	TFRC, GOT1, ITGA2, GSTP1, SLC2A1, ASNS, ATP1A1, EIF2S1, EGFR, SLC7A5, STK26, DAG1, CTNNB1, SLC38A2, YWHAG	0.0443934
GOTERM_BP_FAT	GO:0071897~DNA biosynthetic process	CCT6A, CCT2, PCNA, XRCC5, TCP1, CTNNB1, CCT8, CCT7, CCT5	0.0444209
GOTERM_BP_FAT	GO:0015807~L-amino acid transport	ITGB1, SLC7A5, SLC3A2, SLC1A5, SLC38A2, SLC7A1	0.0444636
GOTERM_MF_FAT	GO:0019001~guanyl nucleotide binding	ARF4, RAB5C, SEPTIN2, OLA1, NME2, GNAI3, SEPTIN6, SEPTIN7, RAB11A, GNAI1, GNAI2, EHD1, EHD4, ANXA6, GNAS, RAN	0.0444787
GOTERM_MF_FAT	GO:0032561~guanyl ribonucleotide binding	ARF4, RAB5C, SEPTIN2, OLA1, NME2, GNAI3, SEPTIN6, SEPTIN7, RAB11A, GNAI1, GNAI2, EHD1, EHD4, ANXA6, GNAS, RAN	0.0444787
GOTERM_CC_FAT	GO:0000776~kinetochore	ACTA2, CCNB1, XPO1, SEPTIN2, SEPTIN6, CKAP5, SEPTIN7, ACTB, CHMP5	0.044517
GOTERM_BP_FAT	GO:0044723~single-organism carbohydrate metabolic process	TPI1, MDH1, PARP1, GOT1, IDH1, PGAM1, CLTC, PGAM2, AKR1A1, PGD, SLC39A14, DDB1, GYS1, COL6A1, ENPP1, GLA, PGM1	0.0447959
GOTERM_BP_FAT	GO:0030835~negative regulation of actin filament depolymerization	GSN, CAPZB, CAPZA1, RDX, CAPZA2	0.0448769
GOTERM_BP_FAT	GO:0051149~positive regulation of muscle cell differentiation	NOTCH2, ACTA2, EHD1, FLOT1, LAMB1, LAMC1, NID1, ACTB	0.0454229
GOTERM_BP_FAT	GO:0000912~assembly of actomyosin apparatus involved in cytokinesis	PDCD6IP, RACGAP1, IQGAP1	0.0462069
GOTERM_BP_FAT	GO:0044837~actomyosin contractile ring organization	PDCD6IP, RACGAP1, IQGAP1	0.0462069
GOTERM_BP_FAT	GO:0000915~actomyosin contractile ring assembly	PDCD6IP, RACGAP1, IQGAP1	0.0462069
GOTERM_BP_FAT	GO:2000049~positive regulation of cell-cell adhesion mediated by cadherin	TJP1, AFDN, FLOT1	0.0462069
GOTERM_CC_FAT	GO:0016327~apicolateral plasma membrane	TJP1, CXADR, CTNND1, CTNNB1	0.046409
GOTERM_BP_FAT	GO:1902904~negative regulation of supramolecular fiber organization	TJP1, GSN, CAPZB, CAPZA1, TAOK1, RDX, CAPZA2, CTNNA2, DBN1	0.0464703
GOTERM_BP_FAT	GO:0009205~purine ribonucleoside triphosphate metabolic process	ATP6V1A, TPI1, PARP1, PGAM1, PGAM2, OLA1, NME2, GNAI3, APOC3, CCNB1, COL6A1, ENPP1, RAN	0.0464703
GOTERM_BP_FAT	GO:0009156~ribonucleoside monophosphate biosynthetic process	ADSL, ATIC, PARP1, PPAT, CAD, HPRT1, GART, PFAS	0.0464703
GOTERM_BP_FAT	GO:1902904~negative regulation of supramolecular fiber organization	TJP1, GSN, CAPZB, CAPZA1, TAOK1, RDX, CAPZA2, CTNNA2, DBN1	0.0464703
GOTERM_BP_FAT	GO:0003158~endothelium development	TJP1, AFDN, RDX, BSG, MSN, CTNNB1, EZR, CD2AP	0.0464703
GOTERM_BP_FAT	GO:0031579~membrane raft organization	DLG1, COL6A1, PACSIN2, FLOT1	0.0464703
GOTERM_BP_FAT	GO:0009205~purine ribonucleoside triphosphate metabolic process	ATP6V1A, TPI1, PARP1, PGAM1, PGAM2, OLA1, NME2, GNAI3, APOC3, CCNB1, COL6A1, ENPP1, RAN	0.0464703
GOTERM_BP_FAT	GO:0085029~extracellular matrix assembly	COL6A1, DAG1, QSOX1, LAMB1, LAMC1	0.0473754
GOTERM_BP_FAT	GO:0085029~extracellular matrix assembly	COL6A1, DAG1, QSOX1, LAMB1, LAMC1	0.0473754
GOTERM_BP_FAT	GO:0015804~neutral amino acid transport	SLC7A5, SLC6A15, SLC3A2, SLC1A5, SLC38A2	0.0473754
GOTERM_BP_FAT	GO:0021885~forebrain cell migration	NRP1, CTNNB1, PLXNA1, LAMB1, SRGAP2, EGFR	0.0483382
GOTERM_BP_FAT	GO:0045911~positive regulation of DNA recombination	ACTA2, ACTR2, PARP1, TFRC, RUVBL1, ACTB	0.0483382
GOTERM_BP_FAT	GO:0051494~negative regulation of cytoskeleton organization	TJP1, GSN, CAPZB, CAPZA1, TAOK1, RDX, CAPZA2, CTNNA2, DBN1	0.0490801
GOTERM_BP_FAT	GO:0051494~negative regulation of cytoskeleton organization	TJP1, GSN, CAPZB, CAPZA1, TAOK1, RDX, CAPZA2, CTNNA2, DBN1	0.0490801
GOTERM_BP_FAT	GO:0051247~positive regulation of protein metabolic process	NOTCH2, ITGB1, NRP1, TFRC, CTNND1, IQGAP1, EGFR, GNAI2, NCSTN, UBB, ERBB2, FLOT1, VPS35, DIP2B, MAP4K4, SPAG9, SSB, GSN, XRCC5, ITGA2, RDX, MSN, UPF3B, DDB1, ACTA2, DLG1, ITCH, MYO1C, EHD4, TAOK1, TOLLIP, GNAS, PLXNB2, CTNNB1, ITGA5, TNIK, EZR, EIF4G2, LTF	0.0490801
GOTERM_BP_FAT	GO:0007162~negative regulation of cell adhesion	CDSN, GSTP1, RDX, ADAM10, LAMB1, SCRIB, CORO1C, DLG1, ITCH, ERBB2, PLXNB2, PLXNA1, CD276	0.0490801
GOTERM_BP_FAT	GO:0044703~multi-organism reproductive process	ITGB1, SLC2A1, CCNB1, RACGAP1, PPP2R1A, BSG, ITGAV, CCT8, A2M, CCT7, SLC38A2, CCT5, CCT2, CXADR, PARP1, SEPTIN2, ITGA2, APLP2, PGAM2, CAD, SEPTIN6, LAMB1, ACSL4, SEPTIN7, CIT, DNAJA1, CCT6A, TCP1, COL6A1, SEMG1, CTNNB1, DSG2, ITGA5, CALR, MFGE8, RAN, EXOC1	0.0498906

## Sheet: Gde2KO-EV Decreased Proteins
GO-Term Analysis of Proteins Decreased in Gde2KO-EVs Relative to WT-EVs
Category	GO Term	Gene IDs	FDR		Key:
GOTERM_CC_FAT	GO:0045202~synapse	ITGB1, ARF4, ARF1, GDI1, NCAN, RPLP0, CLTC, GDI2, HSPB1, DBI, PARK7, SLC6A1, HAPLN4, CLU, ACTB, RPS4X, C4B, RPS16, PPP2R1A, DPYSL2, ARHGDIA, DPYSL3, VPS35, ATP6V1E1, SPTAN1, RPS10, ACTR3, ACTR2, RPL22, ANXA5, ADAM10, RPSA, SLC6A11, ATP1B2, RHOA, DNM2, BCAN, VCAN, ALDH1A1, ATP6V1B2, CHMP4B, RPL26, PFN1, C1QB, GPM6A, CAMK2D, TTYH1, NTM, SLC1A2, SLC1A3, ATP1A2, SLC1A6, GNAI2, RAP1B, CDC42, SDCBP, AC…	8.29008e-19		GOTERM_CC_FAT	cellular component
GOTERM_CC_FAT	GO:0097458~neuron part	ITGB1, ARF4, ARF1, HSP90AB1, GDI1, RPLP0, CLTC, HSPB1, DBI, PARK7, SLC6A1, CLU, ACTB, C4B, RPS16, PPP2R1A, DPYSL2, BSG, DPYSL3, DNER, RACK1, VPS35, DIP2B, ATP6V1E1, SPTAN1, RPS10, ACOT7, TPM3, ANXA3, RPL22, ANXA5, ADAM10, RPSA, SLC6A11, ATP1B2, ACTN4, RHOA, DNM2, BCAN, VCAN, ALDH1A1, FSCN1, ATP6V1B2, RPL26, PFN1, GPM6A, CAMK2D, LRP1, TTYH1, HEPACAM, NTM, SLC1A2, CRMP1, SLC1A3, ATP1A2, SLC1A6, GNA…	1.86441e-18		GOTERM_BP_FAT	biological process
GOTERM_CC_FAT	GO:0043005~neuron projection	ITGB1, ARF4, ARF1, HSP90AB1, GDI1, RPLP0, HSPB1, PARK7, SLC6A1, CLU, ACTB, C4B, PPP2R1A, DPYSL2, DPYSL3, DNER, RACK1, VPS35, DIP2B, SPTAN1, ACOT7, TPM3, ANXA3, ANXA5, ADAM10, ACTN4, RHOA, DNM2, BCAN, ALDH1A1, FSCN1, RPL26, GPM6A, CAMK2D, LRP1, TTYH1, HEPACAM, NTM, SLC1A2, CRMP1, SLC1A3, ATP1A2, GNAI2, CDC42, RAP1A, PTPRZ1, CKB, APOE, DYNC1H1, GOT1, TUBB4A, SOD1, GNAO1, MARCKS, HNRNPK, HNRNPA2B1, …	5.49011e-15		GOTERM_MF_FAT	molecular function
GOTERM_CC_FAT	GO:0044297~cell body	GPM6A, CAMK2D, HSP90AB1, LRP1, GDI1, SLC1A2, CRMP1, HSPB1, SLC1A3, ATP1A2, PARK7, SLC6A1, GNAI2, C4B, CDC42, ACAN, PTPRZ1, PPP2R1A, DPYSL2, DPYSL3, DNER, RACK1, VPS35, CKB, APOE, DIP2B, DYNC1H1, ACOT7, HSPA1L, ANXA3, ANXA5, ADAM10, RPSA, ATP1B2, TUBB4A, RHOA, SOD1, GNAO1, FABP7, HNRNPA2B1, GNB1, VIM, HSPA1B	2.04124e-13		FDR	false detection rate
GOTERM_CC_FAT	GO:0044456~synapse part	ITGB1, ARF4, ARF1, GDI1, RPLP0, CLTC, HSPB1, DBI, PARK7, SLC6A1, ACTB, RPS16, DPYSL2, VPS35, ATP6V1E1, SPTAN1, RPS10, ACTR3, ACTR2, RPL22, ANXA5, ADAM10, RPSA, SLC6A11, RHOA, DNM2, BCAN, ATP6V1B2, CHMP4B, RPL26, PFN1, C1QB, GPM6A, SLC1A2, SLC1A3, ATP1A2, SLC1A6, CDC42, SDCBP, RAP1A, PTPRZ1, RPS2, APOE, GOT1, EEF2, RAB10, RPS25, MARCKS, HNRNPK, HNRNPA2B1	1.26927e-11
GOTERM_CC_FAT	GO:0036477~somatodendritic compartment	ITGB1, ARF4, GPM6A, CAMK2D, HSP90AB1, LRP1, GDI1, RPLP0, SLC1A2, CRMP1, HSPB1, SLC1A3, ATP1A2, SLC6A1, CLU, GNAI2, C4B, CDC42, ACAN, PTPRZ1, PPP2R1A, DPYSL2, DNER, RACK1, VPS35, CKB, APOE, DIP2B, DYNC1H1, ACOT7, ANXA3, ANXA5, ADAM10, RPSA, TUBB4A, RHOA, SOD1, GNAO1, BCAN, MARCKS, HNRNPK, FABP7, HNRNPA2B1, GNB1, FSCN1	4.88335e-11
GOTERM_BP_FAT	GO:0051128~regulation of cellular component organization	ITGB1, ARF4, ARF1, GDI1, WDR1, NCAN, CLTC, GDI2, HSPB1, PARK7, CLU, ACTB, ICAM1, LGALS3, DPYSL2, ARHGDIA, DPYSL3, RACK1, VPS35, DIP2B, SPTAN1, ACTR3, ACTR2, PDCD6IP, APOA1, ADAM10, ATP1B2, ACTN4, VPS37B, RHOA, DNM2, GPRC5B, FSCN1, CHMP4B, PFN1, SLC25A4, D1PAS1, GPM6A, CAMK2D, CPB2, TSG101, LRP1, NTM, CRMP1, GNAI1, PSMA8, RAP1B, C3, CDC42, SDCBP, RAP1A, PTPRZ1, LMNA, APOE, GPM6B, DYNC1H1, NPM1, GS…	3.15197e-10
GOTERM_BP_FAT	GO:0051130~positive regulation of cellular component organization	ITGB1, GPM6A, ARF1, CPB2, TSG101, LRP1, GDI1, WDR1, HSPB1, PARK7, CLU, ICAM1, RAP1B, C3, CDC42, SDCBP, LGALS3, RAP1A, PTPRZ1, DPYSL3, RACK1, VPS35, APOE, ACTR3, ACTR2, DYNC1H1, NPM1, PDCD6IP, GSN, HSPA1L, APOA1, MSN, VPS37B, ATP1B2, ACTN4, RHOA, SOD1, DNM2, EHD2, MARCKS, GPRC5B, HNRNPK, HNRNPA2B1, FSCN1, P4HB, PFN1, SLC25A4, HSPA1B	8.30716e-10
GOTERM_CC_FAT	GO:0098794~postsynapse	ITGB1, C1QB, ARF4, GPM6A, ARF1, RPLP0, SLC1A2, HSPB1, SLC1A3, ATP1A2, SLC6A1, SLC1A6, ACTB, CDC42, RPS16, PTPRZ1, VPS35, RPS2, SPTAN1, RPS10, ACTR3, ACTR2, RPL22, ADAM10, RPSA, SLC6A11, EEF2, RHOA, DNM2, RPS25, MARCKS, HNRNPK, HNRNPA2B1, CHMP4B, RPL26, PFN1	5.48626e-09
GOTERM_CC_FAT	GO:0030425~dendrite	ITGB1, ARF4, GPM6A, HSP90AB1, LRP1, RPLP0, SLC1A2, CRMP1, HSPB1, SLC1A3, ATP1A2, CLU, GNAI2, C4B, CDC42, PTPRZ1, PPP2R1A, DPYSL2, DNER, RACK1, CKB, APOE, DIP2B, ANXA3, ANXA5, ADAM10, RHOA, SOD1, GNAO1, BCAN, MARCKS, HNRNPK, GNB1, FSCN1	6.97817e-09
GOTERM_CC_FAT	GO:0044421~extracellular region part	ITGB1, LGALS3BP, CD81, NCAN, PZP, HP, HBB-B1, DBI, IDE, HAPLN4, CLU, MPO, ICAM1, C4B, NPEPPS, LGALS3, ISLR, ARHGDIA, DPYSL3, CTSB, PDCD6IP, ANXA5, APOA1, RPSA, PDIA6, BCAN, GPRC5B, VCAN, PSMA4, H2BC15, MFGE8, C1QB, CPB2, TSG101, NTM, LPL, C3, SDCBP, PRL7C1, ACAN, HPX, PRDX4, PTPRZ1, PGK1, CKB, APOE, A2M, CPA4, AOC3, GSTM1, GSN, TUBB4B, TUBB4A, CP, SOD1, EHD2, COL1A2, HNRNPA2B1, CD9, IGKV8-34	9.85782e-09
GOTERM_CC_FAT	GO:0098978~glutamatergic synapse	ITGB1, ARF4, GPM6A, ARF1, NCAN, SLC1A2, SLC1A6, ACTB, RAP1B, CDC42, ACAN, RAP1A, PTPRZ1, PPP2R1A, VPS35, APOE, SPTAN1, ACTR3, RPL22, ADAM10, RPSA, EEF2, RHOA, DNM2, BCAN, MARCKS, HNRNPK, HNRNPA2B1, CHMP4B, PFN1	1.02707e-08
GOTERM_CC_FAT	GO:0043025~neuronal cell body	GPM6A, CAMK2D, HSP90AB1, LRP1, GDI1, CRMP1, HSPB1, SLC1A3, ATP1A2, SLC6A1, C4B, CDC42, ACAN, PTPRZ1, PPP2R1A, DPYSL2, DNER, RACK1, VPS35, CKB, APOE, DIP2B, DYNC1H1, ACOT7, ANXA3, ANXA5, ADAM10, RPSA, TUBB4A, RHOA, SOD1, FABP7, HNRNPA2B1	1.50234e-08
GOTERM_BP_FAT	GO:0051049~regulation of transport	ITGB1, ARF1, HSP90AB1, GDI1, WDR1, CD81, DBI, PARK7, SLC6A1, CLU, ACTB, ICAM1, LGALS3, DPYSL2, BSG, RACK1, VPS35, ACTR3, PDCD6IP, ANXA5, APOA1, ATP1B2, ACTN4, VPS37B, RHOA, DNM2, SLC25A4, CAMK2D, CPB2, TSG101, LRP1, SLC1A2, ATP1A2, GNAI2, RAP1B, C3, CDC42, SDCBP, PRL7C1, RAP1A, APOE, SLC38A3, GPM6B, AOC3, DYNC1H1, SLC16A1, HSPA1L, MSN, SOD1, GNAO1, EHD2, HNRNPK	2.80328e-08
GOTERM_BP_FAT	GO:0051050~positive regulation of transport	ITGB1, ARF1, CPB2, TSG101, HSP90AB1, LRP1, CD81, SLC1A2, DBI, PARK7, SLC6A1, CLU, C3, CDC42, SDCBP, LGALS3, PRL7C1, RAP1A, DPYSL2, BSG, RACK1, VPS35, APOE, SLC38A3, ACTR3, AOC3, DYNC1H1, PDCD6IP, HSPA1L, APOA1, MSN, VPS37B, ATP1B2, ACTN4, SOD1, DNM2, EHD2, HNRNPK	2.80328e-08
GOTERM_BP_FAT	GO:0097435~supramolecular fiber organization	ITGB1, ARF1, HSP90AB1, WDR1, CLU, HSP90B1, ICAM1, CDC42, ACAN, POF1B, TPM3-RS7, DPYSL3, MYH11, APOE, SPTAN1, ACTR3, ACTR2, DYNC1H1, GSN, TPM3, KRT2, APOA1, ACTN4, TUBB4A, RHOA, DNM2, MARCKS, COL1A2, CAPZA2, FSCN1, VIM, PFN1, HSPA1B	3.02785e-08
GOTERM_BP_FAT	GO:0097435~supramolecular fiber organization	ITGB1, ARF1, HSP90AB1, WDR1, CLU, HSP90B1, ICAM1, CDC42, ACAN, POF1B, TPM3-RS7, DPYSL3, MYH11, APOE, SPTAN1, ACTR3, ACTR2, DYNC1H1, GSN, TPM3, KRT2, APOA1, ACTN4, TUBB4A, RHOA, DNM2, MARCKS, COL1A2, CAPZA2, FSCN1, VIM, PFN1, HSPA1B	3.02785e-08
GOTERM_BP_FAT	GO:0044087~regulation of cellular component biogenesis	ARF4, GPM6A, ARF1, TSG101, LRP1, GDI2, PARK7, CLU, ICAM1, RAP1B, CDC42, SDCBP, LGALS3, RAP1A, DPYSL3, RACK1, VPS35, APOE, SPTAN1, GPM6B, ACTR3, ACTR2, DYNC1H1, NPM1, PDCD6IP, GSN, APOA1, MSN, VPS37B, TUBB4A, RHOA, DNM2, CAPZA2, FSCN1, CHMP4B, PFN1, D1PAS1, HSPA1B	4.7167e-08
GOTERM_BP_FAT	GO:0044087~regulation of cellular component biogenesis	ARF4, GPM6A, ARF1, TSG101, LRP1, GDI2, PARK7, CLU, ICAM1, RAP1B, CDC42, SDCBP, LGALS3, RAP1A, DPYSL3, RACK1, VPS35, APOE, SPTAN1, GPM6B, ACTR3, ACTR2, DYNC1H1, NPM1, PDCD6IP, GSN, APOA1, MSN, VPS37B, TUBB4A, RHOA, DNM2, CAPZA2, FSCN1, CHMP4B, PFN1, D1PAS1, HSPA1B	4.7167e-08
GOTERM_BP_FAT	GO:0044087~regulation of cellular component biogenesis	ARF4, GPM6A, ARF1, TSG101, LRP1, GDI2, PARK7, CLU, ICAM1, RAP1B, CDC42, SDCBP, LGALS3, RAP1A, DPYSL3, RACK1, VPS35, APOE, SPTAN1, GPM6B, ACTR3, ACTR2, DYNC1H1, NPM1, PDCD6IP, GSN, APOA1, MSN, VPS37B, TUBB4A, RHOA, DNM2, CAPZA2, FSCN1, CHMP4B, PFN1, D1PAS1, HSPA1B	4.7167e-08
GOTERM_BP_FAT	GO:0051129~negative regulation of cellular component organization	ITGB1, LRP1, GDI1, NTM, CLTC, GDI2, CRMP1, CLU, CDC42, SDCBP, LGALS3, PTPRZ1, LMNA, DPYSL3, RACK1, VPS35, APOE, DIP2B, SPTAN1, ACTR3, NPM1, GSN, APOA1, ACTN4, TUBB4A, RHOA, DNM2, CAPZA2, VIM, PFN1, SLC25A4, D1PAS1	8.43291e-08
GOTERM_BP_FAT	GO:0007010~cytoskeleton organization	ITGB1, ARF1, LRP1, WDR1, CLTC, ACTB, GNAI1, HSP90B1, ICAM1, CDC42, POF1B, PPP2R1A, TPM3-RS7, DPYSL2, LMNA, DPYSL3, MYH11, SPTAN1, GPM6B, ACTR3, ACTR2, DYNC1H1, NPM1, PDCD6IP, SLC16A1, GSN, TPM3, KRT2, APOA1, ACTN4, TUBB4B, TUBB4A, RHOA, SOD1, DNM2, EHD2, MARCKS, CAPZA2, FSCN1, CHMP4B, VIM, PFN1, HSPA1B	1.15056e-07
GOTERM_BP_FAT	GO:0007010~cytoskeleton organization	ITGB1, ARF1, LRP1, WDR1, CLTC, ACTB, GNAI1, HSP90B1, ICAM1, CDC42, POF1B, PPP2R1A, TPM3-RS7, DPYSL2, LMNA, DPYSL3, MYH11, SPTAN1, GPM6B, ACTR3, ACTR2, DYNC1H1, NPM1, PDCD6IP, SLC16A1, GSN, TPM3, KRT2, APOA1, ACTN4, TUBB4B, TUBB4A, RHOA, SOD1, DNM2, EHD2, MARCKS, CAPZA2, FSCN1, CHMP4B, VIM, PFN1, HSPA1B	1.15056e-07
GOTERM_CC_FAT	GO:0005576~extracellular region	ITGB1, LGALS3BP, HSP90AB1, CD81, NCAN, PZP, HP, HBB-B1, DBI, IDE, HAPLN4, CLU, MPO, ICAM1, C4B, NPEPPS, LGALS3, ISLR, PNP, ARHGDIA, FTH1, DPYSL3, CTSB, PDCD6IP, ANXA5, APOA1, RPSA, PDIA6, BCAN, GPRC5B, VCAN, PSMA4, H2BC15, MFGE8, PFN1, C1QB, CPB2, ITIH2, TSG101, NTM, HTRA1, LPL, HSP90B1, C3, SDCBP, PRL7C1, ACAN, HPX, PRDX4, PTPRZ1, PGK1, CKB, APOE, A2M, CPA4, AOC3, GSTM1, GSN, TUBB4B, TUBB4A, CP,…	1.16288e-07
GOTERM_MF_FAT	GO:0008092~cytoskeletal protein binding	ITGB1, CAMK2D, HSP90AB1, WDR1, CLTC, CRMP1, CLU, ACTB, POF1B, TPM3-RS7, DPYSL3, ANXA6, MYH11, APOE, DIP2B, SPTAN1, ACTR3, ACTR2, GSN, TPM3, KRT2, MSN, ACTN4, EEF2, RHOA, DNM2, RAB10, MARCKS, HNRNPK, GNB1, CAPZA2, FSCN1, P4HB, PFN1, D1PAS1	3.46522e-07
GOTERM_BP_FAT	GO:0031344~regulation of cell projection organization	ITGB1, ARF4, GPM6A, ARF1, LRP1, GDI1, NTM, GDI2, CRMP1, HSPB1, ICAM1, CDC42, RAP1A, PTPRZ1, DPYSL2, DPYSL3, VPS35, APOE, DIP2B, ACTR3, ACTR2, ADAM10, ATP1B2, RHOA, DNM2, MARCKS, GPRC5B, HNRNPK, FSCN1, VIM, PFN1	3.57828e-07
GOTERM_BP_FAT	GO:0060284~regulation of cell development	ITGB1, ARF1, LRP1, GDI1, WDR1, NCAN, NTM, CRMP1, HSPB1, HAPLN4, CDC42, ACAN, RAP1A, PTPRZ1, RRAS, PPP2R1A, DPYSL2, DPYSL3, APOE, DIP2B, ACTR3, ACTR2, APOA1, ADAM10, GPR37L1, ATP1B2, ACTN4, RHOA, DNM2, BCAN, VCAN, MARCKS, GPRC5B, HNRNPK, VIM, P4HB, SLC25A4	3.57828e-07
GOTERM_BP_FAT	GO:0044085~cellular component biogenesis	ITGB1, ARF4, ARF1, HSP90AB1, WDR1, RPLP0, CLTC, GDI2, PARK7, HAPLN4, CLU, ACTB, ICAM1, RPS4X, LGALS3, RPS16, POF1B, DPYSL3, RACK1, VPS35, SPTAN1, ACTR3, ACTR2, PDCD6IP, AP1B1, APOA1, ADAM10, RPSA, ACTN4, VPS37B, RHOA, DNM2, H4C16, PSMA4, FSCN1, CHMP4B, RPL26, PFN1, D1PAS1, SNRPB, GPM6A, TSG101, LRP1, TTYH1, SLC1A2, SLC1A5, HSP90B1, RAP1B, CDC42, SDCBP, RAP1A, LMNA, MYH11, APOE, GPM6B, DYNC1H1, NP…	4.20107e-07
GOTERM_BP_FAT	GO:0022607~cellular component assembly	ITGB1, ARF4, ARF1, HSP90AB1, WDR1, RPLP0, CLTC, GDI2, PARK7, HAPLN4, CLU, ACTB, ICAM1, LGALS3, POF1B, DPYSL3, RACK1, VPS35, SPTAN1, ACTR3, ACTR2, PDCD6IP, AP1B1, APOA1, ADAM10, RPSA, ACTN4, VPS37B, RHOA, DNM2, H4C16, PSMA4, FSCN1, CHMP4B, PFN1, D1PAS1, SNRPB, GPM6A, TSG101, LRP1, TTYH1, SLC1A2, SLC1A5, HSP90B1, RAP1B, CDC42, SDCBP, LMNA, MYH11, APOE, GPM6B, DYNC1H1, NPM1, GSN, MSN, TUBB4A, PRDX6,…	4.20107e-07
GOTERM_BP_FAT	GO:0030029~actin filament-based process	ITGB1, ARF1, CAMK2D, LRP1, WDR1, ATP1A2, ACTB, HSP90B1, ICAM1, CDC42, POF1B, TPM3-RS7, DPYSL3, MYH11, SPTAN1, GPM6B, ACTR3, ACTR2, PDCD6IP, GSN, TPM3, APOA1, ACTN4, RHOA, DNM2, EHD2, MARCKS, CAPZA2, FSCN1, PFN1	4.20107e-07
GOTERM_BP_FAT	GO:0030029~actin filament-based process	ITGB1, ARF1, CAMK2D, LRP1, WDR1, ATP1A2, ACTB, HSP90B1, ICAM1, CDC42, POF1B, TPM3-RS7, DPYSL3, MYH11, SPTAN1, GPM6B, ACTR3, ACTR2, PDCD6IP, GSN, TPM3, APOA1, ACTN4, RHOA, DNM2, EHD2, MARCKS, CAPZA2, FSCN1, PFN1	4.20107e-07
GOTERM_MF_FAT	GO:0097367~carbohydrate derivative binding	ARF4, ARF1, HSP90AB1, NCAN, DIRAS2, PYGL, IDE, HAPLN4, MPO, ACTB, PNP, DPYSL3, ANXA6, CTSB, ACTR3, ACTR2, RPL22, ACTN4, RHOA, DNM2, BCAN, VCAN, PSMA1, ATP6V1B2, D1PAS1, CAMK2D, ITIH2, LPL, ATP1A2, GNAI1, HSP90B1, GNAI2, RAP1B, CDC42, SDCBP, ACAN, PSMB4, RAP1A, RRAS, PGK1, MYH11, CKB, APOE, PGK2, DYNC1H1, HARS1, NPM1, HSPA1L, TUBB4B, EEF2, TUBB4A, GNAO1, RAB10, EHD2, HSPA1B	4.46849e-07
GOTERM_MF_FAT	GO:0016209~antioxidant activity	PRDX2, PRDX5, PRDX4, PRDX1, HP, HBB-B1, APOE, PARK7, MPO, CP, PRDX6, SOD1	4.46849e-07
GOTERM_BP_FAT	GO:0051094~positive regulation of developmental process	ITGB1, ARF1, HSP90AB1, LRP1, GDI1, NCAN, HSPB1, LPL, CLU, HAPLN4, ACTB, C3, CDC42, SDCBP, ACAN, LGALS3, PRL7C1, PNP, RAP1A, PTPRZ1, RRAS, LMNA, DPYSL3, RACK1, VPS35, APOE, GPM6B, ACTR3, ACTR2, ANXA3, KRT2, APOA1, GPR37L1, ATP1B2, RHOA, DNM2, BCAN, EHD2, VCAN, MARCKS, GPRC5B, HNRNPK, VIM, P4HB, SLC25A4	6.57984e-07
GOTERM_MF_FAT	GO:0001882~nucleoside binding	ARF4, ARF1, HSP90AB1, DIRAS2, ACTN4, EEF2, TUBB4B, TUBB4A, RHOA, GNAI1, DNM2, GNAI2, GNAO1, RAP1B, CDC42, RAB10, EHD2, PNP, RAP1A, RRAS, ANXA6	8.53974e-07
GOTERM_CC_FAT	GO:0072534~perineuronal net	BCAN, ACAN, VCAN, PTPRZ1, NCAN, HAPLN4	1.06812e-06
GOTERM_BP_FAT	GO:0048468~cell development	ITGB1, ARF4, ARF1, GDI1, WDR1, NCAN, HSPB1, HBB-B1, HAPLN4, CLU, ACTB, ICAM1, POF1B, PPP2R1A, DPYSL2, BSG, DPYSL3, DNER, ANXA6, PHGDH, DIP2B, ACTR3, ACTR2, KRT2, APOA1, ADAM10, ATP1B2, ACTN4, GPR37L1, RHOA, DNM2, BCAN, GPRC5B, VCAN, SLC25A4, GPM6A, CAMK2D, LRP1, NTM, CRMP1, SLC1A3, RAP1B, C3, CDC42, ACAN, RAP1A, RRAS, PTPRZ1, LMNA, MYH11, APOE, GPM6B, MSN, SOD1, RAB10, MARCKS, HNRNPK, P4HB, VIM	1.10214e-06
GOTERM_BP_FAT	GO:0022610~biological adhesion	ITGB1, LGALS3BP, HSP90AB1, LRP1, HEPACAM, CD81, TTYH1, NCAN, NTM, HSPB1, HAPLN4, ACTB, ICAM1, CDC42, ACAN, LGALS3, PRDX2, PNP, PTPRZ1, RRAS, BSG, SLC39A8, GPM6B, AOC3, GSN, PCDHGC5, PCDHGC3, APOA1, ADAM10, MSN, RPSA, ATP1B2, ACTN4, PDIA6, RHOA, DNM2, BCAN, VCAN, MARCKS, CD9, P4HB, MFGE8	1.10214e-06
GOTERM_MF_FAT	GO:0017111~nucleoside-triphosphatase activity	ARF4, ARF1, HSP90AB1, DIRAS2, ATP1A2, IDE, GNAI1, HSP90B1, GNAI2, RAP1B, CDC42, RAP1A, RRAS, MYH11, ATP6V1E1, DYNC1H1, HSPA1L, ANXA5, ATP1B2, TUBB4B, EEF2, TUBB4A, RHOA, DNM2, GNAO1, RAB10, GNB1, ATP6V1B2, D1PAS1, HSPA1B	1.24259e-06
GOTERM_MF_FAT	GO:0043168~anion binding	ARF4, ARF1, HSP90AB1, DIRAS2, DBI, PYGL, IDE, MPO, ACTB, PNP, ALDH2, ARHGDIA, DPYSL3, ANXA6, CPNE2, ACTR3, ACTR2, ACOT7, ANXA3, RPL22, ANXA5, APOA1, SLC6A11, RHOA, DNM2, ATP6V1B2, MFGE8, PFN1, TKT, D1PAS1, CAMK2D, SLC1A3, LPL, ATP1A2, GNAI1, HSP90B1, GNAI2, RAP1B, CDC42, SDCBP, RAP1A, RRAS, PGK1, MYH11, CKB, APOE, PGK2, DYNC1H1, HARS1, NPM1, GSTM1, GSN, HSPA1L, GOT1, TUBB4B, EEF2, TUBB4A, GNAO1, …	1.24259e-06
GOTERM_BP_FAT	GO:0016192~vesicle-mediated transport	ITGB1, ARF4, ARF1, TSG101, LRP1, GDI1, CD81, CLTC, GDI2, CLU, ACTB, GNAI2, RAP1B, C3, CDC42, SDCBP, LGALS3, RAP1A, DPYSL2, RACK1, VPS35, APOE, PDCD6IP, GSN, ANXA3, AP1B1, APOA1, MSN, VPS37B, ACTN4, SOD1, DNM2, GNAO1, RAB10, EHD2, HNRNPK, CHMP4B, CD9, P4HB, MFGE8	1.47211e-06
GOTERM_BP_FAT	GO:0044089~positive regulation of cellular component biogenesis	GPM6A, ARF1, TSG101, PARK7, CLU, ICAM1, RAP1B, CDC42, SDCBP, LGALS3, DPYSL3, RACK1, APOE, ACTR3, ACTR2, DYNC1H1, PDCD6IP, GSN, APOA1, MSN, VPS37B, RHOA, DNM2, FSCN1, PFN1, HSPA1B	1.47211e-06
GOTERM_BP_FAT	GO:0044089~positive regulation of cellular component biogenesis	GPM6A, ARF1, TSG101, PARK7, CLU, ICAM1, RAP1B, CDC42, SDCBP, LGALS3, DPYSL3, RACK1, APOE, ACTR3, ACTR2, DYNC1H1, PDCD6IP, GSN, APOA1, MSN, VPS37B, RHOA, DNM2, FSCN1, PFN1, HSPA1B	1.47211e-06
GOTERM_BP_FAT	GO:0070887~cellular response to chemical stimulus	ITGB1, HSP90AB1, CD81, RPLP0, HSPB1, IDE, PARK7, MPO, ACTB, ICAM1, NPEPPS, LGALS3, RPS16, ALDH2, BSG, DPYSL3, RACK1, SLC39A8, CPNE2, CTSB, ACTR3, ACTR2, ANXA5, APOA1, ADAM10, ACTN4, GPR37L1, PDIA6, RHOA, DNM2, D1PAS1, CPB2, LRP1, HTRA1, SLC1A2, SLC1A3, LPL, ATP1A2, GNAI1, HSP90B1, GNAI2, RAP1B, CDC42, SDCBP, PRDX2, HPX, PRDX5, RAP1A, PRDX1, LMNA, PGK1, RPS2, NPM1, GSTM1, SLC16A1, GSN, GOT1, MSN, …	1.48604e-06
GOTERM_BP_FAT	GO:0061024~membrane organization	ITGB1, ARF1, CAMK2D, TSG101, LRP1, CD81, CLTC, CLU, ACTB, C3, CDC42, LGALS3, RAP1A, LMNA, BSG, ANXA6, RACK1, VPS35, APOE, ACTR3, PDCD6IP, GSN, BROX, VPS37B, RHOA, SOD1, DNM2, RAB10, EHD2, CHMP4B, CD9, SLC25A4	1.55152e-06
GOTERM_BP_FAT	GO:0051240~positive regulation of multicellular organismal process	ITGB1, ARF1, GDI1, CD81, NCAN, HSPB1, PARK7, HAPLN4, CLU, ACTB, ICAM1, LGALS3, PNP, BSG, DPYSL3, RACK1, ACTR3, ACTR2, ANXA3, ATP1B2, GPR37L1, RHOA, BCAN, GPRC5B, VCAN, PFN1, SLC25A4, D1PAS1, CAMK2D, CPB2, LRP1, LPL, C3, CDC42, SDCBP, PRDX2, PRL7C1, ACAN, PRDX5, RAP1A, RRAS, PTPRZ1, LMNA, APOE, GPM6B, GSN, SOD1, MARCKS, HNRNPK, VIM	1.55152e-06
GOTERM_BP_FAT	GO:0010720~positive regulation of cell development	ITGB1, ARF1, LRP1, GDI1, NCAN, HSPB1, HAPLN4, CDC42, ACAN, RAP1A, PTPRZ1, DPYSL3, APOE, ACTR3, ACTR2, APOA1, ATP1B2, RHOA, DNM2, BCAN, VCAN, MARCKS, GPRC5B, HNRNPK, VIM, P4HB, SLC25A4	1.55152e-06
GOTERM_BP_FAT	GO:0061024~membrane organization	ITGB1, ARF1, CAMK2D, TSG101, LRP1, CD81, CLTC, CLU, ACTB, C3, CDC42, LGALS3, RAP1A, LMNA, BSG, ANXA6, RACK1, VPS35, APOE, ACTR3, PDCD6IP, GSN, BROX, VPS37B, RHOA, SOD1, DNM2, RAB10, EHD2, CHMP4B, CD9, SLC25A4	1.55152e-06
GOTERM_MF_FAT	GO:0003924~GTPase activity	ARF4, ARF1, DIRAS2, EEF2, TUBB4B, TUBB4A, RHOA, GNAI1, DNM2, GNAI2, GNAO1, RAP1B, CDC42, RAB10, RAP1A, RRAS, GNB1, D1PAS1	1.55288e-06
GOTERM_MF_FAT	GO:0036094~small molecule binding	ARF4, ARF1, HSP90AB1, CD81, DIRAS2, HBB-B1, PYGL, IDE, ACTB, LGALS3, PNP, ALDH2, ARHGDIA, BSG, ANXA6, PHGDH, ACTR3, ACTR2, APOA1, SLC6A11, ACTN4, RHOA, DNM2, ALDH1A1, ATP6V1B2, PFN1, TKT, D1PAS1, CAMK2D, AHCY, SLC1A3, ATP1A2, GNAI1, HSP90B1, GNAI2, RAP1B, CDC42, LDHA, RAP1A, RRAS, PGK1, MYH11, CKB, PGK2, DYNC1H1, HARS1, NPM1, MDH1, HSPA1L, GOT1, TUBB4B, EEF2, TUBB4A, GNAO1, RAB10, EHD2, FABP7, HS…	1.55288e-06
GOTERM_MF_FAT	GO:0051920~peroxiredoxin activity	PRDX2, PRDX5, PRDX4, PRDX1, PARK7, PRDX6	1.55288e-06
GOTERM_BP_FAT	GO:0033043~regulation of organelle organization	ARF4, ARF1, TSG101, LRP1, WDR1, CLTC, GDI2, ACTB, GNAI1, PSMA8, ICAM1, CDC42, SDCBP, LMNA, VPS35, SPTAN1, GPM6B, ACTR3, ACTR2, DYNC1H1, NPM1, PDCD6IP, GSN, HSPA1L, APOA1, MSN, VPS37B, TUBB4A, RHOA, DNM2, HNRNPA2B1, CAPZA2, FSCN1, CHMP4B, PFN1, SLC25A4, HSPA1B	1.60563e-06
GOTERM_BP_FAT	GO:0045597~positive regulation of cell differentiation	ITGB1, ARF1, HSP90AB1, LRP1, GDI1, NCAN, HSPB1, LPL, CLU, HAPLN4, ACTB, CDC42, SDCBP, ACAN, PNP, RAP1A, PTPRZ1, RRAS, LMNA, DPYSL3, APOE, ACTR3, ACTR2, APOA1, ATP1B2, RHOA, DNM2, BCAN, EHD2, VCAN, MARCKS, GPRC5B, HNRNPK, VIM, P4HB, SLC25A4	1.74488e-06
GOTERM_BP_FAT	GO:0007155~cell adhesion	ITGB1, LGALS3BP, LRP1, HEPACAM, CD81, TTYH1, NCAN, NTM, HSPB1, HAPLN4, ACTB, ICAM1, CDC42, ACAN, LGALS3, PRDX2, PNP, PTPRZ1, RRAS, BSG, SLC39A8, GPM6B, AOC3, GSN, PCDHGC5, PCDHGC3, APOA1, ADAM10, MSN, RPSA, ATP1B2, ACTN4, PDIA6, RHOA, DNM2, BCAN, VCAN, MARCKS, CD9, P4HB, MFGE8	1.74488e-06
GOTERM_BP_FAT	GO:0030030~cell projection organization	ITGB1, ARF4, GPM6A, ARF1, LRP1, GDI1, TTYH1, NTM, GDI2, CRMP1, HSPB1, CLU, ACTB, ICAM1, CDC42, RAP1A, PTPRZ1, DPYSL2, DPYSL3, BSG, VPS35, PHGDH, APOE, DIP2B, GPM6B, ACTR3, ACTR2, GSN, ADAM10, ATP1B2, TUBB4A, PRDX6, RHOA, SOD1, DNM2, RAB10, BCAN, EHD2, MARCKS, GPRC5B, HNRNPK, FSCN1, VIM, PFN1	1.86897e-06
GOTERM_BP_FAT	GO:0006897~endocytosis	ITGB1, ARF1, TSG101, LRP1, CD81, CLTC, CLU, ACTB, C3, CDC42, SDCBP, LGALS3, RAP1A, DPYSL2, RACK1, APOE, GSN, ANXA3, APOA1, ACTN4, SOD1, DNM2, EHD2, HNRNPK, CD9, MFGE8	1.99304e-06
GOTERM_BP_FAT	GO:0007163~establishment or maintenance of cell polarity	ACTR3, ITGB1, ARF4, ACTR2, GSN, PDCD6IP, WDR1, MSN, ACTB, RHOA, RAP1B, CDC42, RAB10, LMNA, FSCN1, RACK1	2.02937e-06
GOTERM_MF_FAT	GO:0032403~protein complex binding	ITGB1, WDR1, CD81, GNAI1, ICAM1, GNAI2, LGALS3, PTPRZ1, POF1B, TPM3-RS7, ANXA6, MYH11, SPTAN1, CTSB, ACTR3, ACTR2, GSN, TPM3, ACTN4, EEF2, GNAO1, MARCKS, CAPZA2, FSCN1, CD9, VIM, P4HB, MFGE8	2.14494e-06
GOTERM_MF_FAT	GO:0016462~pyrophosphatase activity	ARF4, ARF1, HSP90AB1, DIRAS2, ATP1A2, IDE, GNAI1, HSP90B1, GNAI2, RAP1B, CDC42, RAP1A, RRAS, MYH11, ATP6V1E1, DYNC1H1, HSPA1L, ANXA5, ATP1B2, TUBB4B, EEF2, TUBB4A, RHOA, DNM2, GNAO1, RAB10, GNB1, ATP6V1B2, D1PAS1, HSPA1B	2.14494e-06
GOTERM_MF_FAT	GO:0016817~hydrolase activity, acting on acid anhydrides	ARF4, ARF1, HSP90AB1, DIRAS2, ATP1A2, IDE, GNAI1, HSP90B1, GNAI2, RAP1B, CDC42, RAP1A, RRAS, MYH11, ATP6V1E1, DYNC1H1, HSPA1L, ANXA5, ATP1B2, TUBB4B, EEF2, TUBB4A, RHOA, DNM2, GNAO1, RAB10, GNB1, ATP6V1B2, D1PAS1, HSPA1B	2.14494e-06
GOTERM_MF_FAT	GO:0016818~hydrolase activity, acting on acid anhydrides, in phosphorus-containing anhydrides	ARF4, ARF1, HSP90AB1, DIRAS2, ATP1A2, IDE, GNAI1, HSP90B1, GNAI2, RAP1B, CDC42, RAP1A, RRAS, MYH11, ATP6V1E1, DYNC1H1, HSPA1L, ANXA5, ATP1B2, TUBB4B, EEF2, TUBB4A, RHOA, DNM2, GNAO1, RAB10, GNB1, ATP6V1B2, D1PAS1, HSPA1B	2.14494e-06
GOTERM_BP_FAT	GO:0030036~actin cytoskeleton organization	ITGB1, ARF1, WDR1, ACTB, HSP90B1, ICAM1, CDC42, POF1B, TPM3-RS7, DPYSL3, MYH11, SPTAN1, ACTR3, ACTR2, PDCD6IP, GSN, TPM3, APOA1, ACTN4, RHOA, DNM2, EHD2, MARCKS, CAPZA2, FSCN1, PFN1	2.2001e-06
GOTERM_BP_FAT	GO:0030036~actin cytoskeleton organization	ITGB1, ARF1, WDR1, ACTB, HSP90B1, ICAM1, CDC42, POF1B, TPM3-RS7, DPYSL3, MYH11, SPTAN1, ACTR3, ACTR2, PDCD6IP, GSN, TPM3, APOA1, ACTN4, RHOA, DNM2, EHD2, MARCKS, CAPZA2, FSCN1, PFN1	2.2001e-06
GOTERM_BP_FAT	GO:0043933~macromolecular complex subunit organization	ARF1, HSP90AB1, WDR1, CLTC, RPLP0, SLC1A2, LPL, SLC1A5, PARK7, CLU, MPO, ICAM1, RAP1B, CDC42, ACAN, LGALS3, RACK1, MYH11, VPS35, APOE, SPTAN1, ACTR3, ACTR2, DYNC1H1, NPM1, PDCD6IP, GSN, AP1B1, APOA1, ADAM10, MSN, RPSA, TUBB4A, RHOA, DNM2, RPS25, H4C16, PSMA4, COL1A2, CAPZA2, FSCN1, CHMP4B, PFN1, D1PAS1, HSPA1B, SNRPB	2.45963e-06
GOTERM_BP_FAT	GO:0012501~programmed cell death	ITGB1, ARF4, HSP90AB1, HSPB1, PYGL, PARK7, CLU, ACTB, ICAM1, LGALS3, PNP, ALDH2, EVA1A, PPP2R1A, ANXA6, RACK1, VPS35, CTSB, PDCD6IP, ANXA5, ADAM10, ACTN4, RHOA, ALDH1A1, RPL26, SLC25A4, D1PAS1, CAMK2D, LRP1, HTRA1, HSP90B1, GNAI2, CDC42, PRDX2, PRDX5, LDHA, PTPRZ1, LMNA, APOE, NPM1, GSN, PCDHGC5, PCDHGC3, SOD1, MARCKS, HNRNPK, PPP2R2B, GNB1, P4HB, HSPA1B	2.45963e-06
GOTERM_BP_FAT	GO:0051641~cellular localization	ITGB1, ARF4, ARF1, HSP90AB1, GDI1, CD81, CLTC, GDI2, HSPB1, DBI, PARK7, SLC6A1, CLU, ACTB, LGALS3, DPYSL2, FTH1, BSG, RACK1, VPS35, ATP6V1E1, ACTR3, ACTR2, H2AC4, AP1B1, ADAM10, ACTN4, VPS37B, DNM2, H4C16, H2BC15, ATP6V1B2, CHMP4B, PFN1, D1PAS1, CAMK2D, TSG101, LRP1, SLC1A2, SLC1A6, GNAI1, HSP90B1, RAP1B, CDC42, RAP1A, LMNA, APOE, GPM6B, DYNC1H1, NPM1, GSN, HSPA1L, MSN, SOD1, RAB10, EHD2, MARCKS,…	2.45963e-06
GOTERM_BP_FAT	GO:0022008~neurogenesis	ITGB1, ARF4, GPM6A, ARF1, LRP1, GDI1, WDR1, NCAN, NTM, CRMP1, HSPB1, SLC1A3, DBI, CLU, HAPLN4, ACTB, C3, CDC42, ACAN, RAP1A, PTPRZ1, RRAS, DPYSL2, DPYSL3, BSG, DNER, PHGDH, APOE, DIP2B, GPM6B, ACTR3, ACTR2, ADAM10, GPR37L1, ATP1B2, RHOA, SOD1, DNM2, RAB10, BCAN, VCAN, MARCKS, GPRC5B, HNRNPK, FABP7, CD9, VIM	2.45963e-06
GOTERM_BP_FAT	GO:0030100~regulation of endocytosis	ITGB1, ARF1, TSG101, LRP1, APOA1, ACTN4, CLU, ACTB, SOD1, DNM2, C3, CDC42, SDCBP, LGALS3, RAP1A, HNRNPK, RACK1, APOE	2.54451e-06
GOTERM_BP_FAT	GO:0008219~cell death	ITGB1, ARF4, HSP90AB1, HSPB1, PYGL, PARK7, CLU, ACTB, ICAM1, LGALS3, PNP, ALDH2, EVA1A, PPP2R1A, ANXA6, RACK1, VPS35, CTSB, PDCD6IP, ANXA5, ADAM10, ACTN4, RHOA, ALDH1A1, RPL26, SLC25A4, D1PAS1, CAMK2D, LRP1, HTRA1, HSP90B1, GNAI2, CDC42, PRDX2, PRDX5, LDHA, PTPRZ1, LMNA, APOE, NPM1, GSN, PCDHGC5, PCDHGC3, SOD1, MARCKS, HNRNPK, PPP2R2B, GNB1, P4HB, HSPA1B	2.54451e-06
GOTERM_BP_FAT	GO:0060627~regulation of vesicle-mediated transport	ITGB1, ARF1, TSG101, PDCD6IP, LRP1, MSN, APOA1, ACTN4, VPS37B, CLU, ACTB, SOD1, DNM2, GNAI2, C3, RAP1B, CDC42, SDCBP, EHD2, LGALS3, RAP1A, HNRNPK, RACK1, APOE	2.85661e-06
GOTERM_BP_FAT	GO:0071705~nitrogen compound transport	ITGB1, ARF4, ARF1, HSP90AB1, GDI1, SLC44A2, CD81, CLTC, GDI2, HSPB1, HBB-B1, PARK7, SLC6A1, CLU, LGALS3, DPYSL2, BSG, RACK1, VPS35, ACTR3, PDCD6IP, ANXA5, AP1B1, SLC6A11, ACTN4, VPS37B, DNM2, CHMP4B, SLC25A4, TSG101, LRP1, SLC1A2, SLC1A3, SLC1A5, SLC1A6, HSP90B1, CDC42, HPX, LMNA, APOE, SLC38A3, GPM6B, NPM1, SLC16A1, HSPA1L, GNAO1, RAB10, MARCKS, PPP2R2B, HNRNPA2B1	3.04107e-06
GOTERM_MF_FAT	GO:0051015~actin filament binding	ACTR3, ACTR2, GSN, WDR1, TPM3, ACTN4, EEF2, MARCKS, POF1B, TPM3-RS7, CAPZA2, ANXA6, FSCN1, MYH11, SPTAN1	3.39261e-06
GOTERM_BP_FAT	GO:0007015~actin filament organization	ACTR3, ACTR2, ARF1, GSN, WDR1, TPM3, APOA1, ACTN4, RHOA, HSP90B1, ICAM1, DNM2, CDC42, MARCKS, POF1B, TPM3-RS7, DPYSL3, CAPZA2, FSCN1, PFN1, SPTAN1	3.93468e-06
GOTERM_BP_FAT	GO:0007015~actin filament organization	ACTR3, ACTR2, ARF1, GSN, WDR1, TPM3, APOA1, ACTN4, RHOA, HSP90B1, ICAM1, DNM2, CDC42, MARCKS, POF1B, TPM3-RS7, DPYSL3, CAPZA2, FSCN1, PFN1, SPTAN1	3.93468e-06
GOTERM_MF_FAT	GO:0005525~GTP binding	ARF4, ARF1, HSP90AB1, DIRAS2, EEF2, TUBB4B, TUBB4A, RHOA, GNAI1, DNM2, GNAI2, GNAO1, RAP1B, CDC42, RAB10, EHD2, RAP1A, RRAS, ANXA6	4.13266e-06
GOTERM_BP_FAT	GO:0065003~macromolecular complex assembly	ARF1, HSP90AB1, CLTC, RPLP0, SLC1A2, SLC1A5, PARK7, CLU, ICAM1, RAP1B, CDC42, LGALS3, RACK1, MYH11, VPS35, APOE, SPTAN1, ACTR3, ACTR2, DYNC1H1, NPM1, PDCD6IP, GSN, AP1B1, APOA1, ADAM10, MSN, RPSA, TUBB4A, RHOA, DNM2, RPS25, H4C16, PSMA4, COL1A2, CAPZA2, FSCN1, CHMP4B, PFN1, D1PAS1, HSPA1B, SNRPB	4.80331e-06
GOTERM_MF_FAT	GO:0032550~purine ribonucleoside binding	ARF4, ARF1, HSP90AB1, DIRAS2, EEF2, TUBB4B, TUBB4A, RHOA, GNAI1, DNM2, GNAI2, GNAO1, RAP1B, CDC42, RAB10, EHD2, RAP1A, RRAS, ANXA6	5.1004e-06
GOTERM_BP_FAT	GO:0030334~regulation of cell migration	ITGB1, CAMK2D, LRP1, CD81, HSPB1, PARK7, ICAM1, GNAI2, CDC42, SDCBP, ACAN, LGALS3, PTPRZ1, RRAS, ARHGDIA, LMNA, DPYSL3, BSG, RACK1, APOE, ACTR3, AOC3, ANXA3, ADAM10, MSN, ATP1B2, ACTN4, RHOA, CD9, VIM, PFN1	5.20272e-06
GOTERM_BP_FAT	GO:2000145~regulation of cell motility	ITGB1, CAMK2D, LRP1, CD81, HSPB1, PARK7, ICAM1, GNAI2, CDC42, SDCBP, ACAN, LGALS3, PTPRZ1, RRAS, ARHGDIA, LMNA, DPYSL3, BSG, RACK1, APOE, ACTR3, AOC3, ANXA3, ANXA5, ADAM10, MSN, ATP1B2, ACTN4, RHOA, CD9, VIM, PFN1	5.20272e-06
GOTERM_BP_FAT	GO:0034613~cellular protein localization	ITGB1, ARF4, ARF1, CAMK2D, HSP90AB1, LRP1, GDI1, CD81, CLTC, GDI2, HSPB1, PARK7, CLU, ACTB, GNAI1, HSP90B1, CDC42, LGALS3, RAP1A, LMNA, BSG, RACK1, VPS35, APOE, GPM6B, ACTR3, NPM1, GSN, HSPA1L, H2AC4, AP1B1, MSN, VPS37B, RAB10, EHD2, MARCKS, H4C16, H2BC15, HNRNPK, PPP2R2B, TOLLIP, HNRNPA2B1, CHMP4B, PFN1, D1PAS1	5.20272e-06
GOTERM_BP_FAT	GO:0051493~regulation of cytoskeleton organization	ACTR3, DYNC1H1, ACTR2, ARF1, NPM1, GSN, PDCD6IP, LRP1, WDR1, CLTC, APOA1, TUBB4A, RHOA, GNAI1, ICAM1, CDC42, CAPZA2, FSCN1, CHMP4B, PFN1, SPTAN1, GPM6B, HSPA1B	5.20905e-06
GOTERM_BP_FAT	GO:0040012~regulation of locomotion	ITGB1, CAMK2D, LRP1, CD81, HSPB1, PARK7, ICAM1, GNAI2, CDC42, SDCBP, ACAN, LGALS3, PTPRZ1, RRAS, ARHGDIA, LMNA, DPYSL3, BSG, RACK1, VPS35, APOE, ACTR3, AOC3, ANXA3, ANXA5, ADAM10, MSN, ATP1B2, ACTN4, RHOA, CD9, VIM, PFN1	5.20905e-06
GOTERM_BP_FAT	GO:0040011~locomotion	ITGB1, ARF4, GPM6A, CAMK2D, TSG101, LRP1, WDR1, CD81, HSPB1, ATP1A2, PARK7, ACTB, ICAM1, GNAI2, CDC42, SDCBP, ACAN, LGALS3, PTPRZ1, RRAS, ARHGDIA, LMNA, DPYSL3, BSG, ANXA6, RACK1, VPS35, PGK2, APOE, ACTR3, AOC3, ANXA3, KRT2, ANXA5, APOA1, ADAM10, MSN, VPS37B, ATP1B2, ACTN4, RHOA, VCAN, FSCN1, CHMP4B, CD9, VIM, PFN1	5.20905e-06
GOTERM_BP_FAT	GO:0051493~regulation of cytoskeleton organization	ACTR3, DYNC1H1, ACTR2, ARF1, NPM1, GSN, PDCD6IP, LRP1, WDR1, CLTC, APOA1, TUBB4A, RHOA, GNAI1, ICAM1, CDC42, CAPZA2, FSCN1, CHMP4B, PFN1, SPTAN1, GPM6B, HSPA1B	5.20905e-06
GOTERM_BP_FAT	GO:0051493~regulation of cytoskeleton organization	ACTR3, DYNC1H1, ACTR2, ARF1, NPM1, GSN, PDCD6IP, LRP1, WDR1, CLTC, APOA1, TUBB4A, RHOA, GNAI1, ICAM1, CDC42, CAPZA2, FSCN1, CHMP4B, PFN1, SPTAN1, GPM6B, HSPA1B	5.20905e-06
GOTERM_BP_FAT	GO:0006915~apoptotic process	ITGB1, ARF4, CAMK2D, HSP90AB1, LRP1, HTRA1, HSPB1, PARK7, CLU, HSP90B1, ICAM1, GNAI2, CDC42, LGALS3, PRDX2, PRDX5, LDHA, PNP, EVA1A, PTPRZ1, ALDH2, PPP2R1A, LMNA, ANXA6, RACK1, VPS35, APOE, CTSB, NPM1, PDCD6IP, GSN, PCDHGC5, PCDHGC3, ANXA5, ADAM10, RHOA, SOD1, MARCKS, HNRNPK, PPP2R2B, ALDH1A1, GNB1, P4HB, RPL26, SLC25A4, D1PAS1, HSPA1B	5.20905e-06
GOTERM_BP_FAT	GO:0070727~cellular macromolecule localization	ITGB1, ARF4, ARF1, CAMK2D, HSP90AB1, LRP1, GDI1, CD81, CLTC, GDI2, HSPB1, PARK7, CLU, ACTB, GNAI1, HSP90B1, CDC42, LGALS3, RAP1A, LMNA, BSG, RACK1, VPS35, APOE, GPM6B, ACTR3, NPM1, GSN, HSPA1L, H2AC4, AP1B1, MSN, VPS37B, RAB10, EHD2, MARCKS, H4C16, H2BC15, HNRNPK, PPP2R2B, TOLLIP, HNRNPA2B1, CHMP4B, PFN1, D1PAS1	5.20905e-06
GOTERM_BP_FAT	GO:0022603~regulation of anatomical structure morphogenesis	ITGB1, CPB2, LRP1, GDI1, WDR1, HSPB1, ICAM1, C3, CDC42, LGALS3, RAP1A, PTPRZ1, RRAS, ARHGDIA, PGK1, RACK1, VPS35, APOE, DIP2B, ACTR3, ACTR2, ANXA3, APOA1, ADAM10, MSN, ACTN4, RHOA, DNM2, EHD2, MARCKS, HNRNPK, VIM, P4HB	5.20905e-06
GOTERM_BP_FAT	GO:0050767~regulation of neurogenesis	ITGB1, ARF1, LRP1, GDI1, WDR1, NCAN, NTM, CRMP1, HSPB1, HAPLN4, ACAN, RAP1A, PTPRZ1, RRAS, DPYSL2, DPYSL3, APOE, DIP2B, ACTR3, ACTR2, ADAM10, GPR37L1, ATP1B2, RHOA, DNM2, BCAN, VCAN, MARCKS, GPRC5B, HNRNPK, VIM	5.20905e-06
GOTERM_MF_FAT	GO:0001883~purine nucleoside binding	ARF4, ARF1, HSP90AB1, DIRAS2, EEF2, TUBB4B, TUBB4A, RHOA, GNAI1, DNM2, GNAI2, GNAO1, RAP1B, CDC42, RAB10, EHD2, RAP1A, RRAS, ANXA6	5.61851e-06
GOTERM_MF_FAT	GO:0032549~ribonucleoside binding	ARF4, ARF1, HSP90AB1, DIRAS2, EEF2, TUBB4B, TUBB4A, RHOA, GNAI1, DNM2, GNAI2, GNAO1, RAP1B, CDC42, RAB10, EHD2, RAP1A, RRAS, ANXA6	5.7608e-06
GOTERM_BP_FAT	GO:0042743~hydrogen peroxide metabolic process	PRDX2, PRDX5, PRDX4, PRDX1, HBB-B1, PARK7, MPO, PRDX6, SOD1	5.83804e-06
GOTERM_BP_FAT	GO:0001504~neurotransmitter uptake	ITGB1, SLC1A2, SLC6A11, ATP1A2, PARK7, SLC1A6, SLC6A1, GPM6B	5.83804e-06
GOTERM_BP_FAT	GO:0051270~regulation of cellular component movement	ITGB1, CAMK2D, LRP1, CD81, HSPB1, ATP1A2, PARK7, ICAM1, GNAI2, CDC42, SDCBP, ACAN, LGALS3, PTPRZ1, RRAS, ARHGDIA, LMNA, DPYSL3, BSG, RACK1, APOE, ACTR3, AOC3, ANXA3, ANXA5, ADAM10, MSN, ATP1B2, ACTN4, RHOA, CD9, VIM, PFN1	6.16221e-06
GOTERM_BP_FAT	GO:0043254~regulation of protein complex assembly	ACTR3, ACTR2, ARF1, GSN, MSN, PARK7, TUBB4A, CLU, RHOA, ICAM1, RAP1B, CDC42, LGALS3, CAPZA2, FSCN1, RACK1, VPS35, APOE, PFN1, SPTAN1, D1PAS1, HSPA1B	6.36727e-06
GOTERM_BP_FAT	GO:0043254~regulation of protein complex assembly	ACTR3, ACTR2, ARF1, GSN, MSN, PARK7, TUBB4A, CLU, RHOA, ICAM1, RAP1B, CDC42, LGALS3, CAPZA2, FSCN1, RACK1, VPS35, APOE, PFN1, SPTAN1, D1PAS1, HSPA1B	6.36727e-06
GOTERM_MF_FAT	GO:0032561~guanyl ribonucleotide binding	ARF4, ARF1, HSP90AB1, DIRAS2, EEF2, TUBB4B, TUBB4A, RHOA, GNAI1, DNM2, GNAI2, GNAO1, RAP1B, CDC42, RAB10, EHD2, RAP1A, RRAS, ANXA6	7.51956e-06
GOTERM_MF_FAT	GO:0019001~guanyl nucleotide binding	ARF4, ARF1, HSP90AB1, DIRAS2, EEF2, TUBB4B, TUBB4A, RHOA, GNAI1, DNM2, GNAI2, GNAO1, RAP1B, CDC42, RAB10, EHD2, RAP1A, RRAS, ANXA6	7.51956e-06
GOTERM_BP_FAT	GO:0042981~regulation of apoptotic process	ITGB1, ARF4, CAMK2D, HSP90AB1, LRP1, HTRA1, HSPB1, PARK7, CLU, ACTB, HSP90B1, ICAM1, GNAI2, CDC42, LGALS3, PRDX2, PRDX5, LDHA, PNP, PTPRZ1, ALDH2, PPP2R1A, LMNA, RACK1, APOE, NPM1, GSN, PCDHGC5, PCDHGC3, ANXA5, ADAM10, ACTN4, RHOA, SOD1, HNRNPK, PPP2R2B, ALDH1A1, P4HB, RPL26, SLC25A4, D1PAS1, HSPA1B	7.61962e-06
GOTERM_BP_FAT	GO:0007399~nervous system development	ITGB1, ARF4, ARF1, GDI1, WDR1, NCAN, HSPB1, DBI, HAPLN4, CLU, ACTB, DPYSL2, BSG, DPYSL3, DNER, VPS35, PHGDH, DIP2B, ACTR3, ACTR2, ANXA3, ADAM10, ATP1B2, GPR37L1, RHOA, DNM2, BCAN, GPRC5B, VCAN, PFN1, GPM6A, LRP1, NTM, SLC1A2, CRMP1, SLC1A3, ATP1A2, C3, CDC42, SDCBP, ACAN, RAP1A, RRAS, PTPRZ1, APOE, GPM6B, GSN, SOD1, RAB10, MARCKS, HNRNPK, FABP7, CD9, VIM	7.86651e-06
GOTERM_BP_FAT	GO:0042592~homeostatic process	ITGB1, ARF1, CAMK2D, CPB2, HSP90AB1, LRP1, HBB-B1, SLC1A3, LPL, ATP1A2, DBI, PYGL, SLC1A5, PARK7, IDE, ICAM1, HPX, PRDX2, PRDX5, PRDX4, PPP2R1A, PRDX1, FTH1, LMNA, BSG, ANXA6, RACK1, SLC39A8, CKB, APOE, ATP6V1E1, SLC38A3, NPM1, SLC16A1, GOT1, APOA1, ATP1B2, CP, PRDX6, SOD1, GPRC5B, HNRNPA2B1, ALDH1A1, GNB1, ATP6V1B2, CHMP4B, D1PAS1	7.86651e-06
GOTERM_BP_FAT	GO:0045807~positive regulation of endocytosis	ITGB1, ARF1, TSG101, LRP1, APOA1, ACTN4, CLU, SOD1, DNM2, C3, CDC42, RAP1A, HNRNPK, APOE	7.96869e-06
GOTERM_BP_FAT	GO:0032880~regulation of protein localization	ITGB1, ARF1, CAMK2D, TSG101, HSP90AB1, LRP1, GDI1, CD81, CLTC, GDI2, PARK7, ACTB, GNAI1, CDC42, LGALS3, ARHGDIA, LMNA, BSG, RACK1, VPS35, APOE, GPM6B, ACTR3, NPM1, SLC16A1, GSN, HSPA1L, ANXA5, MSN, GNAO1, HNRNPK	8.86012e-06
GOTERM_BP_FAT	GO:0031175~neuron projection development	ITGB1, ARF4, GPM6A, ARF1, LRP1, GDI1, NTM, CRMP1, HSPB1, CLU, ACTB, CDC42, RAP1A, PTPRZ1, DPYSL3, BSG, PHGDH, APOE, DIP2B, GPM6B, ACTR3, ACTR2, ADAM10, ATP1B2, RHOA, DNM2, RAB10, BCAN, MARCKS, GPRC5B, HNRNPK, VIM	8.86012e-06
GOTERM_BP_FAT	GO:0048699~generation of neurons	ITGB1, ARF4, GPM6A, ARF1, LRP1, GDI1, WDR1, NCAN, NTM, CRMP1, HSPB1, SLC1A3, CLU, HAPLN4, ACTB, C3, CDC42, ACAN, RAP1A, PTPRZ1, RRAS, DPYSL2, DPYSL3, BSG, PHGDH, APOE, DIP2B, GPM6B, ACTR3, ACTR2, ADAM10, GPR37L1, ATP1B2, RHOA, SOD1, DNM2, RAB10, BCAN, VCAN, MARCKS, GPRC5B, HNRNPK, VIM	8.89765e-06
GOTERM_CC_FAT	GO:0002102~podosome	ACTR3, ACTR2, GSN, HNRNPK, WDR1, TPM3, FSCN1, ACTB	9.21579e-06
GOTERM_BP_FAT	GO:0043067~regulation of programmed cell death	ITGB1, ARF4, CAMK2D, HSP90AB1, LRP1, HTRA1, HSPB1, PARK7, CLU, ACTB, HSP90B1, ICAM1, GNAI2, CDC42, LGALS3, PRDX2, PRDX5, LDHA, PNP, PTPRZ1, ALDH2, PPP2R1A, LMNA, RACK1, APOE, NPM1, GSN, PCDHGC5, PCDHGC3, ANXA5, ADAM10, ACTN4, RHOA, SOD1, HNRNPK, PPP2R2B, ALDH1A1, P4HB, RPL26, SLC25A4, D1PAS1, HSPA1B	1.09049e-05
GOTERM_BP_FAT	GO:0010941~regulation of cell death	ITGB1, ARF4, CAMK2D, HSP90AB1, LRP1, HTRA1, HSPB1, PARK7, CLU, ACTB, HSP90B1, ICAM1, GNAI2, CDC42, LGALS3, PRDX2, PRDX5, LDHA, PNP, PTPRZ1, ALDH2, PPP2R1A, LMNA, RACK1, APOE, NPM1, GSN, PCDHGC5, PCDHGC3, ANXA5, ADAM10, ACTN4, RHOA, SOD1, HNRNPK, PPP2R2B, ALDH1A1, P4HB, RPL26, SLC25A4, D1PAS1, HSPA1B	1.09049e-05
GOTERM_BP_FAT	GO:0048666~neuron development	ITGB1, ARF4, GPM6A, ARF1, LRP1, GDI1, NTM, CRMP1, HSPB1, SLC1A3, CLU, ACTB, C3, CDC42, RAP1A, PTPRZ1, DPYSL3, BSG, PHGDH, APOE, DIP2B, GPM6B, ACTR3, ACTR2, ADAM10, ATP1B2, RHOA, SOD1, DNM2, RAB10, BCAN, MARCKS, GPRC5B, HNRNPK, VIM	1.17034e-05
GOTERM_BP_FAT	GO:0051960~regulation of nervous system development	ITGB1, ARF1, LRP1, GDI1, WDR1, NCAN, NTM, CRMP1, HSPB1, HAPLN4, ACAN, RAP1A, PTPRZ1, RRAS, DPYSL2, DPYSL3, VPS35, APOE, DIP2B, ACTR3, ACTR2, ADAM10, GPR37L1, ATP1B2, RHOA, DNM2, BCAN, VCAN, MARCKS, GPRC5B, HNRNPK, VIM	1.17394e-05
GOTERM_BP_FAT	GO:0007009~plasma membrane organization	ACTR3, ITGB1, CAMK2D, LRP1, CD81, CLTC, CLU, ACTB, SOD1, DNM2, RAB10, EHD2, LGALS3, RAP1A, BSG, ANXA6, RACK1, CHMP4B, VPS35	1.21479e-05
GOTERM_BP_FAT	GO:0050808~synapse organization	ACTR3, C1QB, ITGB1, GPM6A, PCDHGC5, NCAN, PCDHGC3, SLC6A1, HAPLN4, RHOA, RAP1B, CDC42, BCAN, SDCBP, MARCKS, HNRNPK, VPS35, APOE, PFN1	1.36902e-05
GOTERM_MF_FAT	GO:0016684~oxidoreductase activity, acting on peroxide as acceptor	PRDX2, PRDX5, PRDX4, PRDX1, HBB-B1, PARK7, MPO, CP, PRDX6	1.37024e-05
GOTERM_BP_FAT	GO:0010638~positive regulation of organelle organization	ACTR3, DYNC1H1, ACTR2, ARF1, NPM1, TSG101, GSN, PDCD6IP, WDR1, HSPA1L, MSN, APOA1, VPS37B, RHOA, ICAM1, CDC42, SDCBP, HNRNPA2B1, FSCN1, VPS35, PFN1, SLC25A4, HSPA1B	1.44167e-05
GOTERM_BP_FAT	GO:0016477~cell migration	ITGB1, ARF4, GPM6A, CAMK2D, LRP1, WDR1, CD81, HSPB1, PARK7, ICAM1, GNAI2, CDC42, SDCBP, ACAN, LGALS3, PTPRZ1, RRAS, ARHGDIA, DPYSL3, BSG, ANXA6, RACK1, APOE, ACTR3, AOC3, ANXA3, KRT2, APOA1, ADAM10, MSN, ATP1B2, ACTN4, RHOA, VCAN, FSCN1, CD9, VIM, PFN1	1.48665e-05
GOTERM_BP_FAT	GO:0006461~protein complex assembly	ARF1, HSP90AB1, CLTC, SLC1A2, SLC1A5, PARK7, CLU, ICAM1, RAP1B, CDC42, LGALS3, RACK1, MYH11, VPS35, SPTAN1, ACTR3, ACTR2, PDCD6IP, GSN, AP1B1, ADAM10, MSN, TUBB4A, RHOA, DNM2, PSMA4, COL1A2, CAPZA2, FSCN1, CHMP4B, PFN1, D1PAS1, HSPA1B	1.74668e-05
GOTERM_BP_FAT	GO:0070271~protein complex biogenesis	ARF1, HSP90AB1, CLTC, SLC1A2, SLC1A5, PARK7, CLU, ICAM1, RAP1B, CDC42, LGALS3, RACK1, MYH11, VPS35, SPTAN1, ACTR3, ACTR2, PDCD6IP, GSN, AP1B1, ADAM10, MSN, TUBB4A, RHOA, DNM2, PSMA4, COL1A2, CAPZA2, FSCN1, CHMP4B, PFN1, D1PAS1, HSPA1B	1.74668e-05
GOTERM_BP_FAT	GO:0048870~cell motility	ITGB1, ARF4, GPM6A, CAMK2D, LRP1, WDR1, CD81, HSPB1, PARK7, ACTB, ICAM1, GNAI2, CDC42, SDCBP, ACAN, LGALS3, PTPRZ1, RRAS, ARHGDIA, LMNA, DPYSL3, BSG, ANXA6, RACK1, PGK2, APOE, ACTR3, AOC3, ANXA3, KRT2, ANXA5, APOA1, ADAM10, MSN, ATP1B2, ACTN4, RHOA, VCAN, FSCN1, CD9, VIM, PFN1	1.74668e-05
GOTERM_BP_FAT	GO:0051674~localization of cell	ITGB1, ARF4, GPM6A, CAMK2D, LRP1, WDR1, CD81, HSPB1, PARK7, ACTB, ICAM1, GNAI2, CDC42, SDCBP, ACAN, LGALS3, PTPRZ1, RRAS, ARHGDIA, LMNA, DPYSL3, BSG, ANXA6, RACK1, PGK2, APOE, ACTR3, AOC3, ANXA3, KRT2, ANXA5, APOA1, ADAM10, MSN, ATP1B2, ACTN4, RHOA, VCAN, FSCN1, CD9, VIM, PFN1	1.74668e-05
GOTERM_BP_FAT	GO:0010975~regulation of neuron projection development	ACTR3, ITGB1, ACTR2, ARF1, GDI1, LRP1, NTM, CRMP1, HSPB1, ADAM10, ATP1B2, RHOA, DNM2, GPRC5B, MARCKS, RAP1A, HNRNPK, PTPRZ1, DPYSL2, DPYSL3, APOE, DIP2B, VIM	1.74668e-05
GOTERM_BP_FAT	GO:1903827~regulation of cellular protein localization	ACTR3, ITGB1, NPM1, CAMK2D, GSN, HSP90AB1, GDI1, LRP1, HSPA1L, CD81, CLTC, GDI2, MSN, PARK7, ACTB, GNAI1, CDC42, LGALS3, HNRNPK, LMNA, RACK1, VPS35, GPM6B	1.92033e-05
GOTERM_BP_FAT	GO:0045595~regulation of cell differentiation	ITGB1, ARF1, HSP90AB1, LRP1, GDI1, WDR1, NCAN, NTM, CRMP1, HSPB1, LPL, CLU, HAPLN4, ACTB, CDC42, SDCBP, ACAN, PRDX2, PNP, RAP1A, PTPRZ1, RRAS, PPP2R1A, DPYSL2, LMNA, DPYSL3, APOE, DIP2B, ACTR3, ACTR2, APOA1, ADAM10, GPR37L1, ATP1B2, ACTN4, RHOA, DNM2, BCAN, EHD2, VCAN, MARCKS, GPRC5B, H4C16, HNRNPK, VIM, P4HB, SLC25A4	1.92033e-05
GOTERM_CC_FAT	GO:0005615~extracellular space	LGALS3BP, C1QB, CPB2, NCAN, NTM, PZP, HP, HBB-B1, LPL, DBI, IDE, CLU, HAPLN4, MPO, ICAM1, C3, C4B, ACAN, NPEPPS, LGALS3, HPX, PRL7C1, ISLR, PRDX4, PTPRZ1, ARHGDIA, DPYSL3, PGK1, CKB, APOE, A2M, CTSB, CPA4, AOC3, GSN, ANXA5, APOA1, CP, PDIA6, SOD1, BCAN, VCAN, PSMA4, H2BC15, COL1A2, MFGE8, IGKV8-34	1.9399e-05
GOTERM_BP_FAT	GO:0031346~positive regulation of cell projection organization	ACTR3, ITGB1, ACTR2, GPM6A, ARF1, GDI1, LRP1, HSPB1, ATP1B2, DNM2, CDC42, GPRC5B, MARCKS, RAP1A, HNRNPK, PTPRZ1, DPYSL3, FSCN1, APOE, PFN1	2.49063e-05
GOTERM_BP_FAT	GO:0000902~cell morphogenesis	ITGB1, GPM6A, LRP1, GDI1, WDR1, SLC1A3, CLU, ACTB, ICAM1, CDC42, PTPRZ1, POF1B, ARHGDIA, BSG, APOE, DIP2B, ACTR3, ACTR2, APOA1, ADAM10, MSN, ACTN4, RHOA, SOD1, DNM2, RAB10, BCAN, MARCKS, HNRNPK, VIM, P4HB	2.56071e-05
GOTERM_BP_FAT	GO:0071822~protein complex subunit organization	ARF1, HSP90AB1, WDR1, CLTC, SLC1A2, SLC1A5, PARK7, CLU, ICAM1, RAP1B, CDC42, ACAN, LGALS3, RACK1, MYH11, VPS35, SPTAN1, ACTR3, ACTR2, PDCD6IP, GSN, AP1B1, ADAM10, MSN, TUBB4A, RHOA, DNM2, PSMA4, COL1A2, CAPZA2, FSCN1, CHMP4B, PFN1, D1PAS1, HSPA1B	2.56689e-05
GOTERM_BP_FAT	GO:0031345~negative regulation of cell projection organization	ACTR3, ITGB1, GDI1, LRP1, NTM, GDI2, CRMP1, RHOA, DNM2, PTPRZ1, DPYSL3, APOE, DIP2B, VIM	2.56689e-05
GOTERM_BP_FAT	GO:0032989~cellular component morphogenesis	ITGB1, GPM6A, LRP1, GDI1, WDR1, SLC1A3, CLU, ACTB, ICAM1, CDC42, PTPRZ1, POF1B, ARHGDIA, BSG, MYH11, APOE, DIP2B, ACTR3, ACTR2, APOA1, ADAM10, MSN, ACTN4, RHOA, SOD1, DNM2, RAB10, BCAN, MARCKS, HNRNPK, CD9, VIM, P4HB	3.07938e-05
GOTERM_CC_FAT	GO:0005911~cell-cell junction	ACTR3, ITGB1, CAMK2D, GSN, PDCD6IP, WDR1, HEPACAM, ANXA5, PCDHGC3, ATP1A2, ACTN4, ACTB, RHOA, RAP1B, CDC42, POF1B, FABP7, ANXA6, FSCN1, SPTAN1	3.23347e-05
GOTERM_CC_FAT	GO:0030054~cell junction	ITGB1, CAMK2D, WDR1, HEPACAM, ATP1A2, ACTB, RAP1B, CDC42, SDCBP, RAP1A, POF1B, ANXA6, SPTAN1, ACTR3, PDCD6IP, SLC16A1, GSN, PCDHGC3, ANXA5, ADAM10, MSN, ACTN4, REXO2, RHOA, DNM2, HNRNPK, FABP7, FSCN1	3.23347e-05
GOTERM_CC_FAT	GO:0005839~proteasome core complex	PSMB4, PSMA4, PSMA1, PSMA2, PSMB1, PSMA8	3.26804e-05
GOTERM_BP_FAT	GO:0042744~hydrogen peroxide catabolic process	PRDX2, PRDX5, PRDX4, PRDX1, HBB-B1, MPO, PRDX6	3.58504e-05
GOTERM_BP_FAT	GO:0006928~movement of cell or subcellular component	ITGB1, ARF4, GPM6A, CAMK2D, LRP1, WDR1, CD81, HSPB1, ATP1A2, PARK7, ACTB, ICAM1, GNAI2, CDC42, SDCBP, ACAN, LGALS3, PTPRZ1, RRAS, ARHGDIA, LMNA, DPYSL3, BSG, ANXA6, RACK1, PGK2, APOE, ACTR3, AOC3, ACTR2, DYNC1H1, GSN, ANXA3, KRT2, ANXA5, APOA1, ADAM10, MSN, ATP1B2, ACTN4, RHOA, SOD1, VCAN, FSCN1, CD9, VIM, PFN1	3.59682e-05
GOTERM_BP_FAT	GO:0008104~protein localization	ITGB1, ARF4, ARF1, HSP90AB1, GDI1, CD81, CLTC, GDI2, HSPB1, PARK7, CLU, ACTB, LGALS3, BSG, RACK1, VPS35, ACTR3, PDCD6IP, H2AC4, ANXA5, AP1B1, ACTN4, VPS37B, DNM2, H4C16, H2BC15, CHMP4B, PFN1, D1PAS1, CAMK2D, TSG101, LRP1, HEPACAM, GNAI1, HSP90B1, CDC42, RAP1A, LMNA, APOE, GPM6B, NPM1, SLC16A1, GSN, HSPA1L, MSN, GNAO1, RAB10, EHD2, MARCKS, HNRNPK, PPP2R2B, TOLLIP, HNRNPA2B1	3.59682e-05
GOTERM_MF_FAT	GO:0003779~actin binding	ACTR3, ITGB1, ACTR2, GSN, WDR1, TPM3, MSN, ACTN4, EEF2, MARCKS, POF1B, TPM3-RS7, CAPZA2, ANXA6, FSCN1, MYH11, P4HB, PFN1, SPTAN1	3.70593e-05
GOTERM_BP_FAT	GO:0019725~cellular homeostasis	ARF1, CAMK2D, CPB2, LRP1, SLC1A3, ATP1A2, DBI, IDE, ICAM1, HPX, PRDX2, PRDX5, PRDX4, PRDX1, FTH1, ANXA6, RACK1, SLC39A8, CKB, APOE, ATP6V1E1, NPM1, GOT1, ATP1B2, CP, PRDX6, SOD1, GNB1, ATP6V1B2	3.84808e-05
GOTERM_BP_FAT	GO:0033036~macromolecule localization	ITGB1, ARF4, ARF1, HSP90AB1, GDI1, CD81, CLTC, GDI2, HSPB1, DBI, PARK7, CLU, ACTB, LGALS3, BSG, RACK1, VPS35, ACTR3, PDCD6IP, H2AC4, ANXA5, AP1B1, APOA1, ACTN4, VPS37B, DNM2, H4C16, H2BC15, CHMP4B, PFN1, D1PAS1, CAMK2D, TSG101, LRP1, HEPACAM, LPL, GNAI1, HSP90B1, C3, CDC42, RAP1A, LMNA, APOE, GPM6B, NPM1, SLC16A1, GSN, HSPA1L, MSN, GNAO1, RAB10, EHD2, MARCKS, HNRNPK, PPP2R2B, TOLLIP, FABP7, HNRNP…	3.94244e-05
GOTERM_CC_FAT	GO:1903561~extracellular vesicle	SDCBP, GPRC5B, TSG101, PDCD6IP, CD81, HNRNPA2B1, APOA1, CD9, IDE, APOE, ICAM1	4.20972e-05
GOTERM_BP_FAT	GO:0022604~regulation of cell morphogenesis	ACTR3, ACTR2, GDI1, LRP1, WDR1, MSN, APOA1, ADAM10, ACTN4, ICAM1, DNM2, CDC42, MARCKS, HNRNPK, PTPRZ1, ARHGDIA, APOE, DIP2B, VIM, P4HB	4.33865e-05
GOTERM_BP_FAT	GO:0050769~positive regulation of neurogenesis	ACTR3, ITGB1, ACTR2, ARF1, GDI1, LRP1, NCAN, HSPB1, ATP1B2, HAPLN4, RHOA, BCAN, ACAN, GPRC5B, VCAN, MARCKS, RAP1A, HNRNPK, PTPRZ1, DPYSL3, APOE, VIM	4.38563e-05
GOTERM_MF_FAT	GO:0022853~active ion transmembrane transporter activity	SLC16A1, ANXA5, ATP6V1B2, SLC1A2, SLC1A3, SLC6A11, ATP1A2, ATP1B2, SLC1A6, ATP6V1E1, SLC6A1	4.45134e-05
GOTERM_MF_FAT	GO:0022853~active ion transmembrane transporter activity	SLC16A1, ANXA5, ATP6V1B2, SLC1A2, SLC1A3, SLC6A11, ATP1A2, ATP1B2, SLC1A6, ATP6V1E1, SLC6A1	4.45134e-05
GOTERM_BP_FAT	GO:1990748~cellular detoxification	PRDX2, PRDX1, HBB-B1, SLC39A8, PARK7, MPO, PRDX6, SOD1	5.6464e-05
GOTERM_MF_FAT	GO:0005283~sodium:amino acid symporter activity	SLC1A2, SLC1A3, SLC6A11, SLC38A3, SLC1A6, SLC6A1	5.95546e-05
GOTERM_BP_FAT	GO:0051962~positive regulation of nervous system development	ACTR3, ITGB1, ACTR2, ARF1, GDI1, LRP1, NCAN, HSPB1, GPR37L1, ATP1B2, HAPLN4, RHOA, BCAN, ACAN, GPRC5B, VCAN, MARCKS, RAP1A, HNRNPK, PTPRZ1, DPYSL3, APOE, VIM	6.34147e-05
GOTERM_CC_FAT	GO:0070062~extracellular exosome	SDCBP, GPRC5B, TSG101, PDCD6IP, CD81, HNRNPA2B1, CD9, IDE, APOE, ICAM1	6.94824e-05
GOTERM_CC_FAT	GO:0043230~extracellular organelle	SDCBP, GPRC5B, TSG101, PDCD6IP, CD81, HNRNPA2B1, APOA1, CD9, IDE, APOE, ICAM1	7.10749e-05
GOTERM_BP_FAT	GO:0032535~regulation of cellular component size	ACTR3, ACTR2, ARF1, NPM1, GSN, HSP90AB1, GDI1, LRP1, WDR1, MSN, RHOA, ICAM1, DNM2, CAPZA2, APOE, DIP2B, PFN1, SPTAN1	0.000103007
GOTERM_BP_FAT	GO:0030182~neuron differentiation	ITGB1, ARF4, GPM6A, ARF1, LRP1, GDI1, NTM, CRMP1, HSPB1, SLC1A3, CLU, ACTB, C3, CDC42, RAP1A, PTPRZ1, DPYSL2, DPYSL3, BSG, PHGDH, APOE, DIP2B, GPM6B, ACTR3, ACTR2, ADAM10, GPR37L1, ATP1B2, RHOA, SOD1, DNM2, RAB10, BCAN, MARCKS, GPRC5B, HNRNPK, VIM	0.000110394
GOTERM_MF_FAT	GO:0004601~peroxidase activity	PRDX2, PRDX5, PRDX4, PRDX1, HBB-B1, MPO, CP, PRDX6	0.000111152
GOTERM_MF_FAT	GO:0005540~hyaluronic acid binding	BCAN, ACAN, VCAN, ITIH2, NCAN, HAPLN4	0.000111152
GOTERM_BP_FAT	GO:0098754~detoxification	PRDX2, PRDX1, HBB-B1, SLC39A8, PARK7, MPO, PRDX6, SOD1	0.000131467
GOTERM_BP_FAT	GO:0044802~single-organism membrane organization	ITGB1, ARF1, CAMK2D, LRP1, CD81, CLTC, CLU, ACTB, LGALS3, RAP1A, LMNA, BSG, ANXA6, RACK1, VPS35, APOE, ACTR3, BROX, SOD1, DNM2, RAB10, EHD2, CHMP4B, CD9, SLC25A4	0.00013456
GOTERM_BP_FAT	GO:0051649~establishment of localization in cell	ITGB1, ARF4, ARF1, CAMK2D, TSG101, HSP90AB1, LRP1, GDI1, CD81, CLTC, SLC1A2, HSPB1, DBI, PARK7, SLC6A1, SLC1A6, CLU, ACTB, HSP90B1, RAP1B, CDC42, RAP1A, DPYSL2, LMNA, VPS35, ATP6V1E1, GPM6B, ACTR3, ACTR2, DYNC1H1, NPM1, HSPA1L, AP1B1, ADAM10, MSN, VPS37B, ACTN4, SOD1, DNM2, RAB10, MARCKS, PPP2R2B, HNRNPA2B1, ATP6V1B2, CHMP4B, P4HB	0.000135986
GOTERM_BP_FAT	GO:0072593~reactive oxygen species metabolic process	HSP90AB1, HBB-B1, PARK7, PRDX6, MPO, CLU, RHOA, SOD1, ICAM1, DNM2, GNAI2, PRDX2, PRDX5, PRDX4, PRDX1	0.000135986
GOTERM_BP_FAT	GO:0031334~positive regulation of protein complex assembly	ACTR3, ACTR2, ARF1, GSN, MSN, PARK7, CLU, RHOA, ICAM1, RAP1B, LGALS3, FSCN1, RACK1, PFN1, HSPA1B	0.000150207
GOTERM_BP_FAT	GO:0031334~positive regulation of protein complex assembly	ACTR3, ACTR2, ARF1, GSN, MSN, PARK7, CLU, RHOA, ICAM1, RAP1B, LGALS3, FSCN1, RACK1, PFN1, HSPA1B	0.000150207
GOTERM_BP_FAT	GO:0010256~endomembrane system organization	ACTR3, ITGB1, CAMK2D, LRP1, CD81, BROX, CLTC, AP1B1, CLU, ACTB, SOD1, DNM2, CDC42, RAB10, EHD2, LGALS3, RAP1A, LMNA, BSG, ANXA6, RACK1, CHMP4B, VPS35	0.000152979
GOTERM_MF_FAT	GO:0005416~cation:amino acid symporter activity	SLC1A2, SLC1A3, SLC6A11, SLC38A3, SLC1A6, SLC6A1	0.000153292
GOTERM_BP_FAT	GO:0090066~regulation of anatomical structure size	ACTR3, ITGB1, ACTR2, ARF1, NPM1, GSN, HSP90AB1, GDI1, LRP1, WDR1, MSN, ATP1A2, RHOA, SOD1, ICAM1, DNM2, CAPZA2, APOE, DIP2B, PFN1, SPTAN1	0.000154302
GOTERM_BP_FAT	GO:0046907~intracellular transport	ITGB1, ARF4, ARF1, TSG101, HSP90AB1, LRP1, GDI1, CD81, CLTC, HSPB1, PARK7, CLU, ACTB, HSP90B1, RAP1B, CDC42, RAP1A, DPYSL2, LMNA, VPS35, ACTR3, ACTR2, DYNC1H1, NPM1, HSPA1L, AP1B1, ADAM10, MSN, VPS37B, ACTN4, SOD1, DNM2, RAB10, MARCKS, PPP2R2B, HNRNPA2B1, CHMP4B, P4HB	0.000156048
GOTERM_BP_FAT	GO:0006518~peptide metabolic process	RPLP0, SLC1A2, HBB-B1, PARK7, IDE, CLU, HSP90B1, RPS4X, NPEPPS, RPS16, RACK1, RPS2, APOE, RPS10, HARS1, NPM1, GSTM1, RPL22, ADAM10, RPSA, EEF2, SOD1, RPS25, HNRNPA2B1, VIM, P4HB, RPL26, D1PAS1	0.000156048
GOTERM_BP_FAT	GO:0098869~cellular oxidant detoxification	PRDX2, PRDX1, HBB-B1, PARK7, MPO, PRDX6, SOD1	0.000161162
GOTERM_BP_FAT	GO:0051961~negative regulation of nervous system development	ACTR3, ITGB1, GDI1, LRP1, NTM, CRMP1, GPR37L1, ATP1B2, RHOA, HNRNPK, RRAS, PTPRZ1, DPYSL3, APOE, DIP2B, VIM	0.000171193
GOTERM_CC_FAT	GO:0000502~proteasome complex	PSMB4, PSMA4, PSMA1, PSMA2, PSMB1, HSPB1, IDE, PSMA8	0.000172564
GOTERM_BP_FAT	GO:0045664~regulation of neuron differentiation	ACTR3, ITGB1, ACTR2, ARF1, GDI1, LRP1, NTM, CRMP1, HSPB1, ADAM10, GPR37L1, ATP1B2, RHOA, DNM2, GPRC5B, MARCKS, RAP1A, HNRNPK, PTPRZ1, DPYSL2, DPYSL3, APOE, DIP2B, VIM	0.000178777
GOTERM_BP_FAT	GO:0051495~positive regulation of cytoskeleton organization	ACTR3, DYNC1H1, ACTR2, ARF1, NPM1, GSN, WDR1, APOA1, RHOA, ICAM1, CDC42, PFN1, HSPA1B	0.000194472
GOTERM_BP_FAT	GO:0032268~regulation of cellular protein metabolic process	ITGB1, HSP90AB1, CD81, PZP, HSPB1, HBB-B1, DBI, IDE, PARK7, CLU, ACTB, ICAM1, RPS4X, RACK1, VPS35, DIP2B, APOA1, GPR37L1, RHOA, GPRC5B, VCAN, RPL26, D1PAS1, CAMK2D, CPB2, ITIH2, TSG101, LRP1, HSP90B1, GNAI2, RAP1B, C3, CDC42, PRDX2, HPX, RAP1A, RRAS, PTPRZ1, PRDX1, RPS2, APOE, A2M, NPM1, GSN, EEF2, SOD1, TOLLIP, HNRNPA2B1, VIM, HSPA1B	0.000199716
GOTERM_MF_FAT	GO:0043167~ion binding	ITGB1, ARF4, ARF1, HSP90AB1, NCAN, DIRAS2, HBB-B1, DBI, PYGL, IDE, PARK7, SLC6A1, MPO, ACTB, NPEPPS, PNP, ALDH2, IMPA2, ARHGDIA, FTH1, DPYSL3, DNER, ANXA6, CPNE2, SPTAN1, ACTR3, ACTR2, ACOT7, ANXA3, RPL22, ANXA5, APOA1, ADAM10, SLC6A11, ACTN4, REXO2, RHOA, DNM2, BCAN, VCAN, ATP6V1B2, MFGE8, PFN1, TKT, D1PAS1, CAMK2D, CPB2, AHCY, LRP1, TTYH1, SLC1A2, SLC1A3, LPL, ATP1A2, SLC1A5, SLC1A6, GNAI1, HSP…	0.000203422
GOTERM_BP_FAT	GO:2000177~regulation of neural precursor cell proliferation	ITGB1, BCAN, ACAN, VCAN, PTPRZ1, NCAN, GPR37L1, HAPLN4, RHOA, GNAI2	0.000218214
GOTERM_MF_FAT	GO:1901265~nucleoside phosphate binding	ARF4, ARF1, CAMK2D, AHCY, HSP90AB1, DIRAS2, ATP1A2, PYGL, IDE, ACTB, GNAI1, HSP90B1, GNAI2, RAP1B, CDC42, LDHA, RAP1A, ALDH2, RRAS, PGK1, ANXA6, MYH11, PHGDH, CKB, PGK2, ACTR3, ACTR2, DYNC1H1, HARS1, NPM1, MDH1, HSPA1L, TUBB4B, EEF2, TUBB4A, RHOA, DNM2, GNAO1, RAB10, EHD2, ALDH1A1, ATP6V1B2, PFN1, D1PAS1, HSPA1B	0.000232783
GOTERM_MF_FAT	GO:0000166~nucleotide binding	ARF4, ARF1, CAMK2D, AHCY, HSP90AB1, DIRAS2, ATP1A2, PYGL, IDE, ACTB, GNAI1, HSP90B1, GNAI2, RAP1B, CDC42, LDHA, RAP1A, ALDH2, RRAS, PGK1, ANXA6, MYH11, PHGDH, CKB, PGK2, ACTR3, ACTR2, DYNC1H1, HARS1, NPM1, MDH1, HSPA1L, TUBB4B, EEF2, TUBB4A, RHOA, DNM2, GNAO1, RAB10, EHD2, ALDH1A1, ATP6V1B2, PFN1, D1PAS1, HSPA1B	0.000232783
GOTERM_BP_FAT	GO:1901215~negative regulation of neuron death	PRDX2, NPM1, HSP90AB1, PTPRZ1, LRP1, PCDHGC5, PCDHGC3, APOE, PARK7, CLU, RHOA, SOD1	0.000233888
GOTERM_BP_FAT	GO:0043524~negative regulation of neuron apoptotic process	PRDX2, NPM1, HSP90AB1, PTPRZ1, LRP1, PCDHGC5, PCDHGC3, APOE, PARK7, CLU, RHOA, SOD1	0.000233888
GOTERM_BP_FAT	GO:0040017~positive regulation of locomotion	ACTR3, AOC3, ITGB1, CAMK2D, LRP1, ANXA3, HSPB1, ADAM10, ACTN4, RHOA, ICAM1, GNAI2, CDC42, SDCBP, LGALS3, RRAS, PTPRZ1, BSG, RACK1, VPS35, PFN1	0.000241426
GOTERM_BP_FAT	GO:0031399~regulation of protein modification process	ITGB1, CAMK2D, TSG101, HSP90AB1, LRP1, CD81, HSPB1, HBB-B1, DBI, PARK7, CLU, ACTB, HSP90B1, ICAM1, GNAI2, RAP1B, C3, CDC42, HPX, PRDX2, RAP1A, PTPRZ1, RRAS, PRDX1, RACK1, RPS2, APOE, DIP2B, NPM1, GSN, APOA1, GPR37L1, RHOA, SOD1, VCAN, GPRC5B, TOLLIP, D1PAS1	0.000241426
GOTERM_BP_FAT	GO:0031399~regulation of protein modification process	ITGB1, CAMK2D, TSG101, HSP90AB1, LRP1, CD81, HSPB1, HBB-B1, DBI, PARK7, CLU, ACTB, HSP90B1, ICAM1, GNAI2, RAP1B, C3, CDC42, HPX, PRDX2, RAP1A, PTPRZ1, RRAS, PRDX1, RACK1, RPS2, APOE, DIP2B, NPM1, GSN, APOA1, GPR37L1, RHOA, SOD1, VCAN, GPRC5B, TOLLIP, D1PAS1	0.000241426
GOTERM_BP_FAT	GO:0031399~regulation of protein modification process	ITGB1, CAMK2D, TSG101, HSP90AB1, LRP1, CD81, HSPB1, HBB-B1, DBI, PARK7, CLU, ACTB, HSP90B1, ICAM1, GNAI2, RAP1B, C3, CDC42, HPX, PRDX2, RAP1A, PTPRZ1, RRAS, PRDX1, RACK1, RPS2, APOE, DIP2B, NPM1, GSN, APOA1, GPR37L1, RHOA, SOD1, VCAN, GPRC5B, TOLLIP, D1PAS1	0.000241426
GOTERM_BP_FAT	GO:0000904~cell morphogenesis involved in differentiation	ACTR3, ITGB1, ACTR2, GDI1, LRP1, WDR1, SLC1A3, APOA1, ADAM10, ACTN4, ACTB, RHOA, SOD1, DNM2, CDC42, RAB10, MARCKS, PTPRZ1, POF1B, BSG, APOE, DIP2B, VIM, P4HB	0.000242965
GOTERM_BP_FAT	GO:1904375~regulation of protein localization to cell periphery	ACTR3, ITGB1, LGALS3, CAMK2D, LRP1, CLTC, RACK1, VPS35, ACTB, GNAI1	0.000247719
GOTERM_BP_FAT	GO:0043066~negative regulation of apoptotic process	ITGB1, ARF4, HSP90AB1, LRP1, HSPB1, PARK7, CLU, HSP90B1, ICAM1, GNAI2, LGALS3, PRDX2, PRDX5, PNP, PTPRZ1, ALDH2, LMNA, RACK1, APOE, NPM1, PCDHGC5, PCDHGC3, RHOA, SOD1, HNRNPK, SLC25A4, D1PAS1, HSPA1B	0.00025837
GOTERM_BP_FAT	GO:0060341~regulation of cellular localization	ITGB1, ARF1, CAMK2D, HSP90AB1, LRP1, GDI1, CD81, CLTC, GDI2, DBI, PARK7, ACTB, GNAI1, RAP1B, CDC42, LGALS3, RAP1A, LMNA, RACK1, VPS35, GPM6B, ACTR3, DYNC1H1, NPM1, GSN, HSPA1L, MSN, HNRNPK	0.00025837
GOTERM_BP_FAT	GO:0043066~negative regulation of apoptotic process	ITGB1, ARF4, HSP90AB1, LRP1, HSPB1, PARK7, CLU, HSP90B1, ICAM1, GNAI2, LGALS3, PRDX2, PRDX5, PNP, PTPRZ1, ALDH2, LMNA, RACK1, APOE, NPM1, PCDHGC5, PCDHGC3, RHOA, SOD1, HNRNPK, SLC25A4, D1PAS1, HSPA1B	0.00025837
GOTERM_BP_FAT	GO:0044257~cellular protein catabolic process	TSG101, PDCD6IP, HSP90AB1, LRP1, CD81, PARK7, IDE, VPS37B, CLU, HSP90B1, PSMA8, PSMB4, PSMA4, PSMA1, PSMA2, TOLLIP, PSMB1, RACK1, CHMP4B, VPS35, APOE, HSPA1B, CTSB	0.00025837
GOTERM_CC_FAT	GO:0099568~cytoplasmic region	DYNC1H1, ACTR2, GSN, WDR1, TPM3, HSPB1, ACTN4, ACTB, RHOA, GNAI1, SOD1, MARCKS, HNRNPK, HNRNPA2B1, CAPZA2, FSCN1, PFN1, SPTAN1	0.000271178
GOTERM_BP_FAT	GO:0006811~ion transport	ITGB1, ARF1, CAMK2D, WDR1, SLC44A2, TTYH1, CLTC, SLC1A2, SLC1A3, ATP1A2, DBI, SLC1A5, PARK7, SLC6A1, SLC1A6, ICAM1, GNAI2, LGALS3, DPYSL2, FTH1, ANXA6, SLC39A8, APOE, ATP6V1E1, SLC38A3, GPM6B, SLC16A1, APOA1, SLC6A11, ATP1B2, CP, RHOA, DNM2, GNAO1, FABP7, ATP6V1B2, SLC25A4	0.000276657
GOTERM_BP_FAT	GO:0030335~positive regulation of cell migration	ACTR3, AOC3, ITGB1, CAMK2D, LRP1, ANXA3, HSPB1, ADAM10, ACTN4, RHOA, ICAM1, GNAI2, CDC42, SDCBP, LGALS3, RRAS, PTPRZ1, BSG, RACK1, PFN1	0.000276666
GOTERM_CC_FAT	GO:0015935~small ribosomal subunit	RPS4X, RPS25, NPM1, RPS16, RACK1, RPSA, RPS2, RPS10, D1PAS1	0.000299106
GOTERM_BP_FAT	GO:0050768~negative regulation of neurogenesis	ACTR3, ITGB1, GDI1, LRP1, NTM, CRMP1, GPR37L1, ATP1B2, RHOA, RRAS, PTPRZ1, DPYSL3, APOE, DIP2B, VIM	0.000316988
GOTERM_MF_FAT	GO:0022804~active transmembrane transporter activity	SLC16A1, SLC44A2, ANXA5, SLC1A2, SLC1A3, SLC6A11, ATP1A2, SLC1A5, ATP1B2, SLC1A6, SLC6A1, ATP6V1B2, SLC39A8, SLC38A3, ATP6V1E1, SLC25A4	0.000348132
GOTERM_MF_FAT	GO:0005200~structural constituent of cytoskeleton	ACTR3, ACTR2, LMNA, VIM, ACTN4, TUBB4B, TUBB4A, ACTB	0.000348132
GOTERM_CC_FAT	GO:0009986~cell surface	ITGB1, HSP90AB1, LRP1, NTM, SLC1A2, SLC1A3, LPL, ATP1A2, IDE, SLC6A1, CLU, ICAM1, C3, LGALS3, APOE, CTSB, AOC3, TPM3, ANXA5, APOA1, ADAM10, MSN, ATP1B2, CP, RHOA, BCAN, VCAN, GPRC5B, CD9, P4HB, MFGE8	0.000348952
GOTERM_BP_FAT	GO:2001233~regulation of apoptotic signaling pathway	GSN, HSPB1, PARK7, CLU, SOD1, ICAM1, GNAI2, PRDX2, LGALS3, HNRNPK, PPP2R1A, LMNA, RACK1, RPL26, P4HB, D1PAS1, SLC25A4	0.000352912
GOTERM_BP_FAT	GO:2001233~regulation of apoptotic signaling pathway	GSN, HSPB1, PARK7, CLU, SOD1, ICAM1, GNAI2, PRDX2, LGALS3, HNRNPK, PPP2R1A, LMNA, RACK1, RPL26, P4HB, D1PAS1, SLC25A4	0.000352912
GOTERM_MF_FAT	GO:0019003~GDP binding	RAP1B, RAB10, ARF1, RAP1A, RRAS, DIRAS2, GNAI1, RHOA	0.000354932
GOTERM_BP_FAT	GO:0010721~negative regulation of cell development	ACTR3, ITGB1, GDI1, LRP1, NTM, CRMP1, GPR37L1, ACTN4, ATP1B2, RHOA, RRAS, PTPRZ1, DPYSL3, APOE, DIP2B, VIM	0.000363766
GOTERM_BP_FAT	GO:0071310~cellular response to organic substance	ITGB1, HSP90AB1, CD81, RPLP0, HSPB1, IDE, PARK7, ACTB, ICAM1, RPS16, DPYSL3, RACK1, CTSB, ACTR3, ACTR2, ANXA5, APOA1, ACTN4, PDIA6, RHOA, DNM2, CPB2, LRP1, HTRA1, SLC1A2, SLC1A3, LPL, ATP1A2, GNAI1, HSP90B1, GNAI2, RAP1B, CDC42, SDCBP, PRDX2, HPX, RAP1A, RPS2, NPM1, SLC16A1, GSN, GOT1, MSN, RAB10, MARCKS, HNRNPK, COL1A2, TOLLIP, HNRNPA2B1, CD9, P4HB, VIM	0.000363766
GOTERM_BP_FAT	GO:0060548~negative regulation of cell death	ITGB1, ARF4, HSP90AB1, LRP1, HSPB1, PARK7, CLU, HSP90B1, ICAM1, GNAI2, LGALS3, PRDX2, PRDX5, PNP, PTPRZ1, ALDH2, LMNA, RACK1, APOE, NPM1, PCDHGC5, PCDHGC3, RHOA, SOD1, HNRNPK, SLC25A4, D1PAS1, HSPA1B	0.000366907
GOTERM_BP_FAT	GO:0043069~negative regulation of programmed cell death	ITGB1, ARF4, HSP90AB1, LRP1, HSPB1, PARK7, CLU, HSP90B1, ICAM1, GNAI2, LGALS3, PRDX2, PRDX5, PNP, PTPRZ1, ALDH2, LMNA, RACK1, APOE, NPM1, PCDHGC5, PCDHGC3, RHOA, SOD1, HNRNPK, SLC25A4, D1PAS1, HSPA1B	0.000366907
GOTERM_BP_FAT	GO:0043069~negative regulation of programmed cell death	ITGB1, ARF4, HSP90AB1, LRP1, HSPB1, PARK7, CLU, HSP90B1, ICAM1, GNAI2, LGALS3, PRDX2, PRDX5, PNP, PTPRZ1, ALDH2, LMNA, RACK1, APOE, NPM1, PCDHGC5, PCDHGC3, RHOA, SOD1, HNRNPK, SLC25A4, D1PAS1, HSPA1B	0.000366907
GOTERM_BP_FAT	GO:0060548~negative regulation of cell death	ITGB1, ARF4, HSP90AB1, LRP1, HSPB1, PARK7, CLU, HSP90B1, ICAM1, GNAI2, LGALS3, PRDX2, PRDX5, PNP, PTPRZ1, ALDH2, LMNA, RACK1, APOE, NPM1, PCDHGC5, PCDHGC3, RHOA, SOD1, HNRNPK, SLC25A4, D1PAS1, HSPA1B	0.000366907
GOTERM_BP_FAT	GO:0010769~regulation of cell morphogenesis involved in differentiation	ACTR3, ACTR2, GDI1, LRP1, APOA1, ADAM10, ACTN4, DNM2, CDC42, MARCKS, PTPRZ1, APOE, DIP2B, VIM, P4HB	0.000376106
GOTERM_BP_FAT	GO:1902903~regulation of supramolecular fiber organization	ACTR3, ACTR2, ARF1, GSN, WDR1, APOA1, TUBB4A, CLU, RHOA, ICAM1, CDC42, CAPZA2, APOE, PFN1, SPTAN1, HSPA1B	0.000377898
GOTERM_BP_FAT	GO:0051402~neuron apoptotic process	NPM1, HSP90AB1, LRP1, PCDHGC5, PCDHGC3, PARK7, CLU, RHOA, SOD1, CDC42, PRDX2, PTPRZ1, PPP2R2B, APOE, CTSB	0.000377898
GOTERM_BP_FAT	GO:0006796~phosphate-containing compound metabolic process	ITGB1, ARF1, HSP90AB1, CD81, HSPB1, HBB-B1, DBI, PYGL, PARK7, ACTB, ICAM1, PNP, PPP2R1A, IMPA2, RACK1, ACOT7, APOA1, ADAM10, GPR37L1, RHOA, GPRC5B, VCAN, ATP6V1B2, TKT, D1PAS1, CAMK2D, TSG101, LRP1, ATP1A2, HSP90B1, GNAI2, RAP1B, C3, CDC42, SDCBP, PRDX2, HPX, PRDX5, LDHA, RAP1A, RRAS, PTPRZ1, PRDX1, PGK1, CKB, APOE, PGK2, NPM1, GSN, MDH1, MDH2, PRDX6, SOD1, TOLLIP	0.000377898
GOTERM_BP_FAT	GO:2000179~positive regulation of neural precursor cell proliferation	ITGB1, BCAN, ACAN, VCAN, NCAN, GPR37L1, HAPLN4, GNAI2	0.000377898
GOTERM_CC_FAT	GO:0031252~cell leading edge	ACTR3, ITGB1, ARF4, ACTR2, ARF1, GSN, SLC1A2, ACTB, RHOA, DNM2, CDC42, PTPRZ1, DPYSL3, FSCN1, ATP6V1B2, VIM, P4HB, D1PAS1	0.000412303
GOTERM_CC_FAT	GO:1905369~endopeptidase complex	PSMB4, PSMA4, PSMA1, PSMA2, PSMB1, HSPB1, IDE, PSMA8	0.000420677
GOTERM_BP_FAT	GO:0045665~negative regulation of neuron differentiation	ACTR3, ITGB1, GDI1, LRP1, NTM, CRMP1, GPR37L1, RHOA, PTPRZ1, DPYSL3, APOE, DIP2B, VIM	0.00042838
GOTERM_BP_FAT	GO:1901214~regulation of neuron death	NPM1, HSP90AB1, LRP1, PCDHGC5, PCDHGC3, PARK7, CLU, RHOA, SOD1, CDC42, PRDX2, PTPRZ1, PPP2R2B, APOE	0.000431823
GOTERM_BP_FAT	GO:0043523~regulation of neuron apoptotic process	NPM1, HSP90AB1, LRP1, PCDHGC5, PCDHGC3, PARK7, CLU, RHOA, SOD1, CDC42, PRDX2, PTPRZ1, PPP2R2B, APOE	0.000431823
GOTERM_BP_FAT	GO:0032970~regulation of actin filament-based process	ACTR3, ACTR2, ARF1, GSN, LRP1, WDR1, APOA1, ATP1A2, RHOA, ICAM1, CDC42, CAPZA2, FSCN1, PFN1, SPTAN1, GPM6B	0.000445037
GOTERM_BP_FAT	GO:0061245~establishment or maintenance of bipolar cell polarity	CDC42, ARF4, PDCD6IP, WDR1, FSCN1, MSN, RHOA	0.000445037
GOTERM_BP_FAT	GO:0035088~establishment or maintenance of apical/basal cell polarity	CDC42, ARF4, PDCD6IP, WDR1, FSCN1, MSN, RHOA	0.000445037
GOTERM_BP_FAT	GO:0044283~small molecule biosynthetic process	ACOT7, GSTM1, MDH1, GOT1, MDH2, SLC1A3, LPL, APOA1, PARK7, MPO, SOD1, LDHA, PNP, IMPA2, ALDH1A1, PGK1, PHGDH, PGK2, APOE	0.000446324
GOTERM_BP_FAT	GO:0098657~import into cell	ITGB1, SLC1A2, SLC1A3, SLC6A11, ATP1A2, SLC39A8, PARK7, ATP1B2, SLC1A6, SLC6A1, GPM6B	0.000446324
GOTERM_BP_FAT	GO:2000147~positive regulation of cell motility	ACTR3, AOC3, ITGB1, CAMK2D, LRP1, ANXA3, HSPB1, ADAM10, ACTN4, RHOA, ICAM1, GNAI2, CDC42, SDCBP, LGALS3, RRAS, PTPRZ1, BSG, RACK1, PFN1	0.000449516
GOTERM_BP_FAT	GO:0010977~negative regulation of neuron projection development	ACTR3, PTPRZ1, GDI1, LRP1, NTM, DPYSL3, CRMP1, DIP2B, VIM, APOE, RHOA	0.000456348
GOTERM_BP_FAT	GO:0032956~regulation of actin cytoskeleton organization	ACTR3, ACTR2, ARF1, GSN, LRP1, WDR1, APOA1, RHOA, ICAM1, CDC42, CAPZA2, FSCN1, PFN1, SPTAN1, GPM6B	0.000457817
GOTERM_BP_FAT	GO:0031589~cell-substrate adhesion	ITGB1, LRP1, TTYH1, APOA1, ACTN4, ATP1B2, RHOA, DNM2, CDC42, BCAN, MARCKS, RRAS, PTPRZ1, P4HB, GPM6B	0.000479603
GOTERM_BP_FAT	GO:0051246~regulation of protein metabolic process	ITGB1, HSP90AB1, CD81, PZP, HSPB1, HBB-B1, DBI, IDE, PARK7, CLU, ACTB, ICAM1, RPS4X, RACK1, VPS35, DIP2B, APOA1, GPR37L1, RHOA, GPRC5B, VCAN, RPL26, D1PAS1, CAMK2D, CPB2, ITIH2, TSG101, LRP1, HSP90B1, GNAI2, RAP1B, C3, CDC42, PRDX2, HPX, RAP1A, RRAS, PTPRZ1, PRDX1, RPS2, APOE, A2M, NPM1, GSN, MSN, EEF2, SOD1, TOLLIP, HNRNPA2B1, VIM, HSPA1B	0.000513846
GOTERM_MF_FAT	GO:0005343~organic acid:sodium symporter activity	SLC1A2, SLC1A3, SLC6A11, SLC38A3, SLC1A6, SLC6A1	0.000518763
GOTERM_MF_FAT	GO:0017076~purine nucleotide binding	ARF4, ARF1, CAMK2D, AHCY, HSP90AB1, DIRAS2, ATP1A2, PYGL, IDE, ACTB, GNAI1, HSP90B1, GNAI2, RAP1B, CDC42, RAP1A, RRAS, PGK1, ANXA6, MYH11, CKB, PGK2, ACTR3, ACTR2, DYNC1H1, HARS1, NPM1, HSPA1L, TUBB4B, EEF2, TUBB4A, RHOA, DNM2, GNAO1, RAB10, EHD2, ATP6V1B2, PFN1, D1PAS1, HSPA1B	0.000526049
GOTERM_BP_FAT	GO:0051247~positive regulation of protein metabolic process	ITGB1, CAMK2D, HSP90AB1, LRP1, CD81, PARK7, CLU, ICAM1, GNAI2, RPS4X, RAP1B, C3, CDC42, HPX, PRDX2, RAP1A, PTPRZ1, RACK1, VPS35, RPS2, APOE, DIP2B, NPM1, GSN, MSN, GPR37L1, EEF2, RHOA, SOD1, GPRC5B, TOLLIP, VIM, RPL26, D1PAS1, HSPA1B	0.000530163
GOTERM_CC_FAT	GO:0098589~membrane region	ITGB1, LRP1, CLTC, SLC1A2, ATP1A2, PARK7, ACTB, ICAM1, DNM2, SDCBP, EHD2, GPRC5B, PGK1, SLC25A4, GPM6B, HSPA1B, CTSB	0.000532726
GOTERM_CC_FAT	GO:0030027~lamellipodium	ACTR3, ITGB1, CDC42, ACTR2, GSN, PTPRZ1, DPYSL3, FSCN1, P4HB, ACTB, RHOA, DNM2	0.00053904
GOTERM_CC_FAT	GO:0030027~lamellipodium	ACTR3, ITGB1, CDC42, ACTR2, GSN, PTPRZ1, DPYSL3, FSCN1, P4HB, ACTB, RHOA, DNM2	0.00053904
GOTERM_BP_FAT	GO:0043603~cellular amide metabolic process	RPLP0, SLC1A2, HBB-B1, PARK7, IDE, CLU, HSP90B1, RPS4X, NPEPPS, PNP, RPS16, RACK1, RPS2, APOE, RPS10, HARS1, NPM1, GSTM1, RPL22, ADAM10, RPSA, EEF2, SOD1, RPS25, HAL, HNRNPA2B1, VIM, P4HB, RPL26, D1PAS1	0.000552392
GOTERM_BP_FAT	GO:0070997~neuron death	NPM1, HSP90AB1, LRP1, PCDHGC5, PCDHGC3, PARK7, CLU, RHOA, SOD1, CDC42, PRDX2, PTPRZ1, PPP2R2B, APOE, CTSB	0.00055437
GOTERM_CC_FAT	GO:0022627~cytosolic small ribosomal subunit	RPS4X, RPS25, RPS16, RPSA, RPS2, RPS10, D1PAS1	0.000558498
GOTERM_BP_FAT	GO:0006909~phagocytosis	C3, ITGB1, CDC42, RAP1A, GSN, LRP1, ANXA3, RACK1, APOA1, MFGE8, DNM2, SOD1	0.000561529
GOTERM_MF_FAT	GO:0008379~thioredoxin peroxidase activity	PRDX2, PRDX5, PRDX4, PRDX1	0.000577707
GOTERM_BP_FAT	GO:0051272~positive regulation of cellular component movement	ACTR3, AOC3, ITGB1, CAMK2D, LRP1, ANXA3, HSPB1, ADAM10, ACTN4, RHOA, ICAM1, GNAI2, CDC42, SDCBP, LGALS3, RRAS, PTPRZ1, BSG, RACK1, PFN1	0.000590778
GOTERM_BP_FAT	GO:1902589~single-organism organelle organization	ITGB1, ARF1, WDR1, GDI2, ACTB, HSP90B1, ICAM1, CDC42, POF1B, PPP2R1A, TPM3-RS7, LMNA, DPYSL3, MYH11, ATP6V1E1, SPTAN1, ACTR3, ACTR2, DYNC1H1, PDCD6IP, GSN, TPM3, KRT2, APOA1, ACTN4, TUBB4A, RHOA, SOD1, DNM2, EHD2, MARCKS, CAPZA2, FSCN1, ATP6V1B2, CHMP4B, VIM, PFN1, SLC25A4, HSPA1B	0.000594486
GOTERM_BP_FAT	GO:1990778~protein localization to cell periphery	ACTR3, ITGB1, CAMK2D, LRP1, CD81, CLTC, ACTB, GNAI1, RAB10, EHD2, LGALS3, RAP1A, BSG, RACK1, VPS35	0.000609008
GOTERM_BP_FAT	GO:0015031~protein transport	ITGB1, ARF4, ARF1, TSG101, HSP90AB1, LRP1, GDI1, CD81, CLTC, GDI2, HSPB1, PARK7, CLU, HSP90B1, CDC42, LMNA, BSG, RACK1, VPS35, APOE, GPM6B, ACTR3, NPM1, PDCD6IP, SLC16A1, HSPA1L, ANXA5, AP1B1, VPS37B, ACTN4, DNM2, GNAO1, RAB10, MARCKS, PPP2R2B, HNRNPA2B1, CHMP4B	0.000631143
GOTERM_CC_FAT	GO:0005938~cell cortex	DYNC1H1, ACTR2, GSN, WDR1, TPM3, ACTN4, ACTB, RHOA, GNAI1, MARCKS, HNRNPK, CAPZA2, FSCN1, PFN1, SPTAN1	0.000634967
GOTERM_CC_FAT	GO:0043197~dendritic spine	ITGB1, CDC42, ARF4, GPM6A, MARCKS, HNRNPK, PTPRZ1, SLC1A2, SLC1A3, ADAM10, ATP1A2, RHOA	0.000634967
GOTERM_BP_FAT	GO:0043090~amino acid import	ITGB1, SLC1A2, SLC1A3, SLC1A5, SLC38A3, SLC1A6, SLC6A1	0.000656196
GOTERM_BP_FAT	GO:0043090~amino acid import	ITGB1, SLC1A2, SLC1A3, SLC1A5, SLC38A3, SLC1A6, SLC6A1	0.000656196
GOTERM_BP_FAT	GO:0006793~phosphorus metabolic process	ITGB1, ARF1, HSP90AB1, CD81, HSPB1, HBB-B1, DBI, PYGL, PARK7, ACTB, ICAM1, PNP, PPP2R1A, IMPA2, RACK1, ACOT7, APOA1, ADAM10, GPR37L1, RHOA, GPRC5B, VCAN, ATP6V1B2, TKT, D1PAS1, CAMK2D, TSG101, LRP1, ATP1A2, HSP90B1, GNAI2, RAP1B, C3, CDC42, SDCBP, PRDX2, HPX, PRDX5, LDHA, RAP1A, RRAS, PTPRZ1, PRDX1, PGK1, CKB, APOE, PGK2, NPM1, GSN, MDH1, MDH2, PRDX6, SOD1, TOLLIP	0.000714236
GOTERM_BP_FAT	GO:0010976~positive regulation of neuron projection development	ACTR3, ITGB1, ACTR2, ARF1, GDI1, LRP1, HSPB1, ATP1B2, GPRC5B, MARCKS, RAP1A, HNRNPK, PTPRZ1, DPYSL3, APOE	0.000721041
GOTERM_BP_FAT	GO:0019430~removal of superoxide radicals	PRDX2, PRDX1, PARK7, MPO, SOD1	0.000721041
GOTERM_BP_FAT	GO:0010976~positive regulation of neuron projection development	ACTR3, ITGB1, ACTR2, ARF1, GDI1, LRP1, HSPB1, ATP1B2, GPRC5B, MARCKS, RAP1A, HNRNPK, PTPRZ1, DPYSL3, APOE	0.000721041
GOTERM_BP_FAT	GO:0042886~amide transport	ITGB1, ARF4, ARF1, TSG101, HSP90AB1, LRP1, GDI1, CD81, CLTC, GDI2, HSPB1, PARK7, CLU, HSP90B1, CDC42, LMNA, BSG, RACK1, VPS35, APOE, SLC38A3, GPM6B, ACTR3, NPM1, PDCD6IP, SLC16A1, HSPA1L, ANXA5, AP1B1, VPS37B, ACTN4, DNM2, GNAO1, RAB10, MARCKS, PPP2R2B, HNRNPA2B1, CHMP4B	0.000723797
GOTERM_BP_FAT	GO:1903829~positive regulation of cellular protein localization	ACTR3, ITGB1, NPM1, HSP90AB1, LRP1, HSPA1L, CD81, MSN, PARK7, GNAI1, CDC42, LGALS3, HNRNPK, RACK1, VPS35	0.000723797
GOTERM_CC_FAT	GO:0044445~cytosolic part	GDI1, RPLP0, RPL22, HBB-B1, RPSA, IDE, RPS4X, RPS25, MARCKS, RPS16, HNRNPA2B1, RPS2, RPL26, D1PAS1, RPS10	0.000736201
GOTERM_BP_FAT	GO:0008283~cell proliferation	ITGB1, CAMK2D, CPB2, TSG101, CD81, NCAN, HTRA1, DBI, PARK7, CLU, HAPLN4, ACTB, GNAI2, RPS4X, RAP1B, CDC42, SDCBP, ACAN, LGALS3, PRDX2, PRL7C1, PRDX4, PNP, PTPRZ1, PRDX1, FTH1, LMNA, APOE, NPM1, KRT2, APOA1, ADAM10, MSN, GPR37L1, RHOA, RAB10, BCAN, VCAN, FABP7, GNB1, CD9, VIM	0.000745395
GOTERM_BP_FAT	GO:0097190~apoptotic signaling pathway	GSN, HSPB1, PARK7, CLU, SOD1, ICAM1, GNAI2, PRDX2, LGALS3, PNP, HNRNPK, ALDH2, PPP2R1A, LMNA, ANXA6, RACK1, RPL26, P4HB, D1PAS1, SLC25A4	0.000745995
GOTERM_BP_FAT	GO:0006508~proteolysis	CPB2, TSG101, HSP90AB1, ITIH2, PZP, HP, HTRA1, PARK7, IDE, CLU, HSP90B1, PSMA8, C3, SDCBP, NPEPPS, PSMB4, PSMB1, PGK1, RACK1, VPS35, APOE, A2M, CTSB, CPA4, PDCD6IP, GSN, ADAM10, VPS37B, ASPRV1, PSMA4, PSMA1, PSMA2, TOLLIP, CHMP4B, P4HB, D1PAS1, HSPA1B	0.000750478
GOTERM_CC_FAT	GO:0070161~anchoring junction	ACTR3, ITGB1, GSN, PDCD6IP, WDR1, MSN, ADAM10, ACTN4, REXO2, ACTB, DNM2, RAP1B, SDCBP, RAP1A, HNRNPK, POF1B, ANXA6, FSCN1, SPTAN1	0.000756008
GOTERM_CC_FAT	GO:0044309~neuron spine	ITGB1, CDC42, ARF4, GPM6A, MARCKS, HNRNPK, PTPRZ1, SLC1A2, SLC1A3, ADAM10, ATP1A2, RHOA	0.000776095
GOTERM_MF_FAT	GO:0005539~glycosaminoglycan binding	BCAN, ACAN, VCAN, ITIH2, NCAN, DPYSL3, RPL22, ANXA6, LPL, APOE, HAPLN4, MPO	0.000778974
GOTERM_CC_FAT	GO:0019773~proteasome core complex, alpha-subunit complex	PSMA4, PSMA1, PSMA2, PSMA8	0.0007818
GOTERM_BP_FAT	GO:0010033~response to organic substance	ITGB1, HSP90AB1, CD81, RPLP0, HSPB1, IDE, PARK7, SLC6A1, CLU, MPO, ACTB, ICAM1, RPS16, ALDH2, BSG, DPYSL3, RACK1, CTSB, ACTR3, ACTR2, ANXA3, ANXA5, APOA1, ADAM10, ACTN4, PDIA6, RHOA, DNM2, ALDH1A1, CPB2, LRP1, HTRA1, SLC1A2, SLC1A3, LPL, ATP1A2, GNAI1, HSP90B1, GNAI2, RAP1B, CDC42, SDCBP, PRDX2, HPX, RAP1A, RPS2, A2M, NPM1, SLC16A1, GSN, GOT1, MSN, SOD1, GNAO1, RAB10, MARCKS, HNRNPK, COL1A2, TOLL…	0.000788651
GOTERM_BP_FAT	GO:0032270~positive regulation of cellular protein metabolic process	ITGB1, CAMK2D, HSP90AB1, LRP1, CD81, PARK7, CLU, ICAM1, GNAI2, RPS4X, RAP1B, C3, CDC42, HPX, PRDX2, RAP1A, PTPRZ1, RACK1, RPS2, APOE, DIP2B, NPM1, GSN, GPR37L1, EEF2, RHOA, SOD1, GPRC5B, TOLLIP, VIM, RPL26, D1PAS1, HSPA1B	0.000789266
GOTERM_BP_FAT	GO:1905475~regulation of protein localization to membrane	ACTR3, ITGB1, LGALS3, CAMK2D, GSN, GDI1, LRP1, CD81, CLTC, RACK1, ACTB	0.000810196
GOTERM_BP_FAT	GO:0031401~positive regulation of protein modification process	ITGB1, CAMK2D, HSP90AB1, LRP1, CD81, PARK7, CLU, ICAM1, GNAI2, RAP1B, C3, CDC42, HPX, PRDX2, RAP1A, PTPRZ1, RACK1, RPS2, APOE, DIP2B, NPM1, GSN, GPR37L1, RHOA, SOD1, GPRC5B, TOLLIP, D1PAS1	0.000849015
GOTERM_BP_FAT	GO:0051051~negative regulation of transport	CAMK2D, GDI1, LRP1, ANXA5, ATP1A2, PARK7, ICAM1, GNAI2, GNAO1, RAP1B, SDCBP, LGALS3, RAP1A, RACK1, VPS35, APOE, SLC25A4, GPM6B	0.0008505
GOTERM_BP_FAT	GO:0061351~neural precursor cell proliferation	ITGB1, RAB10, BCAN, ACAN, VCAN, PTPRZ1, NCAN, FABP7, GPR37L1, HAPLN4, GNAI2	0.000900995
GOTERM_BP_FAT	GO:0045216~cell-cell junction organization	ITGB1, PDCD6IP, LRP1, WDR1, ADAM10, ACTN4, ACTB, RHOA, CDC42, POF1B, FSCN1, CD9, GPM6B	0.000900995
GOTERM_BP_FAT	GO:0016049~cell growth	ACTR3, ITGB1, CAMK2D, GDI1, LRP1, ADAM10, RHOA, DNM2, CDC42, BCAN, SDCBP, HNRNPK, RACK1, APOE, DIP2B, D1PAS1, SLC25A4	0.000905806
GOTERM_BP_FAT	GO:0060996~dendritic spine development	ACTR3, CDC42, ARF4, ACTR2, ARF1, MARCKS, HNRNPK, ADAM10, APOE	0.000934311
GOTERM_BP_FAT	GO:0006898~receptor-mediated endocytosis	ITGB1, ARF1, LRP1, CD81, CLTC, CLU, ACTB, DNM2, C3, SDCBP, HNRNPK, CD9, APOE	0.000939466
GOTERM_BP_FAT	GO:0072657~protein localization to membrane	ACTR3, ITGB1, CAMK2D, GSN, GDI1, LRP1, CD81, CLTC, VPS37B, ACTB, RAB10, EHD2, LGALS3, RAP1A, BSG, RACK1, CHMP4B, VPS35, APOE	0.000941919
GOTERM_BP_FAT	GO:0072657~protein localization to membrane	ACTR3, ITGB1, CAMK2D, GSN, GDI1, LRP1, CD81, CLTC, VPS37B, ACTB, RAB10, EHD2, LGALS3, RAP1A, BSG, RACK1, CHMP4B, VPS35, APOE	0.000941919
GOTERM_BP_FAT	GO:1902531~regulation of intracellular signal transduction	ITGB1, CAMK2D, TSG101, LRP1, CD81, HSPB1, PARK7, CLU, GNAI1, ICAM1, GNAI2, RAP1B, C3, CDC42, HPX, PRDX2, PRL7C1, RAP1A, RRAS, PPP2R1A, ARHGDIA, PRDX1, RACK1, SLC39A8, APOE, NPM1, GSN, APOA1, GPR37L1, ACTN4, RHOA, SOD1, DNM2, GPRC5B, HNRNPK, P4HB, RPL26, D1PAS1	0.000941919
GOTERM_BP_FAT	GO:1901701~cellular response to oxygen-containing compound	CPB2, LRP1, RPLP0, SLC1A2, SLC1A3, LPL, PARK7, IDE, MPO, ACTB, GNAI1, HSP90B1, ICAM1, GNAI2, RAP1B, PRDX2, PRDX5, RAP1A, PRDX1, RACK1, GOT1, ANXA5, MSN, GPR37L1, RHOA, SOD1, DNM2, RAB10, MARCKS, HNRNPK, COL1A2, VIM	0.000965915
GOTERM_BP_FAT	GO:0071450~cellular response to oxygen radical	PRDX2, PRDX1, PARK7, MPO, SOD1	0.000973688
GOTERM_BP_FAT	GO:0071451~cellular response to superoxide	PRDX2, PRDX1, PARK7, MPO, SOD1	0.000973688
GOTERM_BP_FAT	GO:0001558~regulation of cell growth	ACTR3, NPM1, TSG101, GDI1, LRP1, ADAM10, RHOA, DNM2, CDC42, SDCBP, HNRNPK, RACK1, APOE, DIP2B, D1PAS1, SLC25A4	0.000998304
GOTERM_BP_FAT	GO:0019220~regulation of phosphate metabolic process	ITGB1, ARF1, CAMK2D, TSG101, HSP90AB1, LRP1, CD81, HSPB1, HBB-B1, PARK7, ACTB, HSP90B1, ICAM1, GNAI2, RAP1B, C3, CDC42, SDCBP, HPX, PRDX2, RAP1A, PTPRZ1, RRAS, PRDX1, RACK1, APOE, NPM1, GSN, APOA1, GPR37L1, RHOA, SOD1, VCAN, GPRC5B, D1PAS1	0.00101015
GOTERM_BP_FAT	GO:0015833~peptide transport	ITGB1, ARF4, ARF1, TSG101, HSP90AB1, LRP1, GDI1, CD81, CLTC, GDI2, HSPB1, PARK7, CLU, HSP90B1, CDC42, LMNA, BSG, RACK1, VPS35, APOE, GPM6B, ACTR3, NPM1, PDCD6IP, SLC16A1, HSPA1L, ANXA5, AP1B1, VPS37B, ACTN4, DNM2, GNAO1, RAB10, MARCKS, PPP2R2B, HNRNPA2B1, CHMP4B	0.00105678
GOTERM_BP_FAT	GO:0051174~regulation of phosphorus metabolic process	ITGB1, ARF1, CAMK2D, TSG101, HSP90AB1, LRP1, CD81, HSPB1, HBB-B1, PARK7, ACTB, HSP90B1, ICAM1, GNAI2, RAP1B, C3, CDC42, SDCBP, HPX, PRDX2, RAP1A, PTPRZ1, RRAS, PRDX1, RACK1, APOE, NPM1, GSN, APOA1, GPR37L1, RHOA, SOD1, VCAN, GPRC5B, D1PAS1	0.00105807
GOTERM_BP_FAT	GO:0048878~chemical homeostasis	ARF1, CAMK2D, CPB2, LRP1, SLC1A3, LPL, ATP1A2, DBI, PYGL, PARK7, ICAM1, HPX, FTH1, ANXA6, RACK1, SLC39A8, CKB, APOE, ATP6V1E1, SLC38A3, SLC16A1, GOT1, APOA1, ATP1B2, CP, SOD1, GPRC5B, GNB1, ATP6V1B2, D1PAS1	0.00107462
GOTERM_BP_FAT	GO:0030163~protein catabolic process	CPB2, TSG101, HSP90AB1, LRP1, CD81, PARK7, IDE, CLU, HSP90B1, PSMA8, PSMB4, PSMB1, RACK1, VPS35, APOE, CTSB, PDCD6IP, MSN, VPS37B, PSMA4, PSMA1, PSMA2, TOLLIP, CHMP4B, HSPA1B	0.00110141
GOTERM_BP_FAT	GO:0048584~positive regulation of response to stimulus	ITGB1, C1QB, CAMK2D, CPB2, HSP90AB1, LRP1, CD81, HSPB1, LPL, PARK7, IDE, CLU, ACTB, ICAM1, GNAI2, RAP1B, C3, C4B, CDC42, SDCBP, LGALS3, HPX, PRDX2, PRL7C1, PNP, RAP1A, PPP2R1A, RACK1, VPS35, APOE, A2M, AOC3, ACTR2, GSN, GOT1, APOA1, ADAM10, GPR37L1, ACTN4, RHOA, SOD1, MARCKS, GPRC5B, PSMA4, RPL26, D1PAS1	0.00111883
GOTERM_BP_FAT	GO:0001932~regulation of protein phosphorylation	ITGB1, CAMK2D, TSG101, HSP90AB1, LRP1, CD81, HSPB1, HBB-B1, PARK7, ACTB, ICAM1, GNAI2, RAP1B, C3, CDC42, HPX, PRDX2, RAP1A, PTPRZ1, RRAS, PRDX1, RACK1, APOE, NPM1, GSN, APOA1, GPR37L1, RHOA, SOD1, GPRC5B, D1PAS1	0.00111883
GOTERM_MF_FAT	GO:0035639~purine ribonucleoside triphosphate binding	ARF4, ARF1, CAMK2D, HSP90AB1, DIRAS2, ATP1A2, PYGL, IDE, ACTB, GNAI1, HSP90B1, GNAI2, RAP1B, CDC42, RAP1A, RRAS, PGK1, ANXA6, MYH11, CKB, PGK2, ACTR3, ACTR2, DYNC1H1, HARS1, NPM1, HSPA1L, TUBB4B, EEF2, TUBB4A, RHOA, DNM2, GNAO1, RAB10, EHD2, ATP6V1B2, D1PAS1, HSPA1B	0.00113436
GOTERM_CC_FAT	GO:0015629~actin cytoskeleton	ACTR3, ACTR2, GSN, PDCD6IP, WDR1, TPM3, CRMP1, ACTN4, ACTB, MARCKS, HNRNPK, POF1B, TPM3-RS7, DPYSL3, CAPZA2, FSCN1, MYH11, SPTAN1	0.00116886
GOTERM_BP_FAT	GO:0008347~glial cell migration	VCAN, RRAS, PTPRZ1, LRP1, CD9, VIM, ATP1B2	0.00119669
GOTERM_BP_FAT	GO:0060491~regulation of cell projection assembly	ACTR3, CDC42, ARF4, ACTR2, GPM6A, DPYSL3, GDI2, FSCN1, PFN1, ICAM1, DNM2	0.00124521
GOTERM_BP_FAT	GO:0002052~positive regulation of neuroblast proliferation	ITGB1, BCAN, ACAN, VCAN, NCAN, HAPLN4	0.00130012
GOTERM_BP_FAT	GO:0002181~cytoplasmic translation	RPS4X, RPS25, RPS16, RPLP0, RPL22, RPSA, RPS2, RPL26, EEF2, RPS10	0.00142797
GOTERM_BP_FAT	GO:0061572~actin filament bundle organization	CDC42, MARCKS, DPYSL3, FSCN1, APOA1, ACTN4, PFN1, RHOA, DNM2, HSP90B1	0.00142797
GOTERM_BP_FAT	GO:1903729~regulation of plasma membrane organization	ACTR3, ITGB1, LGALS3, CAMK2D, LRP1, CLTC, RACK1, ACTB, DNM2	0.00147919
GOTERM_BP_FAT	GO:0051241~negative regulation of multicellular organismal process	ITGB1, CPB2, HSP90AB1, LRP1, GDI1, NTM, CRMP1, HSPB1, ATP1A2, PRDX2, PRDX4, RAP1A, PTPRZ1, RRAS, LMNA, DPYSL3, PGK1, APOE, DIP2B, ACTR3, GOT1, ANXA5, APOA1, GPR37L1, ATP1B2, RHOA, SOD1, H4C16, HNRNPK, CD9, VIM	0.00150548
GOTERM_CC_FAT	GO:0032994~protein-lipid complex	HP, LPL, APOA1, DBI, APOE, CLU	0.00150602
GOTERM_CC_FAT	GO:0032994~protein-lipid complex	HP, LPL, APOA1, DBI, APOE, CLU	0.00150602
GOTERM_CC_FAT	GO:0022626~cytosolic ribosome	RPS4X, RPS25, RPS16, RPLP0, RPL22, RPSA, RPS2, RPL26, RPS10, D1PAS1	0.00151352
GOTERM_BP_FAT	GO:0042327~positive regulation of phosphorylation	ITGB1, CAMK2D, HSP90AB1, LRP1, CD81, PARK7, ICAM1, GNAI2, RAP1B, C3, CDC42, SDCBP, HPX, PRDX2, RAP1A, PTPRZ1, RACK1, APOE, NPM1, GSN, GPR37L1, RHOA, SOD1, GPRC5B, D1PAS1	0.00153908
GOTERM_BP_FAT	GO:0000303~response to superoxide	PRDX2, PRDX1, PARK7, MPO, SOD1	0.00154323
GOTERM_CC_FAT	GO:0044391~ribosomal subunit	RPS4X, RPS25, NPM1, RPS16, RPLP0, RPL22, RACK1, RPSA, RPS2, RPL26, RPS10, D1PAS1	0.00155267
GOTERM_BP_FAT	GO:0043092~L-amino acid import	ITGB1, SLC1A2, SLC1A3, SLC1A5, SLC38A3, SLC1A6	0.00155828
GOTERM_BP_FAT	GO:0071417~cellular response to organonitrogen compound	LRP1, GOT1, ANXA5, RPLP0, SLC1A2, SLC1A3, LPL, IDE, ACTB, HSP90B1, ICAM1, DNM2, GNAI2, RAP1B, RAB10, MARCKS, COL1A2, RAP1A, HNRNPK, VIM	0.00158005
GOTERM_BP_FAT	GO:0071417~cellular response to organonitrogen compound	LRP1, GOT1, ANXA5, RPLP0, SLC1A2, SLC1A3, LPL, IDE, ACTB, HSP90B1, ICAM1, DNM2, GNAI2, RAP1B, RAB10, MARCKS, COL1A2, RAP1A, HNRNPK, VIM	0.00158005
GOTERM_BP_FAT	GO:0001934~positive regulation of protein phosphorylation	ITGB1, NPM1, CAMK2D, GSN, HSP90AB1, LRP1, CD81, PARK7, GPR37L1, RHOA, SOD1, ICAM1, GNAI2, C3, RAP1B, CDC42, HPX, PRDX2, GPRC5B, RAP1A, PTPRZ1, RACK1, APOE, D1PAS1	0.00158351
GOTERM_BP_FAT	GO:1902905~positive regulation of supramolecular fiber organization	ACTR3, CDC42, ACTR2, ARF1, GSN, WDR1, APOA1, PFN1, HSPA1B, RHOA, ICAM1	0.00163549
GOTERM_BP_FAT	GO:1902905~positive regulation of supramolecular fiber organization	ACTR3, CDC42, ACTR2, ARF1, GSN, WDR1, APOA1, PFN1, HSPA1B, RHOA, ICAM1	0.00163549
GOTERM_BP_FAT	GO:0034329~cell junction assembly	ITGB1, CDC42, PDCD6IP, WDR1, LRP1, POF1B, FSCN1, CD9, ACTN4, ACTB, GPM6B, RHOA	0.00164252
GOTERM_BP_FAT	GO:0045666~positive regulation of neuron differentiation	ACTR3, ITGB1, ACTR2, ARF1, GDI1, LRP1, HSPB1, ATP1B2, RHOA, GPRC5B, MARCKS, RAP1A, HNRNPK, PTPRZ1, DPYSL3, APOE	0.00168422
GOTERM_BP_FAT	GO:0045666~positive regulation of neuron differentiation	ACTR3, ITGB1, ACTR2, ARF1, GDI1, LRP1, HSPB1, ATP1B2, RHOA, GPRC5B, MARCKS, RAP1A, HNRNPK, PTPRZ1, DPYSL3, APOE	0.00168422
GOTERM_CC_FAT	GO:0045121~membrane raft	ITGB1, SLC1A2, ATP1A2, PARK7, ACTB, ICAM1, SDCBP, EHD2, GPRC5B, PGK1, SLC25A4, GPM6B, HSPA1B, CTSB	0.00169067
GOTERM_CC_FAT	GO:0098857~membrane microdomain	ITGB1, SLC1A2, ATP1A2, PARK7, ACTB, ICAM1, SDCBP, EHD2, GPRC5B, PGK1, SLC25A4, GPM6B, HSPA1B, CTSB	0.00170289
GOTERM_BP_FAT	GO:0006886~intracellular protein transport	ITGB1, ARF4, ARF1, HSP90AB1, LRP1, GDI1, CD81, CLTC, HSPB1, PARK7, CLU, HSP90B1, CDC42, LMNA, VPS35, ACTR3, NPM1, HSPA1L, AP1B1, VPS37B, RAB10, MARCKS, PPP2R2B, HNRNPA2B1, CHMP4B	0.00170887
GOTERM_BP_FAT	GO:0006886~intracellular protein transport	ITGB1, ARF4, ARF1, HSP90AB1, LRP1, GDI1, CD81, CLTC, HSPB1, PARK7, CLU, HSP90B1, CDC42, LMNA, VPS35, ACTR3, NPM1, HSPA1L, AP1B1, VPS37B, RAB10, MARCKS, PPP2R2B, HNRNPA2B1, CHMP4B	0.00170887
GOTERM_BP_FAT	GO:1904377~positive regulation of protein localization to cell periphery	ACTR3, ITGB1, LGALS3, LRP1, RACK1, VPS35, GNAI1	0.00173641
GOTERM_BP_FAT	GO:0000305~response to oxygen radical	PRDX2, PRDX1, PARK7, MPO, SOD1	0.00173641
GOTERM_BP_FAT	GO:1901699~cellular response to nitrogen compound	NPM1, LRP1, GOT1, ANXA5, RPLP0, SLC1A2, SLC1A3, LPL, IDE, ACTB, HSP90B1, ICAM1, DNM2, GNAI2, RAP1B, RAB10, MARCKS, COL1A2, RAP1A, HNRNPK, HNRNPA2B1, VIM	0.00173641
GOTERM_BP_FAT	GO:1901699~cellular response to nitrogen compound	NPM1, LRP1, GOT1, ANXA5, RPLP0, SLC1A2, SLC1A3, LPL, IDE, ACTB, HSP90B1, ICAM1, DNM2, GNAI2, RAP1B, RAB10, MARCKS, COL1A2, RAP1A, HNRNPK, HNRNPA2B1, VIM	0.00173641
GOTERM_BP_FAT	GO:0051258~protein polymerization	ACTR3, ACTR2, ARF1, GSN, TUBB4A, RHOA, ICAM1, DNM2, CAPZA2, CHMP4B, PFN1, SPTAN1, HSPA1B	0.00175584
GOTERM_BP_FAT	GO:0051258~protein polymerization	ACTR3, ACTR2, ARF1, GSN, TUBB4A, RHOA, ICAM1, DNM2, CAPZA2, CHMP4B, PFN1, SPTAN1, HSPA1B	0.00175584
GOTERM_BP_FAT	GO:0071495~cellular response to endogenous stimulus	ITGB1, HSP90AB1, LRP1, CD81, RPLP0, HTRA1, SLC1A2, SLC1A3, LPL, ATP1A2, PARK7, IDE, ACTB, HSP90B1, ICAM1, GNAI2, RAP1B, SDCBP, RAP1A, CTSB, ACTR3, GOT1, ANXA5, RHOA, DNM2, RAB10, MARCKS, HNRNPK, COL1A2, CD9, VIM	0.00175584
GOTERM_BP_FAT	GO:0034330~cell junction organization	ITGB1, PDCD6IP, LRP1, WDR1, ADAM10, ACTN4, ACTB, RHOA, CDC42, POF1B, FSCN1, CD9, GPM6B	0.00175584
GOTERM_BP_FAT	GO:0010810~regulation of cell-substrate adhesion	ITGB1, CDC42, RRAS, PTPRZ1, LRP1, APOA1, ACTN4, P4HB, GPM6B, RHOA, DNM2	0.00175584
GOTERM_BP_FAT	GO:0006979~response to oxidative stress	HSPB1, PARK7, GPR37L1, IDE, PRDX6, MPO, SOD1, PRDX2, PRDX5, PRDX4, ALDH2, PRDX1, ALDH1A1, RACK1, APOE, P4HB	0.0017579
GOTERM_MF_FAT	GO:0015293~symporter activity	SLC16A1, SLC1A2, SLC1A3, SLC6A11, SLC39A8, SLC1A5, SLC38A3, SLC1A6, SLC6A1	0.00176342
GOTERM_BP_FAT	GO:0050807~regulation of synapse organization	ACTR3, ITGB1, CDC42, ARF4, GPM6A, MARCKS, HNRNPK, NCAN, VPS35, APOE, RHOA	0.00177588
GOTERM_BP_FAT	GO:0045184~establishment of protein localization	ITGB1, ARF4, ARF1, TSG101, HSP90AB1, LRP1, GDI1, CD81, CLTC, GDI2, HSPB1, PARK7, CLU, HSP90B1, CDC42, LMNA, BSG, RACK1, VPS35, APOE, GPM6B, ACTR3, NPM1, PDCD6IP, SLC16A1, HSPA1L, ANXA5, AP1B1, VPS37B, ACTN4, DNM2, GNAO1, RAB10, MARCKS, PPP2R2B, HNRNPA2B1, CHMP4B	0.0017825
GOTERM_BP_FAT	GO:0006082~organic acid metabolic process	AHCY, SLC1A3, LPL, ATP1A2, DBI, PARK7, MPO, C3, LDHA, PRDX4, PNP, PGK1, HYI, SLC39A8, PHGDH, PGK2, HARS1, ACOT7, GSTM1, SLC16A1, MDH1, GOT1, MDH2, HAL, ALDH1A1, P4HB	0.00184291
GOTERM_BP_FAT	GO:0006812~cation transport	ITGB1, ARF1, CAMK2D, SLC44A2, CLTC, SLC1A3, ATP1A2, DBI, SLC1A5, PARK7, SLC6A1, ICAM1, GNAI2, LGALS3, FTH1, ANXA6, SLC39A8, ATP6V1E1, SLC38A3, GPM6B, SLC6A11, ATP1B2, CP, RHOA, DNM2, GNAO1, ATP6V1B2	0.00184291
GOTERM_BP_FAT	GO:2000377~regulation of reactive oxygen species metabolic process	ARF4, PRDX2, HSP90AB1, ALDH2, PARK7, CLU, RHOA, ICAM1, DNM2, GNAI2, SOD1	0.0018703
GOTERM_BP_FAT	GO:1902580~single-organism cellular localization	ITGB1, ARF1, HSP90AB1, LRP1, CD81, CLTC, HSPB1, ACTB, RAP1B, CDC42, LGALS3, RAP1A, DPYSL2, LMNA, BSG, RACK1, VPS35, ACTR3, ACTR2, DYNC1H1, NPM1, ACTN4, SOD1, DNM2, RAB10, EHD2	0.00188022
GOTERM_BP_FAT	GO:0010646~regulation of cell communication	ITGB1, ARF1, HSP90AB1, CD81, NCAN, HSPB1, DBI, IDE, PARK7, SLC6A1, CLU, ICAM1, LGALS3, PPP2R1A, ARHGDIA, RACK1, VPS35, SLC39A8, ANXA5, APOA1, ADAM10, ACTN4, GPR37L1, PDIA6, RHOA, DNM2, GPRC5B, RPL26, PFN1, SLC25A4, D1PAS1, CAMK2D, TSG101, LRP1, HTRA1, SLC1A3, GNAI1, GNAI2, RAP1B, C3, CDC42, SDCBP, PRDX2, PRL7C1, HPX, RAP1A, RRAS, PRDX1, LMNA, APOE, NPM1, SLC16A1, GSN, GOT1, SOD1, GNAO1, MARCKS, H…	0.00188022
GOTERM_BP_FAT	GO:0042325~regulation of phosphorylation	ITGB1, CAMK2D, TSG101, HSP90AB1, LRP1, CD81, HSPB1, HBB-B1, PARK7, ACTB, ICAM1, GNAI2, RAP1B, C3, CDC42, SDCBP, HPX, PRDX2, RAP1A, PTPRZ1, RRAS, PRDX1, RACK1, APOE, NPM1, GSN, APOA1, GPR37L1, RHOA, SOD1, GPRC5B, D1PAS1	0.00188022
GOTERM_BP_FAT	GO:0002437~inflammatory response to antigenic stimulus	C3, PSMB4, AHCY, PSMA1, CD81, PARK7, A2M, ICAM1	0.00188022
GOTERM_BP_FAT	GO:0002437~inflammatory response to antigenic stimulus	C3, PSMB4, AHCY, PSMA1, CD81, PARK7, A2M, ICAM1	0.00188022
GOTERM_BP_FAT	GO:0045197~establishment or maintenance of epithelial cell apical/basal polarity	CDC42, ARF4, PDCD6IP, WDR1, MSN, RHOA	0.0018873
GOTERM_BP_FAT	GO:1903975~regulation of glial cell migration	RRAS, PTPRZ1, LRP1, VIM, ATP1B2	0.00188754
GOTERM_BP_FAT	GO:0007417~central nervous system development	ITGB1, LRP1, NCAN, SLC1A2, ATP1A2, DBI, CLU, HAPLN4, ACAN, PTPRZ1, DNER, PHGDH, GPM6B, ACTR3, GSN, ANXA3, GPR37L1, ATP1B2, RHOA, BCAN, VCAN, MARCKS, HNRNPK, FABP7, VIM	0.00189816
GOTERM_BP_FAT	GO:0007417~central nervous system development	ITGB1, LRP1, NCAN, SLC1A2, ATP1A2, DBI, CLU, HAPLN4, ACAN, PTPRZ1, DNER, PHGDH, GPM6B, ACTR3, GSN, ANXA3, GPR37L1, ATP1B2, RHOA, BCAN, VCAN, MARCKS, HNRNPK, FABP7, VIM	0.00189816
GOTERM_MF_FAT	GO:0032555~purine ribonucleotide binding	ARF4, ARF1, CAMK2D, HSP90AB1, DIRAS2, ATP1A2, PYGL, IDE, ACTB, GNAI1, HSP90B1, GNAI2, RAP1B, CDC42, RAP1A, RRAS, PGK1, ANXA6, MYH11, CKB, PGK2, ACTR3, ACTR2, DYNC1H1, HARS1, NPM1, HSPA1L, TUBB4B, EEF2, TUBB4A, RHOA, DNM2, GNAO1, RAB10, EHD2, ATP6V1B2, D1PAS1, HSPA1B	0.00192339
GOTERM_BP_FAT	GO:0006952~defense response	C1QB, AHCY, CD81, HP, HTRA1, LPL, ATP1A2, DBI, PARK7, MPO, ICAM1, C3, C4B, CDC42, LGALS3, HPX, PRDX2, PSMB4, PRDX1, VPS35, SLC39A8, APOE, A2M, ACTR3, AOC3, ACTR2, GSN, ANXA3, APOA1, SOD1, GPRC5B, PSMA4, PSMA1, TOLLIP, VIM, D1PAS1	0.00204425
GOTERM_BP_FAT	GO:0006952~defense response	C1QB, AHCY, CD81, HP, HTRA1, LPL, ATP1A2, DBI, PARK7, MPO, ICAM1, C3, C4B, CDC42, LGALS3, HPX, PRDX2, PSMB4, PRDX1, VPS35, SLC39A8, APOE, A2M, ACTR3, AOC3, ACTR2, GSN, ANXA3, APOA1, SOD1, GPRC5B, PSMA4, PSMA1, TOLLIP, VIM, D1PAS1	0.00204425
GOTERM_BP_FAT	GO:1903793~positive regulation of anion transport	ITGB1, DPYSL2, APOA1, DBI, APOE, SLC38A3, SLC6A1	0.00211686
GOTERM_BP_FAT	GO:1903793~positive regulation of anion transport	ITGB1, DPYSL2, APOA1, DBI, APOE, SLC38A3, SLC6A1	0.00211686
GOTERM_BP_FAT	GO:0072659~protein localization to plasma membrane	ACTR3, ITGB1, RAB10, LGALS3, EHD2, RAP1A, LRP1, CD81, CLTC, BSG, RACK1, VPS35	0.00212452
GOTERM_CC_FAT	GO:0099512~supramolecular fiber	ARF1, CLTC, HSPB1, DBI, ACTB, POF1B, TPM3-RS7, DPYSL2, LMNA, DPYSL3, MYH11, APOE, SPTAN1, ACTR3, DYNC1H1, GSN, TPM3, KRT2, ANXA5, ACTN4, TUBB4B, TUBB4A, DNM2, MARCKS, COL1A2, CHMP4B, VIM	0.00219327
GOTERM_BP_FAT	GO:0019058~viral life cycle	TSG101, GSN, PDCD6IP, HSP90AB1, VPS37B, ICAM1, BSG, CHMP4B, APOE, P4HB, PFN1, D1PAS1, CTSB	0.00220778
GOTERM_BP_FAT	GO:0051603~proteolysis involved in cellular protein catabolic process	TSG101, PDCD6IP, HSP90AB1, PARK7, IDE, VPS37B, CLU, HSP90B1, PSMA8, PSMB4, PSMA4, PSMA1, PSMA2, TOLLIP, PSMB1, RACK1, CHMP4B, APOE, HSPA1B, CTSB	0.00227495
GOTERM_BP_FAT	GO:0023051~regulation of signaling	ITGB1, ARF1, HSP90AB1, CD81, NCAN, HSPB1, DBI, IDE, PARK7, SLC6A1, CLU, ICAM1, LGALS3, PPP2R1A, ARHGDIA, RACK1, VPS35, SLC39A8, ANXA5, APOA1, ADAM10, ACTN4, GPR37L1, PDIA6, RHOA, DNM2, GPRC5B, RPL26, PFN1, SLC25A4, D1PAS1, CAMK2D, TSG101, LRP1, HTRA1, SLC1A3, GNAI1, GNAI2, RAP1B, C3, CDC42, SDCBP, PRDX2, PRL7C1, HPX, RAP1A, RRAS, PRDX1, LMNA, APOE, NPM1, SLC16A1, GSN, GOT1, SOD1, GNAO1, MARCKS, H…	0.00227664
GOTERM_BP_FAT	GO:0015711~organic anion transport	ITGB1, SLC16A1, SLC1A2, SLC1A3, APOA1, SLC6A11, DBI, SLC1A5, SLC1A6, SLC6A1, DPYSL2, FABP7, SLC39A8, APOE, SLC38A3, SLC25A4	0.00228191
GOTERM_BP_FAT	GO:0050803~regulation of synapse structure or activity	ACTR3, ITGB1, CDC42, ARF4, GPM6A, MARCKS, HNRNPK, NCAN, VPS35, APOE, RHOA	0.00228581
GOTERM_MF_FAT	GO:0032553~ribonucleotide binding	ARF4, ARF1, CAMK2D, HSP90AB1, DIRAS2, ATP1A2, PYGL, IDE, ACTB, GNAI1, HSP90B1, GNAI2, RAP1B, CDC42, RAP1A, RRAS, PGK1, ANXA6, MYH11, CKB, PGK2, ACTR3, ACTR2, DYNC1H1, HARS1, NPM1, HSPA1L, TUBB4B, EEF2, TUBB4A, RHOA, DNM2, GNAO1, RAB10, EHD2, ATP6V1B2, D1PAS1, HSPA1B	0.00229521
GOTERM_BP_FAT	GO:0009967~positive regulation of signal transduction	ITGB1, CAMK2D, HSP90AB1, LRP1, CD81, PARK7, IDE, CLU, ICAM1, GNAI2, RAP1B, C3, CDC42, SDCBP, HPX, PRDX2, PRL7C1, RAP1A, PPP2R1A, RACK1, VPS35, APOE, GSN, GOT1, APOA1, ADAM10, GPR37L1, ACTN4, RHOA, SOD1, MARCKS, GPRC5B, RPL26, D1PAS1	0.00230751
GOTERM_BP_FAT	GO:0032101~regulation of response to external stimulus	AOC3, CPB2, LRP1, CD81, ANXA5, HTRA1, HSPB1, LPL, APOA1, ADAM10, PARK7, SOD1, C3, PRDX2, PSMB4, GPRC5B, PSMA1, FABP7, CD9, VPS35, SLC39A8, APOE, A2M	0.00234027
GOTERM_BP_FAT	GO:1900147~regulation of Schwann cell migration	RRAS, PTPRZ1, LRP1, VIM	0.00234379
GOTERM_BP_FAT	GO:1901700~response to oxygen-containing compound	CPB2, LRP1, RPLP0, SLC1A2, SLC1A3, LPL, ATP1A2, PARK7, IDE, SLC6A1, MPO, ACTB, GNAI1, HSP90B1, ICAM1, GNAI2, RAP1B, PRDX2, PRDX5, RAP1A, ALDH2, PRDX1, BSG, RACK1, A2M, GOT1, ANXA5, MSN, GPR37L1, PRDX6, RHOA, SOD1, DNM2, RAB10, MARCKS, HNRNPK, COL1A2, ALDH1A1, VIM	0.00235921
GOTERM_BP_FAT	GO:0010770~positive regulation of cell morphogenesis involved in differentiation	ACTR3, CDC42, ACTR2, MARCKS, GDI1, LRP1, APOA1, P4HB, APOE, DNM2	0.0023665
GOTERM_CC_FAT	GO:0099081~supramolecular polymer	ARF1, CLTC, HSPB1, DBI, ACTB, POF1B, TPM3-RS7, DPYSL2, LMNA, DPYSL3, MYH11, APOE, SPTAN1, ACTR3, DYNC1H1, GSN, TPM3, KRT2, ANXA5, ACTN4, TUBB4B, TUBB4A, DNM2, MARCKS, COL1A2, CHMP4B, VIM	0.00236814
GOTERM_CC_FAT	GO:0099080~supramolecular complex	ARF1, CLTC, HSPB1, DBI, ACTB, POF1B, TPM3-RS7, DPYSL2, LMNA, DPYSL3, MYH11, APOE, SPTAN1, ACTR3, DYNC1H1, GSN, TPM3, KRT2, ANXA5, ACTN4, TUBB4B, TUBB4A, DNM2, MARCKS, COL1A2, CHMP4B, VIM	0.00236814
GOTERM_BP_FAT	GO:0034622~cellular macromolecular complex assembly	ARF1, HSP90AB1, CLTC, RPLP0, CLU, ICAM1, MYH11, SPTAN1, ACTR3, ACTR2, DYNC1H1, NPM1, GSN, AP1B1, RPSA, TUBB4A, RHOA, DNM2, RPS25, H4C16, CAPZA2, CHMP4B, PFN1, D1PAS1, HSPA1B, SNRPB	0.00251564
GOTERM_BP_FAT	GO:0040008~regulation of growth	ACTR3, NPM1, TSG101, GDI1, LRP1, ADAM10, RHOA, SOD1, DNM2, C3, CDC42, SDCBP, HNRNPK, RACK1, APOE, DIP2B, TKT, D1PAS1, SLC25A4	0.00258956
GOTERM_CC_FAT	GO:1905368~peptidase complex	PSMB4, PSMA4, PSMA1, PSMA2, PSMB1, HSPB1, IDE, PSMA8	0.00268335
GOTERM_BP_FAT	GO:0098810~neurotransmitter reuptake	ITGB1, SLC1A2, PARK7, SLC6A1, GPM6B	0.00271184
GOTERM_BP_FAT	GO:0019752~carboxylic acid metabolic process	HARS1, AHCY, ACOT7, GSTM1, SLC16A1, MDH1, GOT1, MDH2, SLC1A3, LPL, ATP1A2, DBI, PARK7, C3, HAL, LDHA, PRDX4, ALDH1A1, PGK1, HYI, PHGDH, SLC39A8, PGK2, P4HB	0.00273706
GOTERM_BP_FAT	GO:1903076~regulation of protein localization to plasma membrane	ACTR3, ITGB1, LGALS3, CAMK2D, LRP1, CLTC, RACK1, ACTB	0.00273827
GOTERM_BP_FAT	GO:0006954~inflammatory response	AOC3, AHCY, CD81, HP, LPL, APOA1, PARK7, SOD1, ICAM1, C3, C4B, PRDX2, PSMB4, GPRC5B, PSMA1, TOLLIP, VPS35, SLC39A8, APOE, A2M	0.00288018
GOTERM_BP_FAT	GO:2001234~negative regulation of apoptotic signaling pathway	LGALS3, PRDX2, LMNA, RACK1, HSPB1, PARK7, CLU, SLC25A4, D1PAS1, ICAM1, GNAI2	0.00299046
GOTERM_BP_FAT	GO:2001234~negative regulation of apoptotic signaling pathway	LGALS3, PRDX2, LMNA, RACK1, HSPB1, PARK7, CLU, SLC25A4, D1PAS1, ICAM1, GNAI2	0.00299046
GOTERM_BP_FAT	GO:0050801~ion homeostasis	ARF1, CAMK2D, LRP1, GOT1, SLC1A3, APOA1, ATP1A2, DBI, ATP1B2, CP, SOD1, HPX, FTH1, GNB1, ANXA6, RACK1, ATP6V1B2, SLC39A8, CKB, APOE, SLC38A3, ATP6V1E1	0.00300534
GOTERM_BP_FAT	GO:0010592~positive regulation of lamellipodium assembly	ACTR3, CDC42, ACTR2, FSCN1, DNM2	0.00300534
GOTERM_BP_FAT	GO:0099563~modification of synaptic structure	RAP1B, CDC42, MARCKS, PFN1, RHOA	0.00300534
GOTERM_BP_FAT	GO:0031333~negative regulation of protein complex assembly	CDC42, GSN, CAPZA2, VPS35, PFN1, SPTAN1, CLU, TUBB4A, D1PAS1	0.00300534
GOTERM_CC_FAT	GO:0044420~extracellular matrix component	ITGB1, BCAN, ACAN, VCAN, COL1A2, PTPRZ1, NCAN, RPSA, HAPLN4	0.0030269
GOTERM_BP_FAT	GO:0048812~neuron projection morphogenesis	ACTR3, ITGB1, ACTR2, GPM6A, GDI1, LRP1, ADAM10, CLU, ACTB, DNM2, CDC42, RAB10, BCAN, MARCKS, HNRNPK, PTPRZ1, BSG, APOE, DIP2B	0.00305631
GOTERM_BP_FAT	GO:0032271~regulation of protein polymerization	ACTR3, ACTR2, ARF1, GSN, CAPZA2, PFN1, SPTAN1, TUBB4A, HSPA1B, RHOA, ICAM1	0.00312339
GOTERM_MF_FAT	GO:0048037~cofactor binding	AOC3, LDHA, AHCY, ACOT7, ALDH2, MDH1, GOT1, ALDH1A1, PHGDH, DBI, PYGL, TKT	0.00314677
GOTERM_BP_FAT	GO:0040007~growth	ITGB1, CAMK2D, TSG101, LRP1, GDI1, CD81, SLC1A2, C3, CDC42, SDCBP, ANXA6, RACK1, APOE, DIP2B, ACTR3, NPM1, ADAM10, RHOA, SOD1, DNM2, BCAN, HNRNPK, CD9, SLC25A4, D1PAS1	0.00315532
GOTERM_BP_FAT	GO:0009719~response to endogenous stimulus	ITGB1, HSP90AB1, LRP1, CD81, RPLP0, HTRA1, SLC1A2, SLC1A3, LPL, ATP1A2, PARK7, IDE, SLC6A1, ACTB, HSP90B1, ICAM1, GNAI2, RAP1B, SDCBP, RAP1A, BSG, A2M, CTSB, ACTR3, GOT1, ANXA3, ANXA5, RHOA, DNM2, GNAO1, RAB10, MARCKS, HNRNPK, COL1A2, CD9, VIM	0.00322534
GOTERM_BP_FAT	GO:0043436~oxoacid metabolic process	AHCY, SLC1A3, LPL, ATP1A2, DBI, PARK7, MPO, C3, LDHA, PRDX4, PGK1, HYI, SLC39A8, PHGDH, PGK2, HARS1, ACOT7, GSTM1, SLC16A1, MDH1, GOT1, MDH2, HAL, ALDH1A1, P4HB	0.00325618
GOTERM_BP_FAT	GO:0030307~positive regulation of cell growth	CDC42, SDCBP, HNRNPK, GDI1, LRP1, ADAM10, APOE, SLC25A4, D1PAS1, RHOA	0.00329177
GOTERM_CC_FAT	GO:0005840~ribosome	NPM1, RPLP0, RPL22, RPSA, EEF2, RPS4X, RPS25, RPS16, RACK1, RPS2, RPL26, D1PAS1, RPS10	0.00329903
GOTERM_CC_FAT	GO:0005840~ribosome	NPM1, RPLP0, RPL22, RPSA, EEF2, RPS4X, RPS25, RPS16, RACK1, RPS2, RPL26, D1PAS1, RPS10	0.00329903
GOTERM_BP_FAT	GO:0007265~Ras protein signal transduction	ITGB1, CAMK2D, GDI1, APOA1, RHOA, DNM2, RAP1B, CDC42, SDCBP, COL1A2, RAP1A, ARHGDIA, APOE	0.00330375
GOTERM_BP_FAT	GO:0019068~virion assembly	TSG101, PDCD6IP, CHMP4B, VPS37B, APOE	0.00331764
GOTERM_BP_FAT	GO:1902533~positive regulation of intracellular signal transduction	ITGB1, CAMK2D, LRP1, CD81, PARK7, CLU, ICAM1, GNAI2, RAP1B, C3, CDC42, HPX, PRDX2, PRL7C1, RAP1A, RACK1, APOE, GSN, APOA1, GPR37L1, ACTN4, RHOA, SOD1, GPRC5B, RPL26, D1PAS1	0.00333989
GOTERM_CC_FAT	GO:0030863~cortical cytoskeleton	ACTR2, GSN, WDR1, TPM3, CAPZA2, ACTN4, SPTAN1, ACTB	0.00341207
GOTERM_CC_FAT	GO:0030863~cortical cytoskeleton	ACTR2, GSN, WDR1, TPM3, CAPZA2, ACTN4, SPTAN1, ACTB	0.00341207
GOTERM_BP_FAT	GO:0008064~regulation of actin polymerization or depolymerization	ACTR3, ACTR2, ARF1, GSN, WDR1, CAPZA2, PFN1, SPTAN1, RHOA, ICAM1	0.00348673
GOTERM_BP_FAT	GO:0008064~regulation of actin polymerization or depolymerization	ACTR3, ACTR2, ARF1, GSN, WDR1, CAPZA2, PFN1, SPTAN1, RHOA, ICAM1	0.00348673
GOTERM_BP_FAT	GO:0008064~regulation of actin polymerization or depolymerization	ACTR3, ACTR2, ARF1, GSN, WDR1, CAPZA2, PFN1, SPTAN1, RHOA, ICAM1	0.00348673
GOTERM_BP_FAT	GO:1903802~L-glutamate(1-) import into cell	ITGB1, SLC1A2, SLC1A3, SLC1A6	0.00360541
GOTERM_BP_FAT	GO:1990123~L-glutamate import into cell	ITGB1, SLC1A2, SLC1A3, SLC1A6	0.00360541
GOTERM_BP_FAT	GO:0046166~glyceraldehyde-3-phosphate biosynthetic process	MDH1, MDH2, PGK1, TKT	0.00360541
GOTERM_BP_FAT	GO:0030832~regulation of actin filament length	ACTR3, ACTR2, ARF1, GSN, WDR1, CAPZA2, PFN1, SPTAN1, RHOA, ICAM1	0.00379364
GOTERM_BP_FAT	GO:0030832~regulation of actin filament length	ACTR3, ACTR2, ARF1, GSN, WDR1, CAPZA2, PFN1, SPTAN1, RHOA, ICAM1	0.00379364
GOTERM_BP_FAT	GO:0030832~regulation of actin filament length	ACTR3, ACTR2, ARF1, GSN, WDR1, CAPZA2, PFN1, SPTAN1, RHOA, ICAM1	0.00379364
GOTERM_BP_FAT	GO:0007405~neuroblast proliferation	ITGB1, RAB10, BCAN, ACAN, VCAN, NCAN, HAPLN4	0.00390934
GOTERM_BP_FAT	GO:0048858~cell projection morphogenesis	ACTR3, ITGB1, ACTR2, GPM6A, GDI1, LRP1, ADAM10, CLU, ACTB, DNM2, CDC42, RAB10, BCAN, MARCKS, HNRNPK, PTPRZ1, BSG, APOE, DIP2B	0.00394258
GOTERM_BP_FAT	GO:0098602~single organism cell adhesion	ITGB1, GSN, CD81, MSN, HSPB1, APOA1, ACTN4, ATP1B2, PDIA6, ACTB, RHOA, ICAM1, DNM2, CDC42, PRDX2, LGALS3, PNP, CD9, SLC39A8, P4HB	0.00394258
GOTERM_BP_FAT	GO:0010562~positive regulation of phosphorus metabolic process	ITGB1, CAMK2D, HSP90AB1, LRP1, CD81, PARK7, ICAM1, GNAI2, RAP1B, C3, CDC42, SDCBP, HPX, PRDX2, RAP1A, PTPRZ1, RACK1, APOE, NPM1, GSN, GPR37L1, RHOA, SOD1, GPRC5B, D1PAS1	0.00394429
GOTERM_BP_FAT	GO:0045937~positive regulation of phosphate metabolic process	ITGB1, CAMK2D, HSP90AB1, LRP1, CD81, PARK7, ICAM1, GNAI2, RAP1B, C3, CDC42, SDCBP, HPX, PRDX2, RAP1A, PTPRZ1, RACK1, APOE, NPM1, GSN, GPR37L1, RHOA, SOD1, GPRC5B, D1PAS1	0.00394429
GOTERM_BP_FAT	GO:0045454~cell redox homeostasis	PRDX2, PRDX5, PRDX4, PRDX1, PRDX6	0.00406003
GOTERM_MF_FAT	GO:0022890~inorganic cation transmembrane transporter activity	GPM6A, SLC16A1, ANXA5, SLC1A2, SLC1A3, SLC6A11, ATP1A2, ATP1B2, SLC1A6, SLC6A1, ANXA6, ATP6V1B2, SLC39A8, SLC38A3, ATP6V1E1, SLC25A4	0.00409923
GOTERM_MF_FAT	GO:0015171~amino acid transmembrane transporter activity	SLC1A2, SLC1A3, SLC6A11, SLC1A5, SLC38A3, SLC1A6, SLC6A1	0.00409923
GOTERM_MF_FAT	GO:0008324~cation transmembrane transporter activity	GPM6A, SLC16A1, SLC44A2, ANXA5, SLC1A2, SLC1A3, SLC6A11, ATP1A2, SLC1A5, ATP1B2, SLC1A6, SLC6A1, ANXA6, ATP6V1B2, SLC39A8, SLC38A3, ATP6V1E1, SLC25A4	0.00418703
GOTERM_MF_FAT	GO:0051082~unfolded protein binding	NPM1, HSP90AB1, HSPA1L, HSPB1, CLU, HSPA1B, HSP90B1	0.00419657
GOTERM_CC_FAT	GO:0031253~cell projection membrane	ITGB1, ARF4, HSP90AB1, TTYH1, SLC1A2, MSN, GPR37L1, ATP1B2, RHOA, DNM2, CDC42, PTPRZ1, GNB1, FSCN1	0.00426778
GOTERM_BP_FAT	GO:0046903~secretion	ARF1, CPB2, TSG101, LRP1, RPLP0, SLC1A5, PARK7, SLC6A1, GNAI2, RAP1B, SDCBP, LGALS3, PRL7C1, RAP1A, DPYSL2, BSG, VPS35, APOE, SLC38A3, PDCD6IP, SLC16A1, ANXA3, ANXA5, GNAO1, RAB10	0.00448291
GOTERM_BP_FAT	GO:0032102~negative regulation of response to external stimulus	CPB2, ANXA5, HTRA1, APOA1, SOD1, PRDX2, PSMB4, PSMA1, FABP7, CD9, VPS35, SLC39A8, APOE	0.00453353
GOTERM_MF_FAT	GO:0070325~lipoprotein particle receptor binding	CLTC, APOA1, APOE, CLU, HSP90B1	0.00461038
GOTERM_BP_FAT	GO:0055082~cellular chemical homeostasis	ARF1, CPB2, CAMK2D, LRP1, GOT1, SLC1A3, ATP1A2, DBI, ATP1B2, CP, SOD1, ICAM1, HPX, FTH1, GNB1, ANXA6, RACK1, ATP6V1B2, SLC39A8, CKB, APOE, ATP6V1E1	0.00462361
GOTERM_MF_FAT	GO:0015370~solute:sodium symporter activity	SLC1A2, SLC1A3, SLC6A11, SLC38A3, SLC1A6, SLC6A1	0.00463294
GOTERM_BP_FAT	GO:0007264~small GTPase mediated signal transduction	ITGB1, CAMK2D, GDI1, GDI2, APOA1, RHOA, DNM2, RAP1B, CDC42, SDCBP, COL1A2, RAP1A, ARHGDIA, APOE	0.0046522
GOTERM_BP_FAT	GO:0010648~negative regulation of cell communication	ITGB1, ARF1, TSG101, LRP1, HTRA1, HSPB1, PARK7, SLC6A1, CLU, GNAI1, ICAM1, GNAI2, RAP1B, LGALS3, PRDX2, RAP1A, PPP2R1A, LMNA, RACK1, SLC39A8, APOE, ANXA5, APOA1, GPR37L1, PDIA6, RHOA, DNM2, GNAO1, SLC25A4, D1PAS1	0.00481811
GOTERM_BP_FAT	GO:0001505~regulation of neurotransmitter levels	RAP1B, ITGB1, RAP1A, SLC1A2, SLC6A11, ATP1A2, PARK7, SLC1A6, SLC6A1, GPM6B	0.00485747
GOTERM_BP_FAT	GO:0051017~actin filament bundle assembly	CDC42, MARCKS, DPYSL3, FSCN1, APOA1, ACTN4, PFN1, RHOA, HSP90B1	0.00485747
GOTERM_BP_FAT	GO:0044403~symbiosis, encompassing mutualism through parasitism	ARF1, TSG101, GSN, PDCD6IP, HSP90AB1, HTRA1, HSPB1, VPS37B, CLU, ICAM1, CDC42, PSMA2, BSG, CHMP4B, APOE, P4HB, PFN1, D1PAS1, CTSB	0.00487918
GOTERM_BP_FAT	GO:0023057~negative regulation of signaling	ITGB1, ARF1, TSG101, LRP1, HTRA1, HSPB1, PARK7, SLC6A1, CLU, GNAI1, ICAM1, GNAI2, RAP1B, LGALS3, PRDX2, RAP1A, PPP2R1A, LMNA, RACK1, SLC39A8, APOE, ANXA5, APOA1, GPR37L1, PDIA6, RHOA, DNM2, GNAO1, SLC25A4, D1PAS1	0.00495596
GOTERM_BP_FAT	GO:0008361~regulation of cell size	ACTR3, NPM1, HSP90AB1, GDI1, LRP1, MSN, DIP2B, APOE, RHOA, DNM2	0.00526918
GOTERM_BP_FAT	GO:0044265~cellular macromolecule catabolic process	TSG101, PDCD6IP, HSP90AB1, LRP1, CD81, PARK7, IDE, VPS37B, CLU, HSP90B1, PSMA8, PSMB4, PSMA4, PSMA1, PSMA2, TOLLIP, PSMB1, RACK1, CHMP4B, VPS35, APOE, HSPA1B, CTSB	0.00526918
GOTERM_BP_FAT	GO:0006836~neurotransmitter transport	RAP1B, ITGB1, RAP1A, SLC1A2, SLC6A11, ATP1A2, PARK7, SLC1A6, SLC6A1, GPM6B	0.00526918
GOTERM_BP_FAT	GO:1901566~organonitrogen compound biosynthetic process	CLTC, RPLP0, SLC1A2, HBB-B1, SLC1A3, PARK7, RPS4X, PNP, RPS16, RACK1, VPS35, PHGDH, RPS2, CKB, RPS10, HARS1, NPM1, ACOT7, GSTM1, GOT1, RPL22, APOA1, RPSA, EEF2, RPS25, HNRNPA2B1, ALDH1A1, VIM, RPL26, D1PAS1	0.0053748
GOTERM_BP_FAT	GO:0044419~interspecies interaction between organisms	ARF1, TSG101, GSN, PDCD6IP, HSP90AB1, HTRA1, HSPB1, VPS37B, CLU, ICAM1, CDC42, PSMA2, BSG, CHMP4B, APOE, P4HB, PFN1, D1PAS1, CTSB	0.00541484
GOTERM_BP_FAT	GO:0006873~cellular ion homeostasis	ARF1, CAMK2D, LRP1, GOT1, SLC1A3, ATP1A2, DBI, ATP1B2, CP, SOD1, HPX, FTH1, GNB1, ANXA6, ATP6V1B2, SLC39A8, CKB, APOE, ATP6V1E1	0.00548035
GOTERM_BP_FAT	GO:0016032~viral process	ARF1, TSG101, GSN, PDCD6IP, HSP90AB1, HTRA1, HSPB1, VPS37B, CLU, ICAM1, PSMA2, BSG, CHMP4B, APOE, P4HB, PFN1, D1PAS1, CTSB	0.0055379
GOTERM_BP_FAT	GO:0030155~regulation of cell adhesion	ITGB1, GSN, LRP1, CD81, HSPB1, APOA1, ADAM10, ACTN4, ACTB, RHOA, ICAM1, DNM2, CDC42, PRDX2, LGALS3, PNP, RRAS, PTPRZ1, CD9, P4HB, GPM6B	0.0055379
GOTERM_BP_FAT	GO:0006835~dicarboxylic acid transport	ITGB1, SLC16A1, DPYSL2, SLC1A2, SLC1A3, SLC1A5, SLC1A6	0.00562379
GOTERM_BP_FAT	GO:0006865~amino acid transport	ITGB1, DPYSL2, SLC1A2, SLC1A3, SLC6A11, SLC1A5, SLC38A3, SLC1A6, SLC6A1	0.00580238
GOTERM_BP_FAT	GO:0006865~amino acid transport	ITGB1, DPYSL2, SLC1A2, SLC1A3, SLC6A11, SLC1A5, SLC38A3, SLC1A6, SLC6A1	0.00580238
GOTERM_BP_FAT	GO:1902692~regulation of neuroblast proliferation	ITGB1, BCAN, ACAN, VCAN, NCAN, HAPLN4	0.00589071
GOTERM_BP_FAT	GO:1902745~positive regulation of lamellipodium organization	ACTR3, CDC42, ACTR2, FSCN1, DNM2	0.00589071
GOTERM_BP_FAT	GO:0046847~filopodium assembly	ACTR3, CDC42, GPM6A, TTYH1, DPYSL3, FSCN1	0.00589071
GOTERM_BP_FAT	GO:0009966~regulation of signal transduction	ITGB1, HSP90AB1, CD81, HSPB1, IDE, PARK7, CLU, ICAM1, LGALS3, PPP2R1A, ARHGDIA, RACK1, VPS35, SLC39A8, APOA1, ADAM10, ACTN4, GPR37L1, PDIA6, RHOA, DNM2, GPRC5B, RPL26, SLC25A4, D1PAS1, CAMK2D, TSG101, LRP1, HTRA1, GNAI1, GNAI2, RAP1B, C3, CDC42, SDCBP, PRDX2, PRL7C1, HPX, RAP1A, RRAS, PRDX1, LMNA, APOE, NPM1, GSN, GOT1, SOD1, MARCKS, HNRNPK, P4HB	0.00592887
GOTERM_BP_FAT	GO:0007049~cell cycle	ITGB1, ARF1, CAMK2D, TSG101, HSP90AB1, HEPACAM, TTYH1, CLTC, ACTB, GNAI1, PSMA8, GNAI2, CDC42, SDCBP, PPP2R1A, LMNA, RACK1, PHGDH, ACTR3, ACTR2, DYNC1H1, NPM1, PDCD6IP, SLC16A1, BROX, TUBB4B, TUBB4A, RHOA, DNM2, CHMP4B, RPL26, D1PAS1, HSPA1B	0.00595375
GOTERM_BP_FAT	GO:0010243~response to organonitrogen compound	LRP1, GOT1, ANXA5, RPLP0, SLC1A2, SLC1A3, LPL, ATP1A2, IDE, SLC6A1, ACTB, HSP90B1, ICAM1, DNM2, GNAI2, GNAO1, RAP1B, RAB10, MARCKS, COL1A2, RAP1A, HNRNPK, BSG, VIM	0.00601655
GOTERM_BP_FAT	GO:0010243~response to organonitrogen compound	LRP1, GOT1, ANXA5, RPLP0, SLC1A2, SLC1A3, LPL, ATP1A2, IDE, SLC6A1, ACTB, HSP90B1, ICAM1, DNM2, GNAI2, GNAO1, RAP1B, RAB10, MARCKS, COL1A2, RAP1A, HNRNPK, BSG, VIM	0.00601655
GOTERM_BP_FAT	GO:0009636~response to toxic substance	PRDX2, PRDX1, HBB-B1, SLC39A8, PARK7, SLC6A1, MPO, PRDX6, SOD1	0.00607206
GOTERM_BP_FAT	GO:0071801~regulation of podosome assembly	GSN, FSCN1, MSN, RHOA	0.00607206
GOTERM_BP_FAT	GO:0039702~viral budding via host ESCRT complex	TSG101, PDCD6IP, CHMP4B, VPS37B	0.00607206
GOTERM_BP_FAT	GO:0032990~cell part morphogenesis	ACTR3, ITGB1, ACTR2, GPM6A, GDI1, LRP1, ADAM10, CLU, ACTB, DNM2, CDC42, RAB10, BCAN, MARCKS, HNRNPK, PTPRZ1, BSG, APOE, DIP2B	0.00609106
GOTERM_MF_FAT	GO:0015296~anion:cation symporter activity	SLC16A1, SLC1A2, SLC1A3, SLC6A11, SLC1A6, SLC6A1	0.00612146
GOTERM_BP_FAT	GO:0060999~positive regulation of dendritic spine development	ACTR3, ACTR2, ARF1, MARCKS, HNRNPK, APOE	0.00613984
GOTERM_BP_FAT	GO:1903409~reactive oxygen species biosynthetic process	HSP90AB1, PARK7, MPO, CLU, RHOA, ICAM1, DNM2, SOD1	0.00613984
GOTERM_BP_FAT	GO:0050727~regulation of inflammatory response	AOC3, CD81, LPL, APOA1, PARK7, SOD1, C3, PSMB4, GPRC5B, PSMA1, VPS35, SLC39A8, APOE, A2M	0.00616881
GOTERM_BP_FAT	GO:0050727~regulation of inflammatory response	AOC3, CD81, LPL, APOA1, PARK7, SOD1, C3, PSMB4, GPRC5B, PSMA1, VPS35, SLC39A8, APOE, A2M	0.00616881
GOTERM_BP_FAT	GO:0032940~secretion by cell	ARF1, CPB2, TSG101, PDCD6IP, SLC16A1, LRP1, ANXA3, ANXA5, SLC1A5, PARK7, GNAI2, GNAO1, RAP1B, RAB10, SDCBP, LGALS3, RAP1A, DPYSL2, BSG, VPS35, APOE, SLC38A3	0.00618118
GOTERM_BP_FAT	GO:0060998~regulation of dendritic spine development	ACTR3, ACTR2, ARF1, MARCKS, HNRNPK, ADAM10, APOE	0.00621961
GOTERM_BP_FAT	GO:0006081~cellular aldehyde metabolic process	ALDH2, MDH1, MDH2, PGK1, HYI, PARK7, TKT	0.00621961
GOTERM_BP_FAT	GO:0030032~lamellipodium assembly	ACTR3, ITGB1, CDC42, ACTR2, FSCN1, DNM2	0.00645508
GOTERM_BP_FAT	GO:0030041~actin filament polymerization	ACTR3, ACTR2, ARF1, GSN, CAPZA2, PFN1, SPTAN1, RHOA, ICAM1	0.00651954
GOTERM_BP_FAT	GO:0030041~actin filament polymerization	ACTR3, ACTR2, ARF1, GSN, CAPZA2, PFN1, SPTAN1, RHOA, ICAM1	0.00651954
GOTERM_BP_FAT	GO:0008154~actin polymerization or depolymerization	ACTR3, ACTR2, ARF1, GSN, WDR1, CAPZA2, PFN1, SPTAN1, RHOA, ICAM1	0.00656076
GOTERM_BP_FAT	GO:0008154~actin polymerization or depolymerization	ACTR3, ACTR2, ARF1, GSN, WDR1, CAPZA2, PFN1, SPTAN1, RHOA, ICAM1	0.00656076
GOTERM_BP_FAT	GO:0008154~actin polymerization or depolymerization	ACTR3, ACTR2, ARF1, GSN, WDR1, CAPZA2, PFN1, SPTAN1, RHOA, ICAM1	0.00656076
GOTERM_BP_FAT	GO:0044764~multi-organism cellular process	ARF1, TSG101, GSN, PDCD6IP, HSP90AB1, HTRA1, HSPB1, VPS37B, CLU, ICAM1, PSMA2, BSG, CHMP4B, APOE, P4HB, PFN1, D1PAS1, CTSB	0.00664643
GOTERM_BP_FAT	GO:0010647~positive regulation of cell communication	ITGB1, CAMK2D, HSP90AB1, LRP1, CD81, SLC1A3, DBI, PARK7, IDE, CLU, ICAM1, GNAI2, RAP1B, C3, CDC42, SDCBP, HPX, PRDX2, PRL7C1, RAP1A, PPP2R1A, RACK1, VPS35, APOE, GSN, GOT1, APOA1, ADAM10, GPR37L1, ACTN4, RHOA, SOD1, MARCKS, GPRC5B, HNRNPK, RPL26, D1PAS1	0.00665751
GOTERM_BP_FAT	GO:0034250~positive regulation of cellular amide metabolic process	RPS4X, NPM1, RACK1, VIM, RPL26, APOE, EEF2, CLU, D1PAS1	0.00668562
GOTERM_BP_FAT	GO:1902175~regulation of oxidative stress-induced intrinsic apoptotic signaling pathway	RACK1, HSPB1, P4HB, PARK7, SOD1	0.00672357
GOTERM_MF_FAT	GO:0005310~dicarboxylic acid transmembrane transporter activity	SLC16A1, SLC1A2, SLC1A3, SLC1A5, SLC1A6	0.0067597
GOTERM_BP_FAT	GO:0006820~anion transport	ITGB1, SLC16A1, TTYH1, SLC1A2, SLC1A3, APOA1, SLC6A11, DBI, SLC1A5, SLC1A6, SLC6A1, DPYSL2, FABP7, SLC39A8, APOE, SLC38A3, SLC25A4	0.00685337
GOTERM_BP_FAT	GO:0001667~ameboidal-type cell migration	ACTR3, ITGB1, ANXA3, KRT2, HSPB1, APOA1, ACTN4, RHOA, CDC42, RRAS, BSG, ANXA6, APOE, PFN1	0.00685457
GOTERM_MF_FAT	GO:0005314~high-affinity glutamate transmembrane transporter activity	SLC1A2, SLC1A3, SLC1A6	0.00693948
GOTERM_BP_FAT	GO:0043065~positive regulation of apoptotic process	ITGB1, CAMK2D, GSN, ANXA5, HTRA1, ADAM10, PARK7, CLU, RHOA, SOD1, CDC42, LDHA, PPP2R2B, PPP2R1A, ALDH1A1, RACK1, RPL26, D1PAS1	0.00705607
GOTERM_BP_FAT	GO:0023056~positive regulation of signaling	ITGB1, CAMK2D, HSP90AB1, LRP1, CD81, SLC1A3, DBI, PARK7, IDE, CLU, ICAM1, GNAI2, RAP1B, C3, CDC42, SDCBP, HPX, PRDX2, PRL7C1, RAP1A, PPP2R1A, RACK1, VPS35, APOE, GSN, GOT1, APOA1, ADAM10, GPR37L1, ACTN4, RHOA, SOD1, MARCKS, GPRC5B, HNRNPK, RPL26, D1PAS1	0.00705607
GOTERM_BP_FAT	GO:0097006~regulation of plasma lipoprotein particle levels	ARF1, HNRNPK, LPL, APOA1, APOE, MPO	0.00705607
GOTERM_BP_FAT	GO:0036473~cell death in response to oxidative stress	ALDH2, RACK1, HSPB1, P4HB, PARK7, SOD1	0.00705607
GOTERM_BP_FAT	GO:1903179~regulation of dopamine biosynthetic process	ALDH2, VPS35, PARK7	0.00705607
GOTERM_BP_FAT	GO:0030001~metal ion transport	ITGB1, ARF1, CAMK2D, CLTC, SLC1A3, SLC6A11, ATP1A2, DBI, ATP1B2, SLC6A1, CP, RHOA, ICAM1, DNM2, GNAI2, GNAO1, LGALS3, FTH1, ANXA6, SLC39A8, SLC38A3	0.00708063
GOTERM_CC_FAT	GO:0014704~intercalated disc	ITGB1, CAMK2D, ANXA5, ANXA6, ATP1A2, SPTAN1	0.00710807
GOTERM_BP_FAT	GO:0051491~positive regulation of filopodium assembly	ACTR3, CDC42, GPM6A, DPYSL3, FSCN1	0.00718386
GOTERM_BP_FAT	GO:0043623~cellular protein complex assembly	ACTR3, ACTR2, ARF1, GSN, HSP90AB1, CLTC, AP1B1, TUBB4A, CLU, RHOA, ICAM1, DNM2, CAPZA2, CHMP4B, MYH11, PFN1, SPTAN1, HSPA1B	0.00728009
GOTERM_BP_FAT	GO:0043623~cellular protein complex assembly	ACTR3, ACTR2, ARF1, GSN, HSP90AB1, CLTC, AP1B1, TUBB4A, CLU, RHOA, ICAM1, DNM2, CAPZA2, CHMP4B, MYH11, PFN1, SPTAN1, HSPA1B	0.00728009
GOTERM_BP_FAT	GO:0030833~regulation of actin filament polymerization	ACTR3, ACTR2, ARF1, GSN, CAPZA2, PFN1, SPTAN1, RHOA, ICAM1	0.00728009
GOTERM_BP_FAT	GO:0030833~regulation of actin filament polymerization	ACTR3, ACTR2, ARF1, GSN, CAPZA2, PFN1, SPTAN1, RHOA, ICAM1	0.00728009
GOTERM_BP_FAT	GO:2001242~regulation of intrinsic apoptotic signaling pathway	HNRNPK, RACK1, HSPB1, P4HB, RPL26, PARK7, CLU, D1PAS1, SOD1	0.00728009
GOTERM_MF_FAT	GO:0015291~secondary active transmembrane transporter activity	SLC16A1, SLC44A2, SLC1A2, SLC1A3, SLC6A11, SLC39A8, SLC1A5, SLC38A3, SLC1A6, SLC6A1, SLC25A4	0.00738511
GOTERM_BP_FAT	GO:0032273~positive regulation of protein polymerization	ACTR3, ACTR2, ARF1, GSN, PFN1, HSPA1B, RHOA, ICAM1	0.00754316
GOTERM_BP_FAT	GO:0051093~negative regulation of developmental process	ITGB1, CPB2, LRP1, GDI1, NTM, CRMP1, HSPB1, ACTB, PRDX2, PTPRZ1, RRAS, LMNA, DPYSL3, PGK1, APOE, DIP2B, ACTR3, NPM1, GPR37L1, ATP1B2, ACTN4, RHOA, SOD1, H4C16, HNRNPK, VIM	0.00765747
GOTERM_BP_FAT	GO:1901698~response to nitrogen compound	LRP1, RPLP0, SLC1A2, SLC1A3, LPL, ATP1A2, IDE, SLC6A1, ACTB, HSP90B1, ICAM1, GNAI2, RAP1B, RAP1A, BSG, NPM1, GOT1, ANXA5, DNM2, GNAO1, RAB10, MARCKS, HNRNPK, COL1A2, HNRNPA2B1, VIM	0.00771953
GOTERM_BP_FAT	GO:0043068~positive regulation of programmed cell death	ITGB1, CAMK2D, GSN, ANXA5, HTRA1, ADAM10, PARK7, CLU, RHOA, SOD1, CDC42, LDHA, PPP2R2B, PPP2R1A, ALDH1A1, RACK1, RPL26, D1PAS1	0.00773087
GOTERM_BP_FAT	GO:0010942~positive regulation of cell death	ITGB1, CAMK2D, GSN, ANXA5, HTRA1, ADAM10, PARK7, CLU, RHOA, SOD1, CDC42, LDHA, PPP2R2B, PPP2R1A, ALDH1A1, RACK1, RPL26, D1PAS1	0.00773087
GOTERM_BP_FAT	GO:0044236~multicellular organism metabolic process	ITGB1, PRDX5, RAP1A, COL1A2, GOT1, VIM, SLC25A4, CTSB	0.00773087
GOTERM_BP_FAT	GO:0002455~humoral immune response mediated by circulating immunoglobulin	C1QB, C3, C4B, HPX, PSMA4, CD81	0.00774127
GOTERM_MF_FAT	GO:0015294~solute:cation symporter activity	SLC16A1, SLC1A2, SLC1A3, SLC6A11, SLC38A3, SLC1A6, SLC6A1	0.00776486
GOTERM_BP_FAT	GO:0051938~L-glutamate import	ITGB1, SLC1A2, SLC1A3, SLC1A6	0.00780237
GOTERM_BP_FAT	GO:0051656~establishment of organelle localization	ACTR3, ITGB1, DYNC1H1, ACTR2, ARF1, NPM1, CLTC, ACTN4, ACTB, DNM2, RAP1B, CDC42, RAP1A, DPYSL2, LMNA, CHMP4B	0.00781275
GOTERM_BP_FAT	GO:0051046~regulation of secretion	ARF1, CPB2, TSG101, PDCD6IP, SLC16A1, LRP1, ANXA5, SLC6A1, GNAI2, GNAO1, RAP1B, SDCBP, PRL7C1, LGALS3, RAP1A, DPYSL2, BSG, VPS35, APOE	0.00810857
GOTERM_MF_FAT	GO:0015077~monovalent inorganic cation transmembrane transporter activity	SLC16A1, ATP6V1B2, SLC1A2, SLC1A3, SLC6A11, ATP1A2, ATP1B2, SLC38A3, SLC1A6, ATP6V1E1, SLC6A1, SLC25A4	0.00813145
GOTERM_BP_FAT	GO:0007043~cell-cell junction assembly	ITGB1, PDCD6IP, WDR1, POF1B, FSCN1, CD9, ACTN4, RHOA	0.00823124
GOTERM_BP_FAT	GO:0010591~regulation of lamellipodium assembly	ACTR3, CDC42, ACTR2, FSCN1, DNM2	0.00823203
GOTERM_BP_FAT	GO:0060236~regulation of mitotic spindle organization	DYNC1H1, CLTC, CHMP4B, GNAI1, HSPA1B	0.00823203
GOTERM_BP_FAT	GO:0071827~plasma lipoprotein particle organization	ARF1, LPL, APOA1, APOE, MPO	0.00823203
GOTERM_CC_FAT	GO:0098966~perisynaptic extracellular matrix	BCAN, ACAN, NCAN	0.00851321
GOTERM_CC_FAT	GO:0042383~sarcolemma	ITGB1, CAMK2D, ANXA5, CLTC, BSG, ANXA6, MSN, ATP1A2, CTSB	0.00855068
GOTERM_BP_FAT	GO:0048667~cell morphogenesis involved in neuron differentiation	ACTR3, ITGB1, ACTR2, GDI1, LRP1, SLC1A3, ADAM10, ACTB, SOD1, DNM2, CDC42, RAB10, MARCKS, PTPRZ1, BSG, APOE, DIP2B	0.00857962
GOTERM_BP_FAT	GO:0035556~intracellular signal transduction	ITGB1, CAMK2D, TSG101, LRP1, GDI1, CD81, GDI2, HSPB1, PARK7, CLU, GNAI1, ICAM1, GNAI2, RAP1B, C3, CDC42, SDCBP, HPX, PRDX2, PRL7C1, PNP, RAP1A, ALDH2, RRAS, PPP2R1A, ARHGDIA, PRDX1, RACK1, SLC39A8, APOE, NPM1, GSN, APOA1, GPR37L1, ACTN4, RHOA, SOD1, DNM2, GPRC5B, HNRNPK, COL1A2, P4HB, RPL26, D1PAS1	0.00860658
GOTERM_BP_FAT	GO:0030838~positive regulation of actin filament polymerization	ACTR3, ACTR2, ARF1, GSN, PFN1, RHOA, ICAM1	0.00864487
GOTERM_BP_FAT	GO:0006520~cellular amino acid metabolic process	HAL, HARS1, PRDX4, AHCY, GOT1, ALDH1A1, SLC1A3, PHGDH, SLC39A8, P4HB, PARK7	0.00874214
GOTERM_BP_FAT	GO:0006520~cellular amino acid metabolic process	HAL, HARS1, PRDX4, AHCY, GOT1, ALDH1A1, SLC1A3, PHGDH, SLC39A8, P4HB, PARK7	0.00874214
GOTERM_CC_FAT	GO:0034358~plasma lipoprotein particle	HP, LPL, APOA1, APOE, CLU	0.00882182
GOTERM_CC_FAT	GO:1990777~lipoprotein particle	HP, LPL, APOA1, APOE, CLU	0.00882182
GOTERM_BP_FAT	GO:0016358~dendrite development	ACTR3, ITGB1, CDC42, ARF4, ACTR2, ARF1, MARCKS, HNRNPK, PTPRZ1, ADAM10, APOE	0.00916682
GOTERM_BP_FAT	GO:0016358~dendrite development	ACTR3, ITGB1, CDC42, ARF4, ACTR2, ARF1, MARCKS, HNRNPK, PTPRZ1, ADAM10, APOE	0.00916682
GOTERM_BP_FAT	GO:0030003~cellular cation homeostasis	ARF1, CAMK2D, LRP1, GOT1, SLC1A3, ATP1A2, DBI, ATP1B2, CP, SOD1, HPX, FTH1, GNB1, ANXA6, ATP6V1B2, SLC39A8, APOE, ATP6V1E1	0.00940832
GOTERM_BP_FAT	GO:0015807~L-amino acid transport	ITGB1, SLC1A2, SLC1A3, SLC1A5, SLC38A3, SLC1A6	0.00951085
GOTERM_MF_FAT	GO:0030234~enzyme regulator activity	ARF4, ARF1, HSP90AB1, ITIH2, GDI1, PZP, GDI2, HSPB1, PARK7, C3, C4B, PRDX5, PPP2R1A, ARHGDIA, RACK1, APOE, A2M, NPM1, ANXA3, APOA1, ATP1B2, GPRC5B, PPP2R2B, PFN1, D1PAS1	0.00951611
GOTERM_CC_FAT	GO:0016323~basolateral plasma membrane	SLC16A1, HSP90AB1, LRP1, CD81, BSG, SLC1A3, MSN, SLC39A8, SLC1A5, IDE, SLC38A3, HSPA1B	0.00964931
GOTERM_CC_FAT	GO:0044448~cell cortex part	ACTR2, GSN, WDR1, TPM3, CAPZA2, ACTN4, SPTAN1, ACTB, GNAI1	0.00984099
GOTERM_CC_FAT	GO:0044448~cell cortex part	ACTR2, GSN, WDR1, TPM3, CAPZA2, ACTN4, SPTAN1, ACTB, GNAI1	0.00984099
GOTERM_BP_FAT	GO:0044282~small molecule catabolic process	HAL, LDHA, SLC16A1, AHCY, ACOT7, ALDH2, GOT1, ALDH1A1, PGK1, DBI, APOE, PARK7	0.0100782
GOTERM_BP_FAT	GO:0044282~small molecule catabolic process	HAL, LDHA, SLC16A1, AHCY, ACOT7, ALDH2, GOT1, ALDH1A1, PGK1, DBI, APOE, PARK7	0.0100782
GOTERM_BP_FAT	GO:0048524~positive regulation of viral process	TSG101, BSG, P4HB, VPS37B, APOE, PFN1, D1PAS1	0.0101947
GOTERM_BP_FAT	GO:1902590~multi-organism organelle organization	TSG101, PDCD6IP, CHMP4B, VPS37B	0.0101947
GOTERM_BP_FAT	GO:1902592~multi-organism membrane budding	TSG101, PDCD6IP, CHMP4B, VPS37B	0.0101947
GOTERM_BP_FAT	GO:0046755~viral budding	TSG101, PDCD6IP, CHMP4B, VPS37B	0.0101947
GOTERM_BP_FAT	GO:0030010~establishment of cell polarity	ITGB1, CDC42, RAB10, GSN, LMNA, FSCN1, MSN, RHOA	0.0102179
GOTERM_BP_FAT	GO:0030010~establishment of cell polarity	ITGB1, CDC42, RAB10, GSN, LMNA, FSCN1, MSN, RHOA	0.0102179
GOTERM_BP_FAT	GO:0006801~superoxide metabolic process	PRDX2, PRDX1, PARK7, MPO, GNAI2, SOD1	0.0104601
GOTERM_BP_FAT	GO:0030031~cell projection assembly	ACTR3, ITGB1, ARF4, ACTR2, GPM6A, GSN, TTYH1, GDI2, PRDX6, ICAM1, DNM2, CDC42, EHD2, DPYSL3, FSCN1, PFN1	0.0104601
GOTERM_MF_FAT	GO:0015501~glutamate:sodium symporter activity	SLC1A2, SLC1A3, SLC1A6	0.0104747
GOTERM_MF_FAT	GO:0015175~neutral amino acid transmembrane transporter activity	SLC1A2, SLC1A3, SLC1A5, SLC38A3, SLC1A6	0.010481
GOTERM_MF_FAT	GO:0015172~acidic amino acid transmembrane transporter activity	SLC1A2, SLC1A3, SLC1A5, SLC1A6	0.010485
GOTERM_BP_FAT	GO:0009057~macromolecule catabolic process	CPB2, TSG101, HSP90AB1, LRP1, CD81, PYGL, PARK7, IDE, CLU, HSP90B1, PSMA8, PSMB4, PSMB1, RACK1, VPS35, APOE, CTSB, PDCD6IP, MSN, VPS37B, PSMA4, PSMA1, PSMA2, TOLLIP, CHMP4B, HSPA1B	0.0106551
GOTERM_BP_FAT	GO:0034599~cellular response to oxidative stress	PRDX2, PRDX5, ALDH2, PRDX1, RACK1, HSPB1, P4HB, PARK7, GPR37L1, MPO, SOD1	0.0106823
GOTERM_BP_FAT	GO:0051223~regulation of protein transport	ACTR3, ARF1, TSG101, SLC16A1, HSP90AB1, GDI1, LRP1, HSPA1L, CD81, ANXA5, PARK7, GNAO1, CDC42, BSG, RACK1, VPS35, APOE	0.0108041
GOTERM_BP_FAT	GO:0051223~regulation of protein transport	ACTR3, ARF1, TSG101, SLC16A1, HSP90AB1, GDI1, LRP1, HSPA1L, CD81, ANXA5, PARK7, GNAO1, CDC42, BSG, RACK1, VPS35, APOE	0.0108041
GOTERM_MF_FAT	GO:0015081~sodium ion transmembrane transporter activity	SLC1A2, SLC1A3, SLC6A11, ATP1A2, ATP1B2, SLC38A3, SLC1A6, SLC6A1	0.0109096
GOTERM_BP_FAT	GO:0015800~acidic amino acid transport	ITGB1, SLC1A2, SLC1A3, SLC1A6, SLC6A1	0.0109689
GOTERM_BP_FAT	GO:0090224~regulation of spindle organization	DYNC1H1, CLTC, CHMP4B, GNAI1, HSPA1B	0.0109689
GOTERM_BP_FAT	GO:0071825~protein-lipid complex subunit organization	ARF1, LPL, APOA1, APOE, MPO	0.0109689
GOTERM_CC_FAT	GO:0001726~ruffle	ACTR3, ITGB1, ARF4, GSN, PTPRZ1, FSCN1, ATP6V1B2, RHOA, DNM2	0.0109761
GOTERM_BP_FAT	GO:0007017~microtubule-based process	ACTR3, ITGB1, DYNC1H1, ACTR2, NPM1, PDCD6IP, SLC16A1, CLTC, HSPB1, TUBB4B, TUBB4A, RHOA, GNAI1, SOD1, DNM2, CDC42, PPP2R1A, LMNA, CHMP4B, HSPA1B	0.011377
GOTERM_BP_FAT	GO:0046942~carboxylic acid transport	ITGB1, SLC16A1, DPYSL2, FABP7, SLC1A2, SLC1A3, SLC6A11, SLC1A5, APOE, SLC38A3, SLC1A6, SLC6A1	0.0115693
GOTERM_BP_FAT	GO:0098771~inorganic ion homeostasis	ARF1, CAMK2D, LRP1, GOT1, SLC1A3, ATP1A2, DBI, ATP1B2, CP, SOD1, HPX, FTH1, GNB1, ANXA6, ATP6V1B2, SLC39A8, CKB, APOE, ATP6V1E1	0.0115693
GOTERM_BP_FAT	GO:0071407~cellular response to organic cyclic compound	NPM1, SLC16A1, RPLP0, SLC1A2, SLC1A3, MSN, ATP1A2, PARK7, ACTB, RHOA, GNAI1, HSP90B1, DNM2, RAP1B, RAP1A, HNRNPK, HNRNPA2B1	0.0117763
GOTERM_BP_FAT	GO:0007610~behavior	AOC3, ITGB1, ARF4, AHCY, SLC16A1, SLC1A2, SLC1A3, ATP1A2, DBI, PARK7, ATP1B2, SLC6A1, SOD1, GNAO1, GPRC5B, PTPRZ1, ALDH2, VPS35, APOE	0.0119587
GOTERM_BP_FAT	GO:0016310~phosphorylation	ITGB1, CAMK2D, TSG101, HSP90AB1, LRP1, CD81, HSPB1, HBB-B1, PARK7, ACTB, ICAM1, GNAI2, RAP1B, C3, CDC42, SDCBP, HPX, PRDX2, RAP1A, PTPRZ1, RRAS, IMPA2, PRDX1, PGK1, RACK1, CKB, PGK2, APOE, NPM1, GSN, APOA1, ADAM10, GPR37L1, RHOA, SOD1, GPRC5B, TOLLIP, D1PAS1	0.0119941
GOTERM_BP_FAT	GO:1900006~positive regulation of dendrite development	ACTR3, ACTR2, ARF1, MARCKS, HNRNPK, PTPRZ1, APOE	0.0119941
GOTERM_BP_FAT	GO:0032963~collagen metabolic process	ITGB1, PRDX5, RAP1A, COL1A2, GOT1, VIM, CTSB	0.0119941
GOTERM_BP_FAT	GO:0044259~multicellular organismal macromolecule metabolic process	ITGB1, PRDX5, RAP1A, COL1A2, GOT1, VIM, CTSB	0.0119941
GOTERM_BP_FAT	GO:0048585~negative regulation of response to stimulus	ITGB1, CPB2, TSG101, LRP1, HTRA1, HSPB1, LPL, PARK7, CLU, ICAM1, GNAI2, LGALS3, PRDX2, PSMB4, PPP2R1A, LMNA, RACK1, VPS35, SLC39A8, APOE, A2M, ANXA5, APOA1, GPR37L1, PDIA6, RHOA, SOD1, DNM2, PSMA1, FABP7, CD9, SLC25A4, D1PAS1	0.0120607
GOTERM_BP_FAT	GO:0050773~regulation of dendrite development	ACTR3, ACTR2, ARF1, MARCKS, HNRNPK, PTPRZ1, ADAM10, APOE, RHOA	0.0120607
GOTERM_BP_FAT	GO:0015849~organic acid transport	ITGB1, SLC16A1, DPYSL2, FABP7, SLC1A2, SLC1A3, SLC6A11, SLC1A5, APOE, SLC38A3, SLC1A6, SLC6A1	0.0120607
GOTERM_BP_FAT	GO:0009988~cell-cell recognition	LGALS3, HSPA1L, CD81, MSN, CD9, HSPA1B	0.0124417
GOTERM_BP_FAT	GO:0009988~cell-cell recognition	LGALS3, HSPA1L, CD81, MSN, CD9, HSPA1B	0.0124417
GOTERM_MF_FAT	GO:0046943~carboxylic acid transmembrane transporter activity	SLC16A1, SLC1A2, SLC1A3, SLC6A11, SLC1A5, SLC38A3, SLC1A6, SLC6A1	0.012459
GOTERM_CC_FAT	GO:0005903~brush border	ACTR3, HSP90AB1, TPM3-RS7, TPM3, CAPZA2, MYH11, ACTN4, ACTB	0.013314
GOTERM_BP_FAT	GO:0098656~anion transmembrane transport	SLC16A1, SLC1A2, SLC1A3, SLC39A8, SLC1A5, SLC38A3, SLC1A6, SLC6A1, SLC25A4	0.013345
GOTERM_BP_FAT	GO:1903201~regulation of oxidative stress-induced cell death	RACK1, HSPB1, P4HB, PARK7, SOD1	0.013345
GOTERM_BP_FAT	GO:0045927~positive regulation of growth	C3, CDC42, SDCBP, HNRNPK, GDI1, LRP1, ADAM10, APOE, SLC25A4, D1PAS1, RHOA	0.0134453
GOTERM_BP_FAT	GO:0097061~dendritic spine organization	ACTR3, CDC42, ACTR2, ARF1, MARCKS, APOE	0.0136798
GOTERM_BP_FAT	GO:0097061~dendritic spine organization	ACTR3, CDC42, ACTR2, ARF1, MARCKS, APOE	0.0136798
GOTERM_BP_FAT	GO:0070507~regulation of microtubule cytoskeleton organization	DYNC1H1, NPM1, PDCD6IP, CLTC, CHMP4B, TUBB4A, GNAI1, HSPA1B, RHOA	0.0136917
GOTERM_BP_FAT	GO:1903551~regulation of extracellular exosome assembly	SDCBP, TSG101, PDCD6IP	0.0144793
GOTERM_CC_FAT	GO:0001772~immunological synapse	LGALS3, PDCD6IP, CD81, ARHGDIA, ICAM1	0.0144818
GOTERM_BP_FAT	GO:0050790~regulation of catalytic activity	ITGB1, TSG101, HSP90AB1, ITIH2, LRP1, PZP, HSPB1, DBI, PARK7, ACTB, HSP90B1, PRDX5, RAP1A, RACK1, RPS2, APOE, A2M, CTSB, AOC3, NPM1, GSN, APOA1, ATP1B2, RHOA, SOD1, VCAN, GPRC5B, PFN1, D1PAS1, HSPA1B	0.0146193
GOTERM_BP_FAT	GO:0014013~regulation of gliogenesis	ACTR3, RRAS, PTPRZ1, WDR1, LRP1, VIM, ATP1B2, GPR37L1	0.0148187
GOTERM_BP_FAT	GO:0010631~epithelial cell migration	ITGB1, RRAS, ANXA3, KRT2, BSG, HSPB1, APOA1, ACTN4, APOE, PFN1, RHOA	0.0148187
GOTERM_BP_FAT	GO:1903530~regulation of secretion by cell	ARF1, CPB2, TSG101, PDCD6IP, SLC16A1, LRP1, ANXA5, GNAI2, GNAO1, RAP1B, SDCBP, LGALS3, RAP1A, DPYSL2, BSG, VPS35, APOE	0.0149592
GOTERM_CC_FAT	GO:0099535~synapse associated extracellular matrix	BCAN, ACAN, NCAN	0.0152601
GOTERM_BP_FAT	GO:0009611~response to wounding	ITGB1, CPB2, LRP1, CD81, ANXA5, SLC1A2, SLC1A3, PDIA6, RHOA, SOD1, PRDX2, DPYSL3, ANXA6, CD9, CHMP4B, APOE	0.0155945
GOTERM_BP_FAT	GO:0090132~epithelium migration	ITGB1, RRAS, ANXA3, KRT2, BSG, HSPB1, APOA1, ACTN4, APOE, PFN1, RHOA	0.0157143
GOTERM_BP_FAT	GO:0070201~regulation of establishment of protein localization	ACTR3, ARF1, TSG101, SLC16A1, HSP90AB1, GDI1, LRP1, HSPA1L, CD81, ANXA5, PARK7, GNAO1, CDC42, BSG, RACK1, VPS35, APOE	0.0159146
GOTERM_BP_FAT	GO:0070201~regulation of establishment of protein localization	ACTR3, ARF1, TSG101, SLC16A1, HSP90AB1, GDI1, LRP1, HSPA1L, CD81, ANXA5, PARK7, GNAO1, CDC42, BSG, RACK1, VPS35, APOE	0.0159146
GOTERM_BP_FAT	GO:0044803~multi-organism membrane organization	TSG101, PDCD6IP, CHMP4B, VPS37B	0.0159146
GOTERM_BP_FAT	GO:0043270~positive regulation of ion transport	ITGB1, LGALS3, ARF1, DPYSL2, APOA1, DBI, APOE, PARK7, ATP1B2, SLC38A3, SLC6A1	0.0159255
GOTERM_BP_FAT	GO:0097193~intrinsic apoptotic signaling pathway	PNP, HNRNPK, ALDH2, RACK1, HSPB1, P4HB, RPL26, PARK7, CLU, D1PAS1, SOD1	0.0159255
GOTERM_MF_FAT	GO:0044183~protein binding involved in protein folding	HSP90AB1, HSPA1L, HSPB1, HSPA1B, HSP90B1	0.0160292
GOTERM_BP_FAT	GO:0006875~cellular metal ion homeostasis	ARF1, CAMK2D, LRP1, GOT1, SLC1A3, ATP1A2, DBI, ATP1B2, CP, SOD1, HPX, FTH1, GNB1, ANXA6, SLC39A8, APOE	0.0163019
GOTERM_BP_FAT	GO:0048588~developmental cell growth	ACTR3, ITGB1, BCAN, CAMK2D, HNRNPK, GDI1, LRP1, DIP2B, APOE, SLC25A4	0.0164543
GOTERM_MF_FAT	GO:0005342~organic acid transmembrane transporter activity	SLC16A1, SLC1A2, SLC1A3, SLC6A11, SLC1A5, SLC38A3, SLC1A6, SLC6A1	0.0165945
GOTERM_BP_FAT	GO:0044712~single-organism catabolic process	AHCY, ACOT7, SLC16A1, LRP1, GOT1, LPL, DBI, PARK7, PYGL, PRDX6, HSP90B1, HAL, LDHA, PNP, ALDH2, ALDH1A1, PGK1, PGK2, APOE, SLC25A4, CTSB	0.0168083
GOTERM_CC_FAT	GO:0005912~adherens junction	ACTR3, ITGB1, SDCBP, GSN, POF1B, ANXA6, MSN, ADAM10, ACTN4, REXO2, SPTAN1, ACTB	0.0170007
GOTERM_BP_FAT	GO:1902743~regulation of lamellipodium organization	ACTR3, CDC42, ACTR2, FSCN1, DNM2	0.0170717
GOTERM_BP_FAT	GO:0050764~regulation of phagocytosis	C3, RAP1A, LRP1, RACK1, APOA1, DNM2, SOD1	0.0174263
GOTERM_BP_FAT	GO:0090087~regulation of peptide transport	ACTR3, ARF1, TSG101, SLC16A1, HSP90AB1, GDI1, LRP1, HSPA1L, CD81, ANXA5, PARK7, GNAO1, CDC42, BSG, RACK1, VPS35, APOE	0.0174263
GOTERM_BP_FAT	GO:0090087~regulation of peptide transport	ACTR3, ARF1, TSG101, SLC16A1, HSP90AB1, GDI1, LRP1, HSPA1L, CD81, ANXA5, PARK7, GNAO1, CDC42, BSG, RACK1, VPS35, APOE	0.0174263
GOTERM_BP_FAT	GO:0090130~tissue migration	ITGB1, RRAS, ANXA3, KRT2, BSG, HSPB1, APOA1, ACTN4, APOE, PFN1, RHOA	0.0174263
GOTERM_BP_FAT	GO:0050764~regulation of phagocytosis	C3, RAP1A, LRP1, RACK1, APOA1, DNM2, SOD1	0.0174263
GOTERM_BP_FAT	GO:0022402~cell cycle process	ACTR3, ITGB1, DYNC1H1, ACTR2, ARF1, NPM1, CAMK2D, PDCD6IP, SLC16A1, BROX, CLTC, ACTB, RHOA, GNAI1, PSMA8, DNM2, CDC42, PPP2R1A, LMNA, CHMP4B, PHGDH, RPL26, D1PAS1, HSPA1B	0.0174345
GOTERM_BP_FAT	GO:0035089~establishment of apical/basal cell polarity	CDC42, FSCN1, MSN, RHOA	0.0174615
GOTERM_BP_FAT	GO:0050805~negative regulation of synaptic transmission	RAP1B, ARF1, RAP1A, SLC6A1, GNAI1, GNAI2	0.0175765
GOTERM_BP_FAT	GO:0050805~negative regulation of synaptic transmission	RAP1B, ARF1, RAP1A, SLC6A1, GNAI1, GNAI2	0.0175765
GOTERM_MF_FAT	GO:0008514~organic anion transmembrane transporter activity	SLC16A1, SLC1A2, SLC1A3, SLC6A11, SLC1A5, SLC38A3, SLC1A6, SLC6A1, SLC25A4	0.017861
GOTERM_BP_FAT	GO:0001738~morphogenesis of a polarized epithelium	CDC42, RAB10, WDR1, MSN, ACTB, RHOA	0.0183193
GOTERM_BP_FAT	GO:1902117~positive regulation of organelle assembly	DYNC1H1, SDCBP, PDCD6IP, FSCN1, MSN, RHOA	0.0183193
GOTERM_BP_FAT	GO:1903902~positive regulation of viral life cycle	TSG101, BSG, P4HB, VPS37B, PFN1, D1PAS1	0.0183193
GOTERM_MF_FAT	GO:0050662~coenzyme binding	LDHA, AHCY, ACOT7, ALDH2, MDH1, ALDH1A1, PHGDH, DBI, TKT	0.0183776
GOTERM_BP_FAT	GO:0007266~Rho protein signal transduction	ITGB1, CDC42, COL1A2, ARHGDIA, APOA1, APOE, RHOA	0.0184827
GOTERM_BP_FAT	GO:0007266~Rho protein signal transduction	ITGB1, CDC42, COL1A2, ARHGDIA, APOA1, APOE, RHOA	0.0184827
GOTERM_BP_FAT	GO:0034614~cellular response to reactive oxygen species	PRDX2, PRDX5, PRDX1, RACK1, PARK7, GPR37L1, MPO, SOD1	0.0186321
GOTERM_BP_FAT	GO:0006457~protein folding	PRDX4, HSP90AB1, HSPA1L, HSPB1, P4HB, CLU, HSPA1B, HSP90B1	0.0186321
GOTERM_CC_FAT	GO:0036464~cytoplasmic ribonucleoprotein granule	RPS4X, CDC42, MARCKS, PSMA4, HNRNPK, PSMA2, HNRNPA2B1, RPLP0, D1PAS1, ACTB	0.0188034
GOTERM_BP_FAT	GO:0043297~apical junction assembly	ITGB1, PDCD6IP, WDR1, POF1B, ACTN4, RHOA	0.0189568
GOTERM_BP_FAT	GO:2000379~positive regulation of reactive oxygen species metabolic process	HSP90AB1, PARK7, CLU, ICAM1, DNM2, GNAI2, SOD1	0.0189568
GOTERM_BP_FAT	GO:0008284~positive regulation of cell proliferation	ITGB1, NPM1, CAMK2D, CD81, NCAN, HTRA1, ADAM10, GPR37L1, HAPLN4, CLU, ACTB, GNAI2, RPS4X, CDC42, BCAN, SDCBP, ACAN, PRL7C1, LGALS3, VCAN, PNP, PTPRZ1, VIM	0.0189805
GOTERM_BP_FAT	GO:0071404~cellular response to low-density lipoprotein particle stimulus	ITGB1, CD81, LPL, CD9	0.0189805
GOTERM_BP_FAT	GO:0055098~response to low-density lipoprotein particle	ITGB1, CD81, LPL, CD9	0.0189805
GOTERM_BP_FAT	GO:1903362~regulation of cellular protein catabolic process	HSP90AB1, LRP1, CD81, RACK1, VPS35, APOE, PARK7, CLU, HSPA1B	0.0190444
GOTERM_CC_FAT	GO:0030055~cell-substrate junction	ACTR3, ITGB1, SDCBP, GSN, ANXA6, MSN, ACTN4, REXO2, ACTB	0.0191001
GOTERM_BP_FAT	GO:0033365~protein localization to organelle	ARF4, NPM1, HSP90AB1, LRP1, HSPA1L, CD81, H2AC4, GDI2, MSN, PARK7, VPS37B, CLU, RAB10, H4C16, H2BC15, PPP2R2B, TOLLIP, LMNA, CHMP4B, VPS35, D1PAS1	0.0193958
GOTERM_BP_FAT	GO:0072524~pyridine-containing compound metabolic process	PRDX5, LDHA, PNP, MDH1, MDH2, PGK1, PGK2, TKT	0.0194137
GOTERM_BP_FAT	GO:0072524~pyridine-containing compound metabolic process	PRDX5, LDHA, PNP, MDH1, MDH2, PGK1, PGK2, TKT	0.0194137
GOTERM_BP_FAT	GO:0006900~membrane budding	ARF1, TSG101, PDCD6IP, CHMP4B, VPS37B, DNM2	0.0195306
GOTERM_BP_FAT	GO:0006900~membrane budding	ARF1, TSG101, PDCD6IP, CHMP4B, VPS37B, DNM2	0.0195306
GOTERM_BP_FAT	GO:0043112~receptor metabolic process	ITGB1, SDCBP, CD81, CLTC, CD9, IDE, APOE, DNM2	0.0199213
GOTERM_BP_FAT	GO:0097581~lamellipodium organization	ACTR3, ITGB1, CDC42, ACTR2, FSCN1, DNM2	0.0203732
GOTERM_BP_FAT	GO:0006575~cellular modified amino acid metabolic process	PRDX4, GSTM1, SLC1A2, P4HB, CKB, PARK7, CTSB, SOD1	0.0204337
GOTERM_BP_FAT	GO:0048259~regulation of receptor-mediated endocytosis	C3, SDCBP, ARF1, HNRNPK, CLU, ACTB, DNM2	0.0205532
GOTERM_BP_FAT	GO:0061162~establishment of monopolar cell polarity	CDC42, FSCN1, MSN, RHOA	0.0205532
GOTERM_BP_FAT	GO:0030859~polarized epithelial cell differentiation	CDC42, RAB10, MSN, RHOA	0.0205532
GOTERM_BP_FAT	GO:0034368~protein-lipid complex remodeling	LPL, APOA1, APOE, MPO	0.0205532
GOTERM_BP_FAT	GO:0034369~plasma lipoprotein particle remodeling	LPL, APOA1, APOE, MPO	0.0205532
GOTERM_BP_FAT	GO:0008631~intrinsic apoptotic signaling pathway in response to oxidative stress	ALDH2, RACK1, HSPB1, PARK7, SOD1	0.0206735
GOTERM_BP_FAT	GO:0055080~cation homeostasis	ARF1, CAMK2D, LRP1, GOT1, SLC1A3, ATP1A2, DBI, ATP1B2, CP, SOD1, HPX, FTH1, GNB1, ANXA6, ATP6V1B2, SLC39A8, APOE, ATP6V1E1	0.0209494
GOTERM_BP_FAT	GO:0016485~protein processing	C3, CPB2, GSN, PGK1, ADAM10, VPS35, P4HB, A2M, ASPRV1, HSP90B1	0.0210186
GOTERM_CC_FAT	GO:0044291~cell-cell contact zone	ITGB1, CAMK2D, ANXA5, ANXA6, ATP1A2, SPTAN1	0.0214798
GOTERM_CC_FAT	GO:0045335~phagocytic vesicle	CDC42, RAB10, RAP1A, GSN, ANXA3, VIM, DNM2	0.0214798
GOTERM_BP_FAT	GO:0016050~vesicle organization	SDCBP, ARF1, TSG101, PDCD6IP, AP1B1, ATP6V1B2, CHMP4B, VPS37B, APOE, ATP6V1E1, DNM2	0.0215757
GOTERM_BP_FAT	GO:0050766~positive regulation of phagocytosis	C3, RAP1A, LRP1, APOA1, DNM2, SOD1	0.0217179
GOTERM_BP_FAT	GO:0043410~positive regulation of MAPK cascade	CAMK2D, GSN, LRP1, CD81, GPR37L1, SOD1, ICAM1, GNAI2, C3, RAP1B, CDC42, PRDX2, RAP1A, APOE	0.0219641
GOTERM_BP_FAT	GO:0043410~positive regulation of MAPK cascade	CAMK2D, GSN, LRP1, CD81, GPR37L1, SOD1, ICAM1, GNAI2, C3, RAP1B, CDC42, PRDX2, RAP1A, APOE	0.0219641
GOTERM_BP_FAT	GO:0098609~cell-cell adhesion	ITGB1, GSN, CD81, PCDHGC5, TTYH1, PCDHGC3, MSN, HSPB1, APOA1, RPSA, ATP1B2, PDIA6, ACTB, RHOA, ICAM1, CDC42, PRDX2, LGALS3, PNP, CD9, SLC39A8	0.0219808
GOTERM_BP_FAT	GO:0044070~regulation of anion transport	ITGB1, DPYSL2, APOA1, DBI, APOE, SLC38A3, SLC6A1	0.0221844
GOTERM_BP_FAT	GO:0044070~regulation of anion transport	ITGB1, DPYSL2, APOA1, DBI, APOE, SLC38A3, SLC6A1	0.0221844
GOTERM_BP_FAT	GO:0061339~establishment or maintenance of monopolar cell polarity	CDC42, FSCN1, MSN, RHOA	0.0222293
GOTERM_BP_FAT	GO:0097242~beta-amyloid clearance	C3, LRP1, IDE, APOE	0.0222293
GOTERM_MF_FAT	GO:0048306~calcium-dependent protein binding	TSG101, PDCD6IP, ANXA3, ANXA6, VPS37B, A2M	0.0224925
GOTERM_BP_FAT	GO:0009893~positive regulation of metabolic process	ITGB1, ARF4, HSP90AB1, CD81, DBI, PARK7, CLU, ACTB, ICAM1, RPS4X, PNP, RACK1, VPS35, DIP2B, ACTR3, ACTR2, ANXA3, APOA1, ACTN4, GPR37L1, RHOA, DNM2, GPRC5B, RPL26, PFN1, SLC25A4, D1PAS1, CAMK2D, LRP1, GNAI2, RAP1B, C3, CDC42, SDCBP, PRDX2, HPX, PRDX5, RAP1A, PTPRZ1, LMNA, RPS2, APOE, SLC38A3, NPM1, GSN, MSN, EEF2, PRDX6, SOD1, HNRNPK, TOLLIP, HNRNPA2B1, VIM, HSPA1B	0.0227955
GOTERM_BP_FAT	GO:0045596~negative regulation of cell differentiation	ACTR3, ITGB1, GDI1, LRP1, NTM, CRMP1, HSPB1, GPR37L1, ACTN4, ATP1B2, ACTB, RHOA, PRDX2, H4C16, RRAS, PTPRZ1, DPYSL3, APOE, DIP2B, VIM	0.0230258
GOTERM_CC_FAT	GO:0099544~perisynaptic space	BCAN, ACAN, NCAN	0.0236526
GOTERM_CC_FAT	GO:0034366~spherical high-density lipoprotein particle	HP, APOA1, CLU	0.0236526
GOTERM_BP_FAT	GO:0000278~mitotic cell cycle	ITGB1, DYNC1H1, ARF1, CAMK2D, PDCD6IP, TTYH1, BROX, CLTC, TUBB4B, TUBB4A, ACTB, RHOA, GNAI1, CDC42, PPP2R1A, CHMP4B, RPL26, D1PAS1, HSPA1B	0.0236608
GOTERM_MF_FAT	GO:0008509~anion transmembrane transporter activity	SLC16A1, TTYH1, SLC44A2, SLC1A2, SLC1A3, SLC6A11, SLC1A5, SLC38A3, SLC1A6, SLC6A1, SLC25A4	0.023792
GOTERM_BP_FAT	GO:1900024~regulation of substrate adhesion-dependent cell spreading	CDC42, APOA1, ACTN4, P4HB, DNM2	0.0240567
GOTERM_BP_FAT	GO:0051604~protein maturation	C3, CPB2, PRDX4, GSN, PGK1, ADAM10, VPS35, P4HB, A2M, ASPRV1, HSP90B1	0.0240574
GOTERM_BP_FAT	GO:0065009~regulation of molecular function	ITGB1, CAMK2D, TSG101, HSP90AB1, ITIH2, LRP1, PZP, HSPB1, DBI, PARK7, IDE, CLU, ACTB, HSP90B1, CDC42, PRDX2, PRDX5, RAP1A, RACK1, RPS2, APOE, A2M, CTSB, AOC3, NPM1, GSN, ANXA3, APOA1, ATP1B2, RHOA, SOD1, VCAN, GPRC5B, HNRNPK, PFN1, D1PAS1, HSPA1B	0.0241235
GOTERM_BP_FAT	GO:0046184~aldehyde biosynthetic process	MDH1, MDH2, PGK1, TKT	0.0241776
GOTERM_BP_FAT	GO:0014070~response to organic cyclic compound	NPM1, SLC16A1, GOT1, ANXA3, RPLP0, SLC1A2, SLC1A3, MSN, ATP1A2, PARK7, SLC6A1, ACTB, RHOA, GNAI1, HSP90B1, DNM2, RAP1B, RAP1A, HNRNPK, ALDH2, HNRNPA2B1, BSG, A2M	0.0246076
GOTERM_BP_FAT	GO:0042127~regulation of cell proliferation	ITGB1, CAMK2D, CPB2, TSG101, CD81, NCAN, HTRA1, PARK7, CLU, HAPLN4, ACTB, GNAI2, RPS4X, CDC42, SDCBP, ACAN, LGALS3, PRL7C1, PRDX4, PNP, PTPRZ1, FTH1, LMNA, APOE, NPM1, ADAM10, GPR37L1, RHOA, BCAN, VCAN, CD9, VIM	0.0247564
GOTERM_BP_FAT	GO:0034446~substrate adhesion-dependent cell spreading	CDC42, APOA1, ACTN4, P4HB, RHOA, DNM2	0.0248468
GOTERM_BP_FAT	GO:0034446~substrate adhesion-dependent cell spreading	CDC42, APOA1, ACTN4, P4HB, RHOA, DNM2	0.0248468
GOTERM_BP_FAT	GO:0061640~cytoskeleton-dependent cytokinesis	ACTR3, ACTR2, ARF1, PDCD6IP, CHMP4B, RHOA	0.0248468
GOTERM_BP_FAT	GO:0043408~regulation of MAPK cascade	CAMK2D, TSG101, GSN, LRP1, CD81, GPR37L1, SOD1, ICAM1, GNAI2, C3, RAP1B, CDC42, PRDX2, RAP1A, RRAS, PRDX1, APOE	0.0250265
GOTERM_BP_FAT	GO:0010712~regulation of collagen metabolic process	ITGB1, PRDX5, RAP1A, GOT1, VIM	0.0250265
GOTERM_BP_FAT	GO:0044246~regulation of multicellular organismal metabolic process	ITGB1, PRDX5, RAP1A, GOT1, VIM	0.0250265
GOTERM_BP_FAT	GO:0043408~regulation of MAPK cascade	CAMK2D, TSG101, GSN, LRP1, CD81, GPR37L1, SOD1, ICAM1, GNAI2, C3, RAP1B, CDC42, PRDX2, RAP1A, RRAS, PRDX1, APOE	0.0250265
GOTERM_MF_FAT	GO:0003735~structural constituent of ribosome	RPS4X, RPS25, RPS16, RPLP0, RPL22, RPSA, RPS2, RPL26, RPS10	0.0254708
GOTERM_BP_FAT	GO:0015813~L-glutamate transport	ITGB1, SLC1A2, SLC1A3, SLC1A6	0.0259743
GOTERM_BP_FAT	GO:0071402~cellular response to lipoprotein particle stimulus	ITGB1, CD81, LPL, CD9	0.0259743
GOTERM_BP_FAT	GO:0055094~response to lipoprotein particle	ITGB1, CD81, LPL, CD9	0.0259743
GOTERM_BP_FAT	GO:0034367~macromolecular complex remodeling	LPL, APOA1, APOE, MPO	0.0259743
GOTERM_BP_FAT	GO:0007166~cell surface receptor signaling pathway	ITGB1, ARF4, TSG101, HSP90AB1, LRP1, CD81, HP, HTRA1, CRMP1, HSPB1, PARK7, IDE, ICAM1, GNAI2, C3, CDC42, SDCBP, LGALS3, HPX, PRDX2, RAP1A, PPP2R1A, ARHGDIA, LMNA, DNER, RACK1, VPS35, APOE, GOT1, APOA1, ADAM10, GPR37L1, ACTN4, RHOA, DNM2, MARCKS, GPRC5B, COL1A2, TOLLIP, VIM, D1PAS1	0.0260705
GOTERM_BP_FAT	GO:0051489~regulation of filopodium assembly	ACTR3, CDC42, GPM6A, DPYSL3, FSCN1	0.0260705
GOTERM_BP_FAT	GO:0006826~iron ion transport	FTH1, CLTC, SLC39A8, CP, DNM2	0.0260705
GOTERM_BP_FAT	GO:2001237~negative regulation of extrinsic apoptotic signaling pathway	LGALS3, PRDX2, LMNA, PARK7, D1PAS1, ICAM1	0.0263664
GOTERM_CC_FAT	GO:0035770~ribonucleoprotein granule	RPS4X, CDC42, MARCKS, PSMA4, HNRNPK, PSMA2, HNRNPA2B1, RPLP0, D1PAS1, ACTB	0.0268484
GOTERM_BP_FAT	GO:2000648~positive regulation of stem cell proliferation	ITGB1, BCAN, ACAN, VCAN, NCAN, HAPLN4	0.0273828
GOTERM_BP_FAT	GO:1905039~carboxylic acid transmembrane transport	SLC16A1, SLC1A2, SLC1A3, SLC1A5, SLC38A3, SLC1A6	0.0273828
GOTERM_BP_FAT	GO:0006511~ubiquitin-dependent protein catabolic process	TSG101, HSP90AB1, PARK7, VPS37B, CLU, HSP90B1, PSMA8, PSMB4, PSMA4, PSMA1, PSMA2, TOLLIP, RACK1, CHMP4B, HSPA1B	0.0276042
GOTERM_BP_FAT	GO:0098712~L-glutamate import across plasma membrane	SLC1A2, SLC1A3, SLC1A6	0.0276042
GOTERM_BP_FAT	GO:0089711~L-glutamate transmembrane transport	SLC1A2, SLC1A3, SLC1A6	0.0276042
GOTERM_BP_FAT	GO:1905918~regulation of CoA-transferase activity	APOA1, DBI, APOE	0.0276042
GOTERM_BP_FAT	GO:1905920~positive regulation of CoA-transferase activity	APOA1, DBI, APOE	0.0276042
GOTERM_BP_FAT	GO:0002291~T cell activation via T cell receptor contact with antigen bound to MHC molecule on antigen presenting cell	LGALS3, CD81, ICAM1	0.0276042
GOTERM_CC_FAT	GO:1990904~ribonucleoprotein complex	RPLP0, ACTB, RPS4X, CDC42, LGALS3, RPS16, RACK1, RPS2, RPS10, NPM1, RPL22, RPSA, ACTN4, EEF2, RPS25, MARCKS, PSMA4, HNRNPK, PSMA2, HNRNPA2B1, VIM, RPL26, D1PAS1, HSPA1B, SNRPB	0.0278556
GOTERM_BP_FAT	GO:1903825~organic acid transmembrane transport	SLC16A1, SLC1A2, SLC1A3, SLC1A5, SLC38A3, SLC1A6	0.0280614
GOTERM_BP_FAT	GO:0051640~organelle localization	ACTR3, ITGB1, DYNC1H1, ACTR2, ARF1, NPM1, CLTC, ACTN4, ACTB, DNM2, RAP1B, CDC42, RAP1A, DPYSL2, LMNA, CHMP4B	0.0280614
GOTERM_BP_FAT	GO:1903078~positive regulation of protein localization to plasma membrane	ACTR3, ITGB1, LGALS3, LRP1, RACK1	0.028468
GOTERM_BP_FAT	GO:0032386~regulation of intracellular transport	ACTR3, DYNC1H1, ARF1, HSP90AB1, GDI1, LRP1, HSPA1L, CD81, MSN, PARK7, ACTB, RAP1B, CDC42, RAP1A	0.028468
GOTERM_BP_FAT	GO:1990138~neuron projection extension	ACTR3, ITGB1, BCAN, HNRNPK, GDI1, LRP1, DIP2B, APOE	0.0286053
GOTERM_BP_FAT	GO:0000910~cytokinesis	ACTR3, CDC42, ACTR2, ARF1, PDCD6IP, CHMP4B, RHOA	0.0295275
GOTERM_BP_FAT	GO:0000302~response to reactive oxygen species	PRDX2, PRDX5, PRDX1, RACK1, PARK7, GPR37L1, MPO, PRDX6, SOD1	0.0299683
GOTERM_BP_FAT	GO:0051701~interaction with host	TSG101, GSN, BSG, CHMP4B, P4HB, VPS37B, CTSB	0.0303039
GOTERM_BP_FAT	GO:0098739~import across plasma membrane	SLC1A2, SLC1A3, ATP1A2, SLC39A8, ATP1B2, SLC1A6, SLC6A1	0.0303039
GOTERM_BP_FAT	GO:0051701~interaction with host	TSG101, GSN, BSG, CHMP4B, P4HB, VPS37B, CTSB	0.0303039
GOTERM_BP_FAT	GO:0051701~interaction with host	TSG101, GSN, BSG, CHMP4B, P4HB, VPS37B, CTSB	0.0303039
GOTERM_BP_FAT	GO:0098739~import across plasma membrane	SLC1A2, SLC1A3, ATP1A2, SLC39A8, ATP1B2, SLC1A6, SLC6A1	0.0303039
GOTERM_CC_FAT	GO:0031012~extracellular matrix	ITGB1, BCAN, LGALS3, ACAN, VCAN, COL1A2, PTPRZ1, NCAN, RPSA, APOE, HAPLN4	0.0303952
GOTERM_CC_FAT	GO:0098552~side of membrane	ITGB1, LRP1, NTM, ANXA5, MSN, IDE, ATP1B2, RHOA, GNAI1, ICAM1, GNAI2, GNAO1, LGALS3, GNB1, CD9, CHMP4B, APOE, P4HB, MFGE8, CTSB	0.0303952
GOTERM_CC_FAT	GO:0099503~secretory vesicle	ITGB1, LRP1, ANXA3, ANXA5, CLTC, ADAM10, DBI, MPO, CLU, SOD1, GNAI2, CDC42, RAB10, DPYSL3, BSG, ATP6V1B2, ATP6V1E1, MFGE8	0.0318721
GOTERM_BP_FAT	GO:0019941~modification-dependent protein catabolic process	TSG101, HSP90AB1, PARK7, VPS37B, CLU, HSP90B1, PSMA8, PSMB4, PSMA4, PSMA1, PSMA2, TOLLIP, RACK1, CHMP4B, HSPA1B	0.0320429
GOTERM_BP_FAT	GO:0006066~alcohol metabolic process	ALDH2, LRP1, GOT1, IMPA2, ALDH1A1, APOA1, SDR9C7, APOE, PARK7, SOD1	0.0320715
GOTERM_BP_FAT	GO:0043900~regulation of multi-organism process	TSG101, GSN, HTRA1, PARK7, VPS37B, PRDX2, PRDX4, PPP2R1A, BSG, APOE, P4HB, PFN1, D1PAS1	0.0327078
GOTERM_BP_FAT	GO:0055065~metal ion homeostasis	ARF1, CAMK2D, LRP1, GOT1, SLC1A3, ATP1A2, DBI, ATP1B2, CP, SOD1, HPX, FTH1, GNB1, ANXA6, SLC39A8, APOE	0.0328576
GOTERM_BP_FAT	GO:0002861~regulation of inflammatory response to antigenic stimulus	C3, PSMB4, PSMA1, CD81, PARK7	0.0328576
GOTERM_CC_FAT	GO:0005578~proteinaceous extracellular matrix	ITGB1, BCAN, ACAN, VCAN, COL1A2, NCAN, RPSA	0.0328693
GOTERM_BP_FAT	GO:0008037~cell recognition	LGALS3, PTPRZ1, HSPA1L, CD81, MSN, CD9, HSPA1B	0.0329163
GOTERM_BP_FAT	GO:1904350~regulation of protein catabolic process in the vacuole	LRP1, CD81, VPS35	0.0329497
GOTERM_BP_FAT	GO:0032886~regulation of microtubule-based process	DYNC1H1, NPM1, PDCD6IP, CLTC, CHMP4B, TUBB4A, GNAI1, HSPA1B, RHOA	0.0329497
GOTERM_BP_FAT	GO:0034372~very-low-density lipoprotein particle remodeling	LPL, APOA1, APOE	0.0329497
GOTERM_BP_FAT	GO:0002252~immune effector process	C1QB, LRP1, WDR1, ANXA3, CD81, HTRA1, APOA1, MPO, CLU, ICAM1, C3, C4B, HPX, PRDX2, LGALS3, GPRC5B, PNP, PSMA4, RAP1A, PRDX1, IGHV8-8, A2M	0.0331942
GOTERM_BP_FAT	GO:0034220~ion transmembrane transport	ITGB1, ARF1, CAMK2D, SLC16A1, WDR1, TTYH1, SLC1A2, SLC1A3, SLC6A11, ATP1A2, DBI, SLC1A5, ATP1B2, SLC1A6, SLC6A1, ANXA6, ATP6V1B2, SLC39A8, SLC38A3, ATP6V1E1, SLC25A4	0.0334002
GOTERM_BP_FAT	GO:0051047~positive regulation of secretion	PRL7C1, SDCBP, LGALS3, ARF1, CPB2, TSG101, PDCD6IP, LRP1, DPYSL2, BSG, VPS35, SLC6A1	0.0334002
GOTERM_BP_FAT	GO:0016337~single organismal cell-cell adhesion	ITGB1, GSN, CD81, MSN, HSPB1, APOA1, ATP1B2, PDIA6, ACTB, RHOA, ICAM1, PRDX2, LGALS3, PNP, CD9, SLC39A8	0.0334002
GOTERM_BP_FAT	GO:0006468~protein phosphorylation	ITGB1, CAMK2D, TSG101, HSP90AB1, LRP1, CD81, HSPB1, HBB-B1, PARK7, ACTB, ICAM1, GNAI2, RAP1B, C3, CDC42, HPX, PRDX2, RAP1A, PTPRZ1, RRAS, PRDX1, RACK1, APOE, NPM1, GSN, ADAM10, GPR37L1, RHOA, SOD1, GPRC5B, D1PAS1	0.034132
GOTERM_BP_FAT	GO:0051957~positive regulation of amino acid transport	ITGB1, DPYSL2, SLC38A3, SLC6A1	0.0342253
GOTERM_BP_FAT	GO:0019682~glyceraldehyde-3-phosphate metabolic process	MDH1, MDH2, PGK1, TKT	0.0342253
GOTERM_CC_FAT	GO:0099513~polymeric cytoskeletal fiber	ACTR3, DYNC1H1, GSN, TPM3, KRT2, CLTC, TUBB4B, TUBB4A, ACTB, DNM2, MARCKS, POF1B, TPM3-RS7, DPYSL2, DPYSL3, LMNA, CHMP4B, APOE, VIM	0.0346288
GOTERM_CC_FAT	GO:0034364~high-density lipoprotein particle	HP, APOA1, APOE, CLU	0.0346288
GOTERM_CC_FAT	GO:0005834~heterotrimeric G-protein complex	GNAO1, GNB1, GNAI1, GNAI2	0.0346288
GOTERM_CC_FAT	GO:0030529~intracellular ribonucleoprotein complex	NPM1, RPLP0, RPL22, RPSA, EEF2, ACTB, RPS4X, CDC42, RPS25, LGALS3, MARCKS, PSMA4, RPS16, HNRNPK, PSMA2, HNRNPA2B1, RACK1, RPS2, RPL26, VIM, D1PAS1, RPS10, SNRPB	0.0355047
GOTERM_BP_FAT	GO:0043632~modification-dependent macromolecule catabolic process	TSG101, HSP90AB1, PARK7, VPS37B, CLU, HSP90B1, PSMA8, PSMB4, PSMA4, PSMA1, PSMA2, TOLLIP, RACK1, CHMP4B, HSPA1B	0.0361597
GOTERM_BP_FAT	GO:0051222~positive regulation of protein transport	ACTR3, CDC42, ARF1, TSG101, HSP90AB1, HSPA1L, LRP1, CD81, BSG, RACK1, VPS35	0.0361597
GOTERM_BP_FAT	GO:0099003~vesicle-mediated transport in synapse	RAP1B, ARF1, RAP1A, DPYSL2, CLTC, VPS35, ACTB, DNM2	0.0362159
GOTERM_MF_FAT	GO:0002020~protease binding	ITGB1, COL1A2, LRP1, CLTC, PZP, PARK7, A2M, HSPA1B	0.0363647
GOTERM_CC_FAT	GO:0045177~apical part of cell	SLC16A1, HSP90AB1, LRP1, CD81, MSN, ATP1B2, CDC42, ANXA6, ATP6V1B2, CD9, SLC39A8, SLC38A3, ATP6V1E1, HSPA1B, CTSB	0.0365396
GOTERM_CC_FAT	GO:0034663~endoplasmic reticulum chaperone complex	P4HB, PDIA6, HSP90B1	0.0367854
GOTERM_BP_FAT	GO:0003333~amino acid transmembrane transport	SLC1A2, SLC1A3, SLC1A5, SLC38A3, SLC1A6	0.037064
GOTERM_BP_FAT	GO:0051726~regulation of cell cycle	ITGB1, DYNC1H1, NPM1, CAMK2D, TSG101, PDCD6IP, HSP90AB1, HEPACAM, CLTC, ACTB, RHOA, GNAI1, PSMA8, CDC42, SDCBP, PPP2R1A, RACK1, CHMP4B, RPL26, D1PAS1, HSPA1B	0.0373278
GOTERM_CC_FAT	GO:0005925~focal adhesion	ITGB1, SDCBP, GSN, ANXA6, MSN, ACTN4, REXO2, ACTB	0.0376664
GOTERM_CC_FAT	GO:0005777~peroxisome	ARF1, PRDX5, PRDX1, VIM, IDE, TKT, SOD1	0.0376664
GOTERM_CC_FAT	GO:0042579~microbody	ARF1, PRDX5, PRDX1, VIM, IDE, TKT, SOD1	0.0376664
GOTERM_CC_FAT	GO:1905360~GTPase complex	GNAO1, GNB1, GNAI1, GNAI2	0.0376664
GOTERM_BP_FAT	GO:0000226~microtubule cytoskeleton organization	ITGB1, DYNC1H1, NPM1, PDCD6IP, SLC16A1, CLTC, TUBB4B, TUBB4A, RHOA, GNAI1, DNM2, PPP2R1A, LMNA, CHMP4B, HSPA1B	0.0377704
GOTERM_BP_FAT	GO:1901653~cellular response to peptide	RAB10, MARCKS, HNRNPK, LRP1, GOT1, ANXA5, LPL, VIM, IDE, ICAM1, GNAI2	0.0379656
GOTERM_BP_FAT	GO:1901653~cellular response to peptide	RAB10, MARCKS, HNRNPK, LRP1, GOT1, ANXA5, LPL, VIM, IDE, ICAM1, GNAI2	0.0379656
GOTERM_BP_FAT	GO:0036135~Schwann cell migration	RRAS, PTPRZ1, LRP1	0.0385917
GOTERM_BP_FAT	GO:0034370~triglyceride-rich lipoprotein particle remodeling	LPL, APOA1, APOE	0.0385917
GOTERM_BP_FAT	GO:0002682~regulation of immune system process	C1QB, CD81, HTRA1, HSPB1, PARK7, ACTB, ICAM1, C3, C4B, LGALS3, HPX, PRDX2, PSMB4, PNP, RAP1A, APOE, A2M, AOC3, GSN, APOA1, ADAM10, MSN, RHOA, GPRC5B, H4C16, PSMA4, PSMA1, CD9, D1PAS1	0.0391066
GOTERM_BP_FAT	GO:0002682~regulation of immune system process	C1QB, CD81, HTRA1, HSPB1, PARK7, ACTB, ICAM1, C3, C4B, LGALS3, HPX, PRDX2, PSMB4, PNP, RAP1A, APOE, A2M, AOC3, GSN, APOA1, ADAM10, MSN, RHOA, GPRC5B, H4C16, PSMA4, PSMA1, CD9, D1PAS1	0.0391066
GOTERM_CC_FAT	GO:0016324~apical plasma membrane	SLC16A1, HSP90AB1, CD81, MSN, ATP1B2, ANXA6, ATP6V1B2, CD9, SLC39A8, SLC38A3, ATP6V1E1, HSPA1B, CTSB	0.0391775
GOTERM_BP_FAT	GO:0010604~positive regulation of macromolecule metabolic process	ITGB1, ARF4, HSP90AB1, CD81, PARK7, CLU, ACTB, ICAM1, RPS4X, PNP, RACK1, VPS35, DIP2B, ACTR3, ACTR2, ANXA3, ACTN4, GPR37L1, RHOA, GPRC5B, RPL26, PFN1, D1PAS1, CAMK2D, LRP1, GNAI2, RAP1B, C3, CDC42, PRDX2, HPX, PRDX5, RAP1A, PTPRZ1, LMNA, RPS2, APOE, SLC38A3, NPM1, GSN, MSN, EEF2, PRDX6, SOD1, HNRNPK, TOLLIP, HNRNPA2B1, VIM, HSPA1B	0.0391878
GOTERM_BP_FAT	GO:0010604~positive regulation of macromolecule metabolic process	ITGB1, ARF4, HSP90AB1, CD81, PARK7, CLU, ACTB, ICAM1, RPS4X, PNP, RACK1, VPS35, DIP2B, ACTR3, ACTR2, ANXA3, ACTN4, GPR37L1, RHOA, GPRC5B, RPL26, PFN1, D1PAS1, CAMK2D, LRP1, GNAI2, RAP1B, C3, CDC42, PRDX2, HPX, PRDX5, RAP1A, PTPRZ1, LMNA, RPS2, APOE, SLC38A3, NPM1, GSN, MSN, EEF2, PRDX6, SOD1, HNRNPK, TOLLIP, HNRNPA2B1, VIM, HSPA1B	0.0391878
GOTERM_BP_FAT	GO:0043902~positive regulation of multi-organism process	TSG101, BSG, P4HB, VPS37B, APOE, PARK7, PFN1, D1PAS1	0.0392684
GOTERM_BP_FAT	GO:0031032~actomyosin structure organization	ITGB1, CDC42, PDCD6IP, WDR1, APOA1, MYH11, PFN1, RHOA	0.0392684
GOTERM_MF_FAT	GO:0046873~metal ion transmembrane transporter activity	GPM6A, ANXA5, ANXA6, SLC1A2, SLC1A3, SLC6A11, ATP1A2, SLC39A8, ATP1B2, SLC38A3, SLC1A6, SLC6A1	0.0394603
GOTERM_BP_FAT	GO:0030516~regulation of axon extension	ACTR3, GDI1, LRP1, DIP2B, APOE, DNM2	0.0397011
GOTERM_CC_FAT	GO:0042627~chylomicron	LPL, APOA1, APOE	0.0406642
GOTERM_BP_FAT	GO:0046916~cellular transition metal ion homeostasis	HPX, ARF1, FTH1, SLC39A8, CP, SOD1	0.041096
GOTERM_BP_FAT	GO:1901615~organic hydroxy compound metabolic process	LRP1, GOT1, APOA1, SDR9C7, PARK7, SOD1, LDHA, ALDH2, IMPA2, ALDH1A1, VPS35, APOE, CTSB	0.0413842
GOTERM_CC_FAT	GO:0042641~actomyosin	PDCD6IP, TPM3, FSCN1, MYH11, ACTN4, ACTB	0.0416234
GOTERM_BP_FAT	GO:0000165~MAPK cascade	CAMK2D, TSG101, GSN, LRP1, CD81, GPR37L1, SOD1, ICAM1, GNAI2, C3, RAP1B, CDC42, PRDX2, RAP1A, RRAS, PRDX1, APOE	0.0417857
GOTERM_BP_FAT	GO:0023014~signal transduction by protein phosphorylation	CAMK2D, TSG101, GSN, LRP1, CD81, GPR37L1, SOD1, ICAM1, GNAI2, C3, RAP1B, CDC42, PRDX2, RAP1A, RRAS, PRDX1, APOE	0.0417857
GOTERM_BP_FAT	GO:0000165~MAPK cascade	CAMK2D, TSG101, GSN, LRP1, CD81, GPR37L1, SOD1, ICAM1, GNAI2, C3, RAP1B, CDC42, PRDX2, RAP1A, RRAS, PRDX1, APOE	0.0417857
GOTERM_BP_FAT	GO:0023014~signal transduction by protein phosphorylation	CAMK2D, TSG101, GSN, LRP1, CD81, GPR37L1, SOD1, ICAM1, GNAI2, C3, RAP1B, CDC42, PRDX2, RAP1A, RRAS, PRDX1, APOE	0.0417857
GOTERM_BP_FAT	GO:1903428~positive regulation of reactive oxygen species biosynthetic process	HSP90AB1, PARK7, CLU, ICAM1, DNM2	0.041786
GOTERM_CC_FAT	GO:0005924~cell-substrate adherens junction	ITGB1, SDCBP, GSN, ANXA6, MSN, ACTN4, REXO2, ACTB	0.0425896
GOTERM_CC_FAT	GO:0032432~actin filament bundle	MARCKS, TPM3, FSCN1, MYH11, ACTN4, ACTB	0.0425896
GOTERM_BP_FAT	GO:0043043~peptide biosynthetic process	NPM1, HARS1, RPLP0, RPL22, SLC1A2, HBB-B1, RPSA, EEF2, RPS4X, RPS25, RPS16, HNRNPA2B1, RACK1, RPS2, RPL26, VIM, D1PAS1, RPS10	0.0427793
GOTERM_BP_FAT	GO:0043043~peptide biosynthetic process	NPM1, HARS1, RPLP0, RPL22, SLC1A2, HBB-B1, RPSA, EEF2, RPS4X, RPS25, RPS16, HNRNPA2B1, RACK1, RPS2, RPL26, VIM, D1PAS1, RPS10	0.0427793
GOTERM_BP_FAT	GO:0031325~positive regulation of cellular metabolic process	ITGB1, ARF4, HSP90AB1, CD81, PARK7, CLU, ACTB, ICAM1, RPS4X, PNP, RACK1, VPS35, DIP2B, ACTR3, ACTR2, ANXA3, ACTN4, GPR37L1, RHOA, DNM2, GPRC5B, RPL26, PFN1, SLC25A4, D1PAS1, CAMK2D, LRP1, GNAI2, RAP1B, C3, CDC42, SDCBP, PRDX2, HPX, RAP1A, PTPRZ1, RPS2, APOE, SLC38A3, NPM1, GSN, EEF2, PRDX6, SOD1, HNRNPK, TOLLIP, HNRNPA2B1, VIM, HSPA1B	0.0433843
GOTERM_BP_FAT	GO:2001244~positive regulation of intrinsic apoptotic signaling pathway	RACK1, RPL26, PARK7, CLU, SOD1	0.0434293
GOTERM_BP_FAT	GO:0099024~plasma membrane invagination	C3, CDC42, ARF1, GSN, RHOA	0.0434293
GOTERM_BP_FAT	GO:0006956~complement activation	C1QB, C3, C4B, PSMA4, A2M	0.0434293
GOTERM_BP_FAT	GO:0006956~complement activation	C1QB, C3, C4B, PSMA4, A2M	0.0434293
GOTERM_BP_FAT	GO:0051336~regulation of hydrolase activity	ITGB1, NPM1, ITIH2, GSN, LRP1, PZP, APOA1, PARK7, ATP1B2, RHOA, HSP90B1, SOD1, VCAN, RAP1A, RACK1, PFN1, A2M, D1PAS1, HSPA1B	0.0438531
GOTERM_BP_FAT	GO:0071803~positive regulation of podosome assembly	FSCN1, MSN, RHOA	0.0444349
GOTERM_BP_FAT	GO:0006107~oxaloacetate metabolic process	MDH1, GOT1, MDH2	0.0444349
GOTERM_BP_FAT	GO:0048285~organelle fission	ACTR3, DYNC1H1, ACTR2, CLTC, ACTB, RHOA, GNAI1, PSMA8, CDC42, PPP2R2B, PPP2R1A, CHMP4B, VPS35, HSPA1B	0.0444358
GOTERM_CC_FAT	GO:0030136~clathrin-coated vesicle	LRP1, CLTC, AP1B1, ATP6V1B2, ADAM10, ATP6V1E1, DNM2	0.0462208
GOTERM_BP_FAT	GO:0007034~vacuolar transport	ARF1, TSG101, LRP1, CHMP4B, VPS35, VPS37B, CLU	0.0470865
GOTERM_BP_FAT	GO:1900407~regulation of cellular response to oxidative stress	RACK1, HSPB1, P4HB, PARK7, SOD1	0.0470865
GOTERM_BP_FAT	GO:0007034~vacuolar transport	ARF1, TSG101, LRP1, CHMP4B, VPS35, VPS37B, CLU	0.0470865
GOTERM_BP_FAT	GO:1904951~positive regulation of establishment of protein localization	ACTR3, CDC42, ARF1, TSG101, HSP90AB1, HSPA1L, LRP1, CD81, BSG, RACK1, VPS35	0.0471898
GOTERM_MF_FAT	GO:0005178~integrin binding	ITGB1, PTPRZ1, CD81, CD9, P4HB, MFGE8, ICAM1	0.0472767
GOTERM_MF_FAT	GO:0015179~L-amino acid transmembrane transporter activity	SLC1A2, SLC1A3, SLC1A5, SLC38A3, SLC1A6	0.0472848
GOTERM_MF_FAT	GO:0005543~phospholipid binding	NPM1, GSN, ANXA3, ANXA5, APOA1, DNM2, SDCBP, MARCKS, ANXA6, APOE, CPNE2, PFN1, MFGE8	0.0472848
GOTERM_MF_FAT	GO:0019829~cation-transporting ATPase activity	ANXA5, ATP6V1B2, ATP1A2, ATP1B2, ATP6V1E1	0.0472848
GOTERM_BP_FAT	GO:2001236~regulation of extrinsic apoptotic signaling pathway	LGALS3, PRDX2, PPP2R1A, LMNA, PARK7, D1PAS1, ICAM1	0.0481388
GOTERM_BP_FAT	GO:0031623~receptor internalization	ITGB1, SDCBP, CD81, CLTC, CD9, DNM2	0.0488421
GOTERM_BP_FAT	GO:0072359~circulatory system development	ITGB1, CAMK2D, LRP1, ANXA3, AP1B1, HSPB1, RHOA, DNM2, C3, CDC42, ACAN, LGALS3, VCAN, COL1A2, RAP1A, RRAS, LMNA, BSG, PGK1, MYH11, APOE, MFGE8, SLC25A4	0.0496357
GOTERM_CC_FAT	GO:0005773~vacuole	HSP90AB1, CLTC, AP1B1, PRDX6, MPO, SOD1, CDC42, EVA1A, FTH1, ANXA6, ATP6V1B2, CHMP4B, VPS35, SLC39A8, ATP6V1E1, CTSB	0.0498766
Category	Term	Genes	FDR
Category	Term	Genes	FDR
Category	Term	Genes	FDR
Category	Term	Genes	FDR
Category	Term	Genes	FDR
Category	Term	Genes	FDR
Category	Term	Genes	FDR
Category	Term	Genes	FDR
Category	Term	Genes	FDR
Category	Term	Genes	FDR
Category	Term	Genes	FDR
Category	Term	Genes	FDR
Category	Term	Genes	FDR
Category	Term	Genes	FDR
Category	Term	Genes	FDR
Category	Term	Genes	FDR
Category	Term	Genes	FDR
Category	Term	Genes	FDR
Category	Term	Genes	FDR
Category	Term	Genes	FDR
Category	Term	Genes	FDR
Category	Term	Genes	FDR
Category	Term	Genes	FDR
Category	Term	Genes	FDR
Category	Term	Genes	FDR
Category	Term	Genes	FDR
Category	Term	Genes	FDR
Category	Term	Genes	FDR
Category	Term	Genes	FDR
Category	Term	Genes	FDR
Category	Term	Genes	FDR
Category	Term	Genes	FDR
Category	Term	Genes	FDR
Category	Term	Genes	FDR
Category	Term	Genes	FDR
Category	Term	Genes	FDR
Category	Term	Genes	FDR
Category	Term	Genes	FDR
Category	Term	Genes	FDR
Category	Term	Genes	FDR
Category	Term	Genes	FDR
Category	Term	Genes	FDR
Category	Term	Genes	FDR
Category	Term	Genes	FDR
Category	Term	Genes	FDR
Category	Term	Genes	FDR
Category	Term	Genes	FDR
Category	Term	Genes	FDR
Category	Term	Genes	FDR
Category	Term	Genes	FDR
Category	Term	Genes	FDR
Category	Term	Genes	FDR
Category	Term	Genes	FDR
Category	Term	Genes	FDR
Category	Term	Genes	FDR
Category	Term	Genes	FDR
Category	Term	Genes	FDR
Category	Term	Genes	FDR
Category	Term	Genes	FDR
Category	Term	Genes	FDR
Category	Term	Genes	FDR
Category	Term	Genes	FDR
Category	Term	Genes	FDR
Category	Term	Genes	FDR
Category	Term	Genes	FDR
Category	Term	Genes	FDR
Category	Term	Genes	FDR
Category	Term	Genes	FDR
Category	Term	Genes	FDR
Category	Term	Genes	FDR
Category	Term	Genes	FDR
Category	Term	Genes	FDR
Category	Term	Genes	FDR
Category	Term	Genes	FDR
Category	Term	Genes	FDR
Category	Term	Genes	FDR
Category	Term	Genes	FDR
Category	Term	Genes	FDR
Category	Term	Genes	FDR
Category	Term	Genes	FDR
Category	Term	Genes	FDR
Category	Term	Genes	FDR
Category	Term	Genes	FDR
Category	Term	Genes	FDR
Category	Term	Genes	FDR
Category	Term	Genes	FDR
Category	Term	Genes	FDR
Category	Term	Genes	FDR
Category	Term	Genes	FDR
Category	Term	Genes	FDR
Category	Term	Genes	FDR
Category	Term	Genes	FDR
Category	Term	Genes	FDR
Category	Term	Genes	FDR
Category	Term	Genes	FDR
Category	Term	Genes	FDR
Category	Term	Genes	FDR
Category	Term	Genes	FDR
Category	Term	Genes	FDR
Category	Term	Genes	FDR
Category	Term	Genes	FDR
Category	Term	Genes	FDR
Category	Term	Genes	FDR
Category	Term	Genes	FDR
Category	Term	Genes	FDR
Category	Term	Genes	FDR
Category	Term	Genes	FDR
Category	Term	Genes	FDR
Category	Term	Genes	FDR
Category	Term	Genes	FDR
Category	Term	Genes	FDR
Category	Term	Genes	FDR
Category	Term	Genes	FDR
Category	Term	Genes	FDR
Category	Term	Genes	FDR
Category	Term	Genes	FDR
Category	Term	Genes	FDR
Category	Term	Genes	FDR
Category	Term	Genes	FDR
Category	Term	Genes	FDR
Category	Term	Genes	FDR
Category	Term	Genes	FDR
Category	Term	Genes	FDR
Category	Term	Genes	FDR
Category	Term	Genes	FDR
Category	Term	Genes	FDR
Category	Term	Genes	FDR
Category	Term	Genes	FDR
Category	Term	Genes	FDR
Category	Term	Genes	FDR
Category	Term	Genes	FDR
Category	Term	Genes	FDR
Category	Term	Genes	FDR
Category	Term	Genes	FDR
Category	Term	Genes	FDR
Category	Term	Genes	FDR
Category	Term	Genes	FDR
Category	Term	Genes	FDR
Category	Term	Genes	FDR
Category	Term	Genes	FDR
Category	Term	Genes	FDR
Category	Term	Genes	FDR
Category	Term	Genes	FDR
Category	Term	Genes	FDR
Category	Term	Genes	FDR
Category	Term	Genes	FDR
Category	Term	Genes	FDR
Category	Term	Genes	FDR
Category	Term	Genes	FDR
Category	Term	Genes	FDR
Category	Term	Genes	FDR
Category	Term	Genes	FDR
Category	Term	Genes	FDR
Category	Term	Genes	FDR
Category	Term	Genes	FDR
Category	Term	Genes	FDR
Category	Term	Genes	FDR
Category	Term	Genes	FDR
Category	Term	Genes	FDR
Category	Term	Genes	FDR
Category	Term	Genes	FDR
Category	Term	Genes	FDR
Category	Term	Genes	FDR
Category	Term	Genes	FDR
Category	Term	Genes	FDR
Category	Term	Genes	FDR
Category	Term	Genes	FDR
Category	Term	Genes	FDR
Category	Term	Genes	FDR
Category	Term	Genes	FDR
Category	Term	Genes	FDR
Category	Term	Genes	FDR
Category	Term	Genes	FDR
Category	Term	Genes	FDR
Category	Term	Genes	FDR
Category	Term	Genes	FDR
Category	Term	Genes	FDR
Category	Term	Genes	FDR
Category	Term	Genes	FDR
Category	Term	Genes	FDR
Category	Term	Genes	FDR
Category	Term	Genes	FDR
Category	Term	Genes	FDR
Category	Term	Genes	FDR
Category	Term	Genes	FDR
Category	Term	Genes	FDR
Category	Term	Genes	FDR
Category	Term	Genes	FDR
Category	Term	Genes	FDR
Category	Term	Genes	FDR
Category	Term	Genes	FDR
Category	Term	Genes	FDR
Category	Term	Genes	FDR
Category	Term	Genes	FDR
Category	Term	Genes	FDR
Category	Term	Genes	FDR
Category	Term	Genes	FDR
Category	Term	Genes	FDR
Category	Term	Genes	FDR
Category	Term	Genes	FDR
Category	Term	Genes	FDR
Category	Term	Genes	FDR
Category	Term	Genes	FDR
Category	Term	Genes	FDR
Category	Term	Genes	FDR
Category	Term	Genes	FDR
Category	Term	Genes	FDR
Category	Term	Genes	FDR
Category	Term	Genes	FDR
Category	Term	Genes	FDR
Category	Term	Genes	FDR
Category	Term	Genes	FDR
Category	Term	Genes	FDR
Annotation Cluster 2	Enrichment Score: 13.159394514375702
Annotation Cluster 3	Enrichment Score: 11.046424179076501
Annotation Cluster 4	Enrichment Score: 8.000122154651343
Annotation Cluster 5	Enrichment Score: 7.268084319425631
Annotation Cluster 6	Enrichment Score: 6.757187502756123
Annotation Cluster 7	Enrichment Score: 6.270929127104789
Annotation Cluster 8	Enrichment Score: 6.061227224433778
Annotation Cluster 9	Enrichment Score: 5.48676394496007
Annotation Cluster 10	Enrichment Score: 5.421382897369323
Annotation Cluster 11	Enrichment Score: 5.291823601119226
Annotation Cluster 12	Enrichment Score: 5.189560739485765
Annotation Cluster 13	Enrichment Score: 5.177250405272073
Annotation Cluster 14	Enrichment Score: 4.972919555954853
Annotation Cluster 15	Enrichment Score: 4.763015704011297
Annotation Cluster 16	Enrichment Score: 4.636928957660765
Annotation Cluster 17	Enrichment Score: 4.602205153281025
Annotation Cluster 18	Enrichment Score: 4.35078732589311
Annotation Cluster 19	Enrichment Score: 4.073400943185348
Annotation Cluster 20	Enrichment Score: 3.9324432367235285
Annotation Cluster 21	Enrichment Score: 3.864263789924508
Annotation Cluster 22	Enrichment Score: 3.770352831563247
Annotation Cluster 23	Enrichment Score: 3.5489343200359458
Annotation Cluster 24	Enrichment Score: 3.519267234670347
Annotation Cluster 25	Enrichment Score: 3.2829222044952244
Annotation Cluster 26	Enrichment Score: 3.24546042693573
Annotation Cluster 27	Enrichment Score: 3.2087984382588197
Annotation Cluster 28	Enrichment Score: 3.0304819281848614
Annotation Cluster 29	Enrichment Score: 2.9998800340201566
Annotation Cluster 30	Enrichment Score: 2.985068408385922
Annotation Cluster 31	Enrichment Score: 2.916778056334414
Annotation Cluster 32	Enrichment Score: 2.7694822524958664
Annotation Cluster 33	Enrichment Score: 2.751538640312139
Annotation Cluster 34	Enrichment Score: 2.7193523809395534
Annotation Cluster 35	Enrichment Score: 2.7028546111291702
Annotation Cluster 36	Enrichment Score: 2.6972386872384506
Annotation Cluster 37	Enrichment Score: 2.6852975296885755
Annotation Cluster 38	Enrichment Score: 2.680656369356493
Annotation Cluster 39	Enrichment Score: 2.6280058731862828
Annotation Cluster 40	Enrichment Score: 2.6270348068977962
Annotation Cluster 41	Enrichment Score: 2.619640105207731
Annotation Cluster 42	Enrichment Score: 2.590241917532459
Annotation Cluster 43	Enrichment Score: 2.5342477574033397
Annotation Cluster 44	Enrichment Score: 2.4812266508551404
Annotation Cluster 45	Enrichment Score: 2.4766534726737697
Annotation Cluster 46	Enrichment Score: 2.4423528926610447
Annotation Cluster 47	Enrichment Score: 2.3565056066441303
Annotation Cluster 48	Enrichment Score: 2.3413698489576134
Annotation Cluster 49	Enrichment Score: 2.3349074856787957
Annotation Cluster 50	Enrichment Score: 2.263577428760802
Annotation Cluster 51	Enrichment Score: 2.2405484783930554
Annotation Cluster 52	Enrichment Score: 2.237575329135627
Annotation Cluster 53	Enrichment Score: 2.2078082156890195
Annotation Cluster 54	Enrichment Score: 2.1437571727491305
Annotation Cluster 55	Enrichment Score: 2.1379199887309817
Annotation Cluster 56	Enrichment Score: 2.1148480429250784
Annotation Cluster 57	Enrichment Score: 2.103544495112014
Annotation Cluster 58	Enrichment Score: 2.086476313573014
Annotation Cluster 59	Enrichment Score: 2.041771299637898
Annotation Cluster 60	Enrichment Score: 2.0398194540880206
Annotation Cluster 61	Enrichment Score: 2.009165586662645
Annotation Cluster 62	Enrichment Score: 2.0068120388834974
Annotation Cluster 63	Enrichment Score: 1.952430140858085
Annotation Cluster 64	Enrichment Score: 1.9488991655509065
Annotation Cluster 65	Enrichment Score: 1.934217071754678
Annotation Cluster 66	Enrichment Score: 1.9243785548359336
Annotation Cluster 67	Enrichment Score: 1.923622830420614
Annotation Cluster 68	Enrichment Score: 1.9219245446024276
Annotation Cluster 69	Enrichment Score: 1.914429226249983
Annotation Cluster 70	Enrichment Score: 1.9011542652211837
Annotation Cluster 71	Enrichment Score: 1.867073890241181
Annotation Cluster 72	Enrichment Score: 1.8071760045512204
Annotation Cluster 73	Enrichment Score: 1.8019557512809778
Annotation Cluster 74	Enrichment Score: 1.7744449752431972
Annotation Cluster 75	Enrichment Score: 1.7610676135685626
Annotation Cluster 76	Enrichment Score: 1.7510250226483974
Annotation Cluster 77	Enrichment Score: 1.7109137607689349
Annotation Cluster 78	Enrichment Score: 1.709482781438132
Annotation Cluster 79	Enrichment Score: 1.6967284897441868
Annotation Cluster 80	Enrichment Score: 1.6947762686022592
Annotation Cluster 81	Enrichment Score: 1.6872577625893013
Annotation Cluster 82	Enrichment Score: 1.679091952289557
Annotation Cluster 83	Enrichment Score: 1.6609428047894976
Annotation Cluster 84	Enrichment Score: 1.6522739771385604
Annotation Cluster 85	Enrichment Score: 1.5683882310684478
Annotation Cluster 86	Enrichment Score: 1.5345283608137439
Annotation Cluster 87	Enrichment Score: 1.4914769590089327
Annotation Cluster 88	Enrichment Score: 1.4897847686262518
Annotation Cluster 89	Enrichment Score: 1.4570591847159322
Annotation Cluster 90	Enrichment Score: 1.4312452303221868
Annotation Cluster 91	Enrichment Score: 1.4160359284179822
Annotation Cluster 92	Enrichment Score: 1.4135022552589593
Annotation Cluster 93	Enrichment Score: 1.4001420804176918
Annotation Cluster 94	Enrichment Score: 1.3984836916231864
Annotation Cluster 95	Enrichment Score: 1.388838345740875
Annotation Cluster 96	Enrichment Score: 1.3867816840964557
Annotation Cluster 97	Enrichment Score: 1.385764262033005
Annotation Cluster 98	Enrichment Score: 1.385344625520975
Annotation Cluster 99	Enrichment Score: 1.3842200454125257
Annotation Cluster 100	Enrichment Score: 1.3673142033613686
Annotation Cluster 101	Enrichment Score: 1.366851732709057
Annotation Cluster 102	Enrichment Score: 1.3459736224267353
Annotation Cluster 103	Enrichment Score: 1.3217346322903252
Annotation Cluster 104	Enrichment Score: 1.3198374737762815
Annotation Cluster 105	Enrichment Score: 1.292650766036198
Annotation Cluster 106	Enrichment Score: 1.2884502051028737
Annotation Cluster 107	Enrichment Score: 1.2880196899356944
Annotation Cluster 108	Enrichment Score: 1.2672228140998656
Annotation Cluster 109	Enrichment Score: 1.255295799452457
Annotation Cluster 110	Enrichment Score: 1.2408207612739628
Annotation Cluster 111	Enrichment Score: 1.2361193778414603
Annotation Cluster 112	Enrichment Score: 1.2358696250663475
Annotation Cluster 113	Enrichment Score: 1.2300886760175431
Annotation Cluster 114	Enrichment Score: 1.2265862627950512
Annotation Cluster 115	Enrichment Score: 1.2096577958208434
Annotation Cluster 116	Enrichment Score: 1.200444399756772
Annotation Cluster 117	Enrichment Score: 1.1979318440981317
Annotation Cluster 118	Enrichment Score: 1.1914426638993567
Annotation Cluster 119	Enrichment Score: 1.1687905452274534
Annotation Cluster 120	Enrichment Score: 1.160953229009867
Annotation Cluster 121	Enrichment Score: 1.1575071111561814
Annotation Cluster 122	Enrichment Score: 1.1432261079403125
Annotation Cluster 123	Enrichment Score: 1.120826514982919
Annotation Cluster 124	Enrichment Score: 1.116036644668893
Annotation Cluster 125	Enrichment Score: 1.1133637703464854
Annotation Cluster 126	Enrichment Score: 1.095129093773383
Annotation Cluster 127	Enrichment Score: 1.0920203749585964
Annotation Cluster 128	Enrichment Score: 1.0847274360344161
Annotation Cluster 129	Enrichment Score: 1.064397278273813
Annotation Cluster 130	Enrichment Score: 1.0457543718490587
Annotation Cluster 131	Enrichment Score: 1.0351148878269643
Annotation Cluster 132	Enrichment Score: 1.0247038021386268
Annotation Cluster 133	Enrichment Score: 1.000636797064236
Annotation Cluster 134	Enrichment Score: 0.9882827357648512
Annotation Cluster 135	Enrichment Score: 0.9835584531881947
Annotation Cluster 136	Enrichment Score: 0.9610503096362855
Annotation Cluster 137	Enrichment Score: 0.9534131344193134
Annotation Cluster 138	Enrichment Score: 0.9237344732490674
Annotation Cluster 139	Enrichment Score: 0.9192036200525635
Annotation Cluster 140	Enrichment Score: 0.9001867287556635
Annotation Cluster 141	Enrichment Score: 0.8770581514864686
Annotation Cluster 142	Enrichment Score: 0.864195175567022
Annotation Cluster 143	Enrichment Score: 0.8481582056520595
Annotation Cluster 144	Enrichment Score: 0.8438444375022555
Annotation Cluster 145	Enrichment Score: 0.812758832246244
Annotation Cluster 146	Enrichment Score: 0.8074202687237645
Annotation Cluster 147	Enrichment Score: 0.7987586602447206
Annotation Cluster 148	Enrichment Score: 0.7895122971542572
Annotation Cluster 149	Enrichment Score: 0.7698093811035228
Annotation Cluster 150	Enrichment Score: 0.7523968812545683
Annotation Cluster 151	Enrichment Score: 0.75225139518027
Annotation Cluster 152	Enrichment Score: 0.7420315405362687
Annotation Cluster 153	Enrichment Score: 0.7405670681054359
Annotation Cluster 154	Enrichment Score: 0.7224468504051373
Annotation Cluster 155	Enrichment Score: 0.7201296884890714
Annotation Cluster 156	Enrichment Score: 0.715315029447112
Annotation Cluster 157	Enrichment Score: 0.7152191860070259
Annotation Cluster 158	Enrichment Score: 0.6902867888932993
Annotation Cluster 159	Enrichment Score: 0.6808790383481443
Annotation Cluster 160	Enrichment Score: 0.6793779087606895
Annotation Cluster 161	Enrichment Score: 0.6625621088923551
Annotation Cluster 162	Enrichment Score: 0.6613634415353518
Annotation Cluster 163	Enrichment Score: 0.6434346371319043
Annotation Cluster 164	Enrichment Score: 0.6126451229768604
Annotation Cluster 165	Enrichment Score: 0.6089848736348166
Annotation Cluster 166	Enrichment Score: 0.569726711488339
Annotation Cluster 167	Enrichment Score: 0.5627773997759918
Annotation Cluster 168	Enrichment Score: 0.554277024233597
Annotation Cluster 169	Enrichment Score: 0.5461842729159724
Annotation Cluster 170	Enrichment Score: 0.5423554463507426
Annotation Cluster 171	Enrichment Score: 0.5180549372690318
Annotation Cluster 172	Enrichment Score: 0.5059541521675748
Annotation Cluster 173	Enrichment Score: 0.504492699231753
Annotation Cluster 174	Enrichment Score: 0.5033448430218131
Annotation Cluster 175	Enrichment Score: 0.48972380172257657
Annotation Cluster 176	Enrichment Score: 0.48583580926300685
Annotation Cluster 177	Enrichment Score: 0.467166890934028
Annotation Cluster 178	Enrichment Score: 0.43763373871315964
Annotation Cluster 179	Enrichment Score: 0.4370283274735064
Annotation Cluster 180	Enrichment Score: 0.4201013940071132
Annotation Cluster 181	Enrichment Score: 0.4161720915599398
Annotation Cluster 182	Enrichment Score: 0.40994568275188065
Annotation Cluster 183	Enrichment Score: 0.4081786570749552
Annotation Cluster 184	Enrichment Score: 0.4035483511098809
Annotation Cluster 185	Enrichment Score: 0.3954621877019769
Annotation Cluster 186	Enrichment Score: 0.38897111050358596
Annotation Cluster 187	Enrichment Score: 0.38823072392333396
Annotation Cluster 188	Enrichment Score: 0.38185755454678816
Annotation Cluster 189	Enrichment Score: 0.38160940010097677
Annotation Cluster 190	Enrichment Score: 0.37603526803426474
Annotation Cluster 191	Enrichment Score: 0.34962208648658816
Annotation Cluster 192	Enrichment Score: 0.33122694210981446
Annotation Cluster 193	Enrichment Score: 0.32332238188713647
Annotation Cluster 194	Enrichment Score: 0.31801930905012726
Annotation Cluster 195	Enrichment Score: 0.29515473085272154
Annotation Cluster 196	Enrichment Score: 0.26505381039541326
Annotation Cluster 197	Enrichment Score: 0.23770251338997445
Annotation Cluster 198	Enrichment Score: 0.20644628161900583
Annotation Cluster 199	Enrichment Score: 0.19892012679005555
Annotation Cluster 200	Enrichment Score: 0.1986214989265909
Annotation Cluster 201	Enrichment Score: 0.18405559871874047
Annotation Cluster 202	Enrichment Score: 0.18272275349243527
Annotation Cluster 203	Enrichment Score: 0.15573003732890897
Annotation Cluster 204	Enrichment Score: 0.12755303326488232
Annotation Cluster 205	Enrichment Score: 0.11074139931335109
Annotation Cluster 206	Enrichment Score: 0.08825492625513087
Annotation Cluster 207	Enrichment Score: 0.08127750507491084
Annotation Cluster 208	Enrichment Score: 0.0710453673479047
Annotation Cluster 209	Enrichment Score: 0.06952429535494661
Annotation Cluster 210	Enrichment Score: 0.0505933467922589
Annotation Cluster 211	Enrichment Score: 0.03669682012956389
Annotation Cluster 212	Enrichment Score: 8.875468844547212E-5
Annotation Cluster 213	Enrichment Score: 1.4554299682061934E-6
