# Supplementary material for: The Six-Transmembrane Enzyme GDE2 Is Required for the Release of Molecularly Distinct Small Extracellular Vesicles from Neurons
Source: Cells. 2024 Aug 24;13(17):1414. doi: 10.3390/cells13171414 (PMC11394063; doi:10.3390/cells13171414)
Supplement: Supplementary file 1 [file cells-13-01414-s001.zip › Table S3-Protein Fold Changes Between HEK-GDE2 Gde2KO and GDE2-eFLAG EVs.xlsm]

## Sheet: HEK-GDE2 EV FCs
Fold Changes of Proteins in HEK-GDE2 EVs Relative to NT-EVs
Gene ID	FC		Key:
CLIC1	27.0215		FC = Fold change for specified protein comparing HEK-GDE2 EVs and NT-EVs
PCNA	17.3002		ND = Not detected in the NT-EV group and thus a FC could not be calculated
MARCKS	16.0449
MAP4K4	15.0966
EZR	12.6623
YWHAG	9.62054
ANXA7	9.25691
GDPD5	9.07064
ANXA5	6.49162
RANBP1	6.02855
APLP2	5.87463
EPB41L3	5.58284
MDH1	4.93285
PPP2R1A	4.42733
GDI2	3.73325
ATP6V1A	3.64195
RUVBL1	3.49884
RPL12	3.39572
DBN1	3.19419
GSN	3.16437
CKB	3.00549
TOP1	2.94949
TARS1	2.73466
CAPZB	2.53255
PARP1	2.4154
MSN	2.33596
PSAT1	2.24668
IQGAP1	2.23655
DIP2B	2.08195
TCP1	2.05132
CLTCL1	2.0222
PGAM2	2.01174
PSMA5	2.00917
BLMH	1.93546
GSTP1	1.84196
MAT2A	1.74155
SEPTIN2	1.73653
RDX	1.71561
LTF	1.69457
ACLY	1.66527
CCT6A	1.66467
XRCC5	1.64571
HSPH1	1.60875
KPNA2	1.59795
TNIK	1.59281
ATP1A1	1.57959
PSMA7	1.56774
SLC3A2	1.55305
EIF2S1	1.49215
SLC1A5	1.45854
COL6A1	1.45155
COPB2	1.41591
PSMA1	1.34137
MYH10	1.33136
IPO5	1.31666
ACTA2	1.31565
LCP1	1.29969
PA2G4	1.29932
GPI	1.27394
PHGDH	1.25633
RPLP0	1.22287
CALR	1.21483
RPL29	1.21439
PDCD6IP	1.21203
LDHB	1.1992
PFAS	1.19137
CCT5	1.18308
SDCBP	1.17851
TLN1	1.1762
CLTC	1.1451
LTA4H	1.10672
CCT8	1.09575
RPL3	1.09295
CCT7	1.0744
PSMA6	1.05757
TPI1	1.05334
ACTB	1.03599
UBB	1.02282
IGHA1	1.01294
SSB	1.00706
CCT2	1.00509
PGD	1.00229
PSMB5	0.985985
KPNB1	0.976987
PRDX2	0.975494
DPP3	0.970895
RARS1	0.969214
PNP	0.957437
TKT	0.93449
YWHAE	0.932528
PDIA4	0.928732
TALDO1	0.925247
YWHAZ	0.911835
AHCY	0.906668
EIF5B	0.905006
PDIA3	0.903035
ACTN4	0.897009
ST13	0.894797
NPEPPS	0.884189
AMOT	0.880394
PFN1	0.879378
GDI1	0.859414
VCL	0.858829
ALDOA	0.8576
LDHA	0.853089
PRKDC	0.849624
GAPDH	0.84613
FASN	0.844627
HSPA8	0.8373
HSPA5	0.827599
CAND1	0.820906
CFL1	0.815213
CCT3	0.81483
HSPA4	0.811848
CDC37	0.809565
HSP90AB1	0.806195
RPL18	0.803492
NAP1L1	0.782101
ENO1	0.781631
PGK1	0.781517
SERPINF1	0.780861
ALDOC	0.776724
MRI1	0.773022
AARS1	0.771641
MTHFD1	0.761255
CCT4	0.758069
EEF2	0.75265
MYH9	0.752618
HSPA1A	0.750008
FLNA	0.728643
PKM	0.725217
TUBB8B	0.723076
CSE1L	0.718248
SPTAN1	0.714304
XRCC6	0.713652
TUBA1B	0.70463
VPS35	0.700937
TUBB4B	0.695962
VARS1	0.691513
TUBB	0.669266
UBA1	0.664831
EEF1G	0.661631
HSP90AA1	0.654202
EIF4G1	0.654044
EIF4A1	0.650048
PRSS1	0.632494
NAV3	0.632494
PRSS3	0.632494
TUBB4A	0.620821
TUBA3C	0.620083
EEF1A1	0.616233
MUCL1	0.609599
DHX9	0.60801
ARHGDIA	0.603751
RPS3	0.592801
PCBP2	0.578284
YBX3	0.576566
PRDX1	0.559165
IGHG1	0.554976
RUVBL2	0.539318
P4HB	0.536306
ANXA2	0.529434
Ighg1	0.525338
H2AC8	0.517517
SND1	0.50967
RPSA	0.508665
PAICS	0.507251
EPRS1	0.499291
IGKC	0.494293
VCP	0.441757
TXN	0.424099
RAB1A	0.419966
HNRNPU	0.402322
HBD	0.398336
RANGAP1	0.397927
H2BC12	0.392852
RPL11	0.387576
STIP1	0.373146
HSPD1	0.365818
IMPDH2	0.365349
H3C12	0.356911
AZGP1	0.354785
GANAB	0.347163
YBX1	0.346283
HDAC1	0.322318
MATR3	0.307849
H4C16	0.304592
CANX	0.286771
DDX50	0.280298
GFAP	0.280298
TRIM28	0.27848
HNRNPD	0.258042
MYL6B	0.233934
MDH2	0.232812
HNRNPCL1	0.224752
MCM6	0.198446
S100A14	0.193325
HNRNPC	0.182351
HNRNPA2B1	0.177658
ATP5F1B	0.175918
HSP90B1	0.170119
NASP	0.148245
HBA2	0.147702
PABPC1	0.122701
FKBP4	0.11517
HBB	0.0593532
NPM1	0.0498867
EFTUD2	0.0382793
NCL	0.037789
ASPDH	0
ASPRV1	0
ATP5F1A	0
BPIFB1	0
C3	0
CALML3	0
CBR3	0
CBX1	0
CHD3	0
DDX21	0
DDX39A	0
DDX3X	0
DHX15	0
DNM2	0
EIF3A	0
EIF3B	0
EIF4A3	0
EIF6	0
ELAVL1	0
EWSR1	0
FABP5	0
FEN1	0
FUS	0
H1-4	0
H2BC11	0
HAL	0
HDGF	0
HNRNPA1	0
HNRNPA3	0
HNRNPAB	0
HNRNPF	0
HNRNPH1	0
HNRNPH2	0
HNRNPK	0
HNRNPL	0
HNRNPR	0
HSPA9	0
HSPB1	0
HUWE1	0
HYOU1	0
IARS1	0
IL36G	0
ILF2	0
KHSRP	0
LARP4	0
LARS1	0
LMNA	0
LRPPRC	0
LUC7L2	0
MAP4	0
MCM2	0
MCM4	0
MTPN	0
NEFL	0
NOP2	0
NOP58	0
NUDC	0
PCBP1	0
PCBP3	0
PDIA6	0
PEBP1	0
PHB2	0
POF1B	0
PRKCSH	0
PSMC1	0
PSMD11	0
PTBP1	0
RBMX	0
RPL23A	0
RPS2	0
RPS4X	0
SAFB2	0
SETSIP	0
SF3B3	0
SFPQ	0
SLC25A6	0
SPTBN1	0
SRRM2	0
SRSF1	0
SRSF7	0
SUMO3	0
SUPT16H	0
SYNCRIP	0
THRAP3	0
TMPO	0
TNPO1	0
VIM	0
A2M	ND
ACAT2	ND
ACSL4	ND
ACTN1	ND
ACTR2	ND
ACTR3	ND
ADAM10	ND
ADGRL2	ND
ADSL	ND
AFDN	ND
AHNAK	ND
AKR1A1	ND
AKR1B1	ND
ALDH9A1	ND
ANXA1	ND
ANXA11	ND
ANXA2P2	ND
ANXA6	ND
AP2A2	ND
APEH	ND
APOC3	ND
ARF4	ND
ARRDC1	ND
ASNS	ND
ATIC	ND
ATP2B1	ND
B4GAT1	ND
BASP1	ND
BCR	ND
BROX	ND
BSG	ND
C11orf54	ND
CA1	ND
CA2	ND
CAD	ND
CAPZA1	ND
CAPZA2	ND
CAT	ND
CBR1	ND
CC2D1A	ND
CC2D1B	ND
CC2D1B	ND
CCDC89	ND
CCNB1	ND
CD276	ND
CD2AP	ND
CDC42BPA	ND
CDK14	ND
CDSN	ND
CHID1	ND
CHMP5	ND
CIT	ND
CKAP5	ND
CLSTN1	ND
CNDP2	ND
CNP	ND
COPA	ND
CORO1C	ND
CPNE3	ND
CPNE8	ND
CRNN	ND
CST3	ND
CST6	ND
CTNNA1	ND
CTNNA2	ND
CTNNB1	ND
CTNND1	ND
CXADR	ND
CYFIP1	ND
DAG1	ND
DDB1	ND
DLG1	ND
DLG4	ND
DMBT1	ND
DNAJA1	ND
DSG2	ND
DYNC1H1	ND
ECM1	ND
EFNB1	ND
EGFR	ND
EHD1	ND
EHD4	ND
EIF4G2	ND
EMILIN2	ND
ENPP1	ND
EPB41	ND
EPB41L2	ND
EPB41L3	ND
EPB41L3	ND
EPB41L5	ND
EPPK1	ND
ERBB2	ND
EXOC1	ND
EXOC4	ND
EXOC8	ND
FARP1	ND
FARP2	ND
FARP2	ND
FARSA	ND
FH	ND
FLNB	ND
FLNC	ND
FLOT1	ND
FLVCR1	ND
FMNL3	ND
FN1	ND
GARS1	ND
GART	ND
GGCT	ND
GGH	ND
GIPC1	ND
GJC1	ND
GLA	ND
GLOD4	ND
GNAI1	ND
GNAI2	ND
GNAI3	ND
GNAS	ND
GOT1	ND
GYS1	ND
HGS	ND
HLA-H	ND
HPRT1	ND
HSPA4L	ND
HSPE1	ND
IDH1	ND
IGLC7	ND
IGSF3	ND
IGSF8	ND
IPO7	ND
IRS4	ND
ITCH	ND
ITGA2	ND
ITGA5	ND
ITGAV	ND
ITGB1	ND
ITIH2	ND
JCHAIN	ND
KCTD12	ND
KIDINS220	ND
KIF23	ND
KIF5C	ND
LAMA5	ND
LAMB1	ND
LAMC1	ND
LGALS3BP	ND
LSR	ND
LYZ	ND
MARCKSL1	ND
MFGE8	ND
MINPP1	ND
MPP1	ND
MVB12A	ND
MYO1B	ND
MYO1C	ND
NCAM1	ND
NCCRP1	ND
NCKAP1	ND
NCSTN	ND
NEDD4	ND
NID1	ND
NID2	ND
NME2	ND
NOTCH2	ND
NRP1	ND
OLA1	ND
PACSIN2	ND
PALS2	ND
PGAM1	ND
PGM1	ND
PI4KA	ND
PIP	ND
PIP5K1A	ND
PIP5K1A	ND
PIP5K1B	ND
PLCB3	ND
PLS3	ND
PLXNA1	ND
PLXNB2	ND
PPAT	ND
PPIA	ND
PPIB	ND
PRMT5	ND
PSMA2	ND
PSMA3	ND
PSMB1	ND
PSMB4	ND
PSMB6	ND
PTGFRN	ND
PTK7	ND
QSOX1	ND
RAB11A	ND
RAB11FIP1	ND
RAB5C	ND
RAB7A	ND
RACGAP1	ND
RACK1	ND
RAN	ND
RNF168	ND
RNPEP	ND
RO60	ND
RPL13	ND
RPL14	ND
RPL27	ND
RPL27A	ND
RPL4	ND
RPL6	ND
RPL7A	ND
RPLP1	ND
SBSN	ND
SCAMP3	ND
SCRIB	ND
SDK2	ND
SEMG1	ND
SEMG2	ND
SEPTIN6	ND
SEPTIN7	ND
SERINC1	ND
SH3GL1	ND
SLC12A2	ND
SLC16A1	ND
SLC2A1	ND
SLC38A2	ND
SLC39A14	ND
SLC6A15	ND
SLC7A1	ND
SLC7A5	ND
SLC9A3R1	ND
SLITRK5	ND
SMC4	ND
SMR3B	ND
SPAG9	ND
SRGAP2	ND
STK10	ND
STK26	ND
STRAP	ND
STXBP3	ND
TAOK1	ND
TENM3	ND
TFRC	ND
TIMP1	ND
TJP1	ND
TOLLIP	ND
TOM1	ND
TSG101	ND
TTYH3	ND
UBE2O	ND
UPF3B	ND
USP14	ND
USP9X	ND
UTRN	ND
VAT1	ND
VCAN	ND
VPS35	ND
VPS37B	ND
VPS37C	ND
WDR1	ND
WDR6	ND
XPO1	ND
YARS1	ND
YWHAH	ND
YWHAQ	ND
ZC3HAV1	ND

## Sheet: Gde2KO EV FCs
Fold Changes of Proteins in Gde2KO-EVs Relative to WT-EVs
Gene ID	FC1		Key																													FC1
Cd9	-24.5481		FC = Fold change for specified protein comparing Gde2KO-EVs and WT-EVs																													-0.438014
Mdh2	-12.7059		ND = Not detected in WT-EVs and thus a FC could not be calculated																													#DIV/0!
Tollip	-11.1179																															-1.79238
Got1	-11.0912																															0.155313
Diras2	-10.1559																															-0.340412
Dnm2	-10.1374																															-0.429042
Hyi	-9.10689																															1
Psmb4	-6.79725																															#DIV/0!
Ap1b1	-6.59422																															#DIV/0!
Bsg	-6.57112																															#DIV/0!
Slc6a1	-6.31814																															-0.34126
Lgals3bp	-5.79086																															0.418666
Slc1a5	-5.30258																															#DIV/0!
H3-5	-5.04291																															#DIV/0!
Hal	-4.46258																															0.608948
Pof1b	-4.09103																															0.571466
Vcan	-3.48932																															0.0453481
Cpb2	-3.17806																															0.595849
Dync1h1	-3.15002																															0.412909
Gsn	-2.67826																															#DIV/0!
Pygl	-2.67009																															-0.0355369
Dner	-2.59851																															-0.708305
Fth1	-2.49936																															#DIV/0!
Itih2	-2.46347																															-6.59422
Ckb	-2.12231																															0.769553
Slc1a3	-2.12094																															-0.949575
Hpx	-2.07013																															-0.211688
Atp6v1b2	-2.019																															1
Slc9a3r1	-1.96557																															#DIV/0!
Ttyh1	-1.94011																															-0.0148688
Slc25a4	-1.89068																															-0.43967
Cdc42	-1.86043																															0.429844
Cp	-1.84062																															#DIV/0!
Rplp0	-1.79715																															0.363155
Acot7	-1.79238																															-0.266814
Camk2d	-1.71721																															0.288789
Lrp1	-1.55708																															0.42168
Pgk1	-1.54094																															-0.296499
Slc1a2	-1.44726																															0.52471
Hars1	-1.42416																															0.20281
Rack1	-1.42361																															0.373263
Cpa4	-1.3715																															0.829713
C1qb	-1.33044																															1
Eef2	-1.32948																															0.677447
Ldha	-1.32565																															-2.019
Tkt	-1.31681																															-1.19994
Atp6v1e1	-1.19994																															0.967893
Tpm3	-1.15172																															0.563572
Npm1	-1.0979																															-0.140559
Htra1	-1.07107																															0.155748
Impa2	-1.04221																															-0.236878
Apoa1	-0.949575																															-6.57112
Prdx4	-0.904641																															0.538193
Gdi1	-0.901597																															1
C4b	-0.899149																															-1.33044
Gnb1	-0.853749																															0.143156
Psma1	-0.783321																															-0.609417
Gpm6a	-0.783276																															-0.899149
Hba	-0.771687																															0.717936
Gnao1	-0.768787																															0.0997865
Pgk2	-0.768552																															1
Gprc5b	-0.762402																															-1.71721
D1Pas1	-0.758048																															1
Prdx6	-0.735686																															#DIV/0!
Tsg101	-0.716938																															0.0507417
Anxa6	-0.708305																															0.696178
Slc16a1	-0.677609																															0.669939
Hepacam	-0.641284																															0.0804676
Prdx2	-0.628177																															-0.404745
Hsp90ab1	-0.621842																															-24.5481
Itgb1	-0.61835																															-1.86043
Tubb4b	-0.617783																															0.538958
Rps4x	-0.614862																															#DIV/0!
C3	-0.609417																															-2.12231
Pzp	-0.605959																															-0.0153109
Lmna	-0.600539																															-0.32088
Gnai1	-0.596908																															0.616365
Ptprz1	-0.545642																															-0.466731
Hspa1b	-0.515246																															0.0721193
Pdcd6ip	-0.486172																															-1.84062
Rpl22	-0.478383																															-1.3715
Pcdhgc5	-0.476673																															-3.17806
Col1a2	-0.466731																															1
Hbb-b1	-0.444073																															-0.427427
Arhgdia	-0.43967																															-0.182139
A2m	-0.438014																															1
Actn4	-0.429042																															0.164242
Cpne2	-0.427427																															#DIV/0!
Cd81	-0.404745																															0.214646
Hapln4	-0.396984																															-0.758048
Prdx1	-0.376796																															#DIV/0!
Psma8	-0.375308																															0.502532
H4c16	-0.346296																															-0.036268
Ahcy	-0.34126																															-10.1559
Actb	-0.340412																															-2.59851
Msn	-0.328595																															-10.1374
Clu	-0.32088																															1
Mfge8	-0.313772																															-0.0551271
Atp1b2	-0.296499																															-0.0342555
Atp1a2	-0.266814																															-3.15002
Ide	-0.245858																															0.24602
Brox	-0.236878																															0.00617271
Hspa1l	-0.236438																															0.085937
Psma4	-0.224746																															-1.32948
Txn	-0.22158																															1
Apoe	-0.211688																															#DIV/0!
Sparcl1	-0.206583																															0.208038
Rab10	-0.191011																															0.454615
Tspan7	-0.186029																															0.263511
Sdcbp	-0.185253																															0.313875
Crmp1	-0.182139																															0.446129
Wdr1	-0.170895																															1
Gpm6b	-0.170243																															#DIV/0!
H2bc15	-0.152329																															0.618342
Bcan	-0.140559																															#DIV/0!
H2ac4	-0.118312																															0.897007
Marcks	-0.100059																															1
Pfn1	-0.0921285																															0.49364
Mdh1	-0.0888099																															#DIV/0!
Psma2	-0.0718519																															-2.49936
Dpysl2	-0.0551271																															0.107045
Dip2b	-0.036268																															0.476612
Anxa5	-0.0355369																															-0.901597
Dpysl3	-0.0342555																															#DIV/0!
Gstm1	-0.0323475																															#DIV/0!
Ncan	-0.0270429																															-0.596908
Rap1a	-0.0198132																															#DIV/0!
Cltc	-0.0153109																															-0.768787
Arf4	-0.0148688																															-0.853749
Psmb1	-0.0104491																															-11.0912
Eef1a1	0.00617271																															0.0991882
Hapln1	0.00982568																															-0.783276
Rap2b	0.0206216																															-0.170243
Slc3a2	0.0224953																															#DIV/0!
Tubb2a	0.0335898																															-0.762402
Aldoc	0.0453481																															1
Nf1	0.0490072																															1
Capzb	0.0507417																															-2.67826
Pgam2	0.0553412																															-0.0323475
Coro1a	0.0721193																															#DIV/0!
Tuba1b	0.0738113																															-0.118312
Tnr	0.0748017																															0.730167
Cd63	0.0804676																															-0.152329
Serpinc1	0.0814363																															-5.04291
Eef1g	0.085937																															-0.346296
Taldo1	0.0930657																															-4.46258
Gpi	0.0991882																															0.00982568
Calm1	0.0997865																															-0.396984
Myh9	0.102987																															-1.42416
Ftl1	0.107045																															-0.771687
Ubb	0.112944																															-0.444073
Pgam1	0.120571																															1
Lyz1	0.126321																															-0.641284
C1qtnf4	0.143156																															1
Acta2	0.155313																															#DIV/0!
Blmh	0.155748																															#DIV/0!
Psmb3	0.15671																															#DIV/0!
Cspg5	0.164242																															-2.07013
Hspa8	0.180265																															0.281242
Pebp1	0.195																															-0.621842
Mug1	0.195564																															#DIV/0!
Psma6	0.196815																															-0.515246
Mt2	0.196821																															-0.236438
Slc1a4	0.20212																															0.3061
Atp4a	0.20281																															0.305761
Eif4a1	0.208038																															0.180265
Psma3	0.209714																															1
Ctsd	0.214646																															#DIV/0!
Rab33b	0.231555																															-1.07107
Ptgfrn	0.242622																															-9.10689
Edil3	0.24602																															#DIV/0!
Ppia	0.253177																															-0.245858
Uba1	0.258972																															0.344086
Psma7	0.260264																															#DIV/0!
Eno1	0.263511																															#DIV/0!
Itih4	0.273341																															#DIV/0!
Serinc1	0.275318																															0.410558
Hsp90aa1	0.281242																															-1.04221
Atp1a3	0.288789																															#DIV/0!
Plec	0.295616																															0.47149
Vcp	0.299372																															-0.61835
Hspa5	0.305761																															-2.46347
Hspa2	0.3061																															0.273341
Eno2	0.313875																															0.625349
Tpp2	0.321255																															0.656004
Syt1	0.322378																															1
Sfn	0.341735																															0.731634
Ywhab	0.341965																															0.391872
Idh1	0.344086																															#DIV/0!
Atp1a1	0.363155																															0.719834
Pkm	0.366717																															-1.32565
Nme1	0.370173																															0.542524
Atp5f1a	0.373263																															#DIV/0!
Rab1A	0.374728																															-5.79086
Ywhae	0.379253																															-0.600539
Plppr4	0.381619																															#DIV/0!
Mvb12b	0.381873																															-1.55708
Ncam1	0.384635																															0.126321
Krt10	0.391872																															-0.100059
Psma5	0.39416																															0.908789
Tubb5	0.40717																															-0.0888099
Ttyh3	0.409663																															-12.7059
Igsf8	0.410558																															-0.313772
Anxa2	0.412909																															#DIV/0!
Ahnak	0.418666																															-0.328595
Atp1b1	0.42168																															0.196821
Rab14	0.429295																															0.195564
Arpc4	0.429844																															0.381873
Tubb1	0.435761																															0.567996
Sv2a	0.44056																															#DIV/0!
Slc7a5	0.441762																															0.102987
Eno3	0.446129																															0.384635
Eif6	0.454615																															-0.0270429
Ywhaz	0.469043																															0.639093
Psmb6	0.471388																															1
Itga6	0.47149																															1
Ywhaq	0.47305																															1
Gapdh	0.476612																															1
Stx1b	0.479424																															0.0490072
Rab7a	0.480619																															0.370173
Fn1	0.49364																															#DIV/0!
Ywhag	0.495256																															-1.0979
Dctn2	0.502532																															1
Rpl12	0.511351																															#DIV/0!
Atp2b2	0.52471																															1
Btbd17	0.538193																															0.543199
Cfl1	0.538958																															#DIV/0!
Ldhb	0.542524																															#DIV/0!
Otud6a	0.543199																															#DIV/0!
Thy1	0.557074																															-0.476673
Basp1	0.563572																															1
Myh10	0.567996																															-0.486172
Ptprs	0.568109																															0.705163
Aldoa	0.571466																															#DIV/0!
Anxa1	0.595849																															0.195
Vamp3	0.600404																															-0.0921285
Aldh9a1	0.608948																															0.120571
Cntn1	0.616365																															0.0553412
Fabp5	0.618342																															-1.54094
Itm2b	0.625349																															-0.768552
Nccrp1	0.639093																															#DIV/0!
Rab3a	0.645543																															0.366717
Prss59	0.647597																															0.719337
Rac3	0.652617																															0.295616
Rab5c	0.654743																															0.381619
Itm2c	0.656004																															#DIV/0!
Rab3d	0.6654																															-4.09103
Cct4	0.669939																															0.253177
Atp6v1a	0.677447																															#DIV/0!
Cat	0.696178																															#DIV/0!
Pde4d	0.705163																															-0.376796
Cacna2d1	0.717936																															-0.628177
Pld3	0.719337																															-0.904641
Krt27	0.719834																															#DIV/0!
Tpi1	0.723791																															-0.735686
Tf	0.726094																															#DIV/0!
H2bc14	0.730167																															0.647597
Krt1	0.731634																															-0.783321
Try10	0.735848																															-0.0718519
Aplp2	0.769553																															0.209714
Psmb2	0.777734																															-0.224746
S100a11	0.812314																															0.39416
Atp5f1b	0.829713																															0.196815
Rps3	0.877861																															0.260264
Flot1	0.897007																															-0.375308
Marcksl1	0.908789																															-0.0104491
Atp6v1h	0.967893																															0.777734
Actr1a	1																															0.15671
App	1																															-6.79725
Atp6v0a1	1																															1
C1qa	1																															0.471388
Camk2a	1																															0.242622
Canx	1																															0.568109
Cpd	1																															-0.545642
Cspg4	1																															-2.67009
Dpp6	1																															-0.605959
Eftud2	1																															-0.191011
Epha3	1																															0.429295
Flot2	1																															0.374728
Gria1	1																															0.231555
Gria2	1																															0.645543
Hbb-bs	1																															0.6654
Hint1	1																															1
Hspa9	1																															0.654743
Kif5c	1																															0.480619
Ncstn	1																															0.652617
Ndrg2	1																															-1.42361
Ndrg4	1																															-0.0198132
Nes	1																															#DIV/0!
Nrcam	1																															0.0206216
Otub1	1																															#DIV/0!
Pdcd6	1																															#DIV/0!
Psmb5	1																															0.511351
Rab5b	1																															-0.478383
Scamp1	1																															#DIV/0!
Scrn1	1																															-1.79715
Serpinb5	1																															#DIV/0!
Stxbp1	1																															#DIV/0!
Tnik	1																															#DIV/0!
Tuba3b	1																															#DIV/0!
Vdac1	1																															0.877861
Acan	ND																															-0.614862
Actr2	ND																															#DIV/0!
Actr3	ND																															#DIV/0!
Adam10	ND																															0.812314
Aldh1a1	ND																															1
Aldh2	ND																															1
Anxa3	ND																															-0.185253
Aoc3	ND																															#DIV/0!
Arf1	ND																															0.275318
Asprv1	ND																															1
Capza2	ND																															0.0814363
Chmp4b	ND																															0.341735
Ctsb	ND																															-0.677609
Dbi	ND																															-1.44726
Ehd2	ND																															-2.12094
Eva1a	ND																															0.20212
Fabp7	ND																															-5.30258
Fscn1	ND																															#DIV/0!
Gdi2	ND																															-1.89068
Gdpd2	ND																															#DIV/0!
Gnai2	ND																															#DIV/0!
Gpr37l1	ND																															0.0224953
H1-2	ND																															#DIV/0!
Hnrnpa2b1	ND																															-6.31814
Hnrnpk	ND																															#DIV/0!
Hp	ND																															0.441762
Hsp90b1	ND																															-1.96557
Hspb1	ND																															#DIV/0!
Icam1	ND																															#DIV/0!
Igh-6	ND																															-0.206583
Ighv8-8	ND																															#DIV/0!
Igkv8-34	ND																															0.479424
Islr	ND																															1
Krt2	ND																															0.44056
Lgals3	ND																															0.322378
Lpl	ND																															0.0930657
Mpo	ND																															0.726094
Myh11	ND																															0.557074
Npepps	ND																															-1.31681
Ntm	ND																															1
P4hb	ND																															0.0748017
Park7	ND																															-11.1179
Pcdhgc3	ND																															0.723791
Pdia6	ND																															-1.15172
Phgdh	ND																															#DIV/0!
Pnp	ND																															0.321255
Ppp2r1a	ND																															0.735848
Ppp2r2b	ND																															-0.716938
Prdx5	ND																															-0.186029
Prl7c1	ND																															-1.94011
Rap1b	ND																															0.409663
Rexo2	ND																															0.0738113
Rhoa	ND																															1
Rpl26	ND																															0.435761
Rps10	ND																															0.0335898
Rps16	ND																															#DIV/0!
Rps2	ND																															-0.617783
Rps25	ND																															0.40717
Rpsa	ND																															-0.22158
Rras	ND																															0.258972
Sdr9c7	ND																															0.112944
Slc1a6	ND																															0.600404
Slc38a3	ND																															-3.48932
Slc39a8	ND																															0.299372
Slc44a2	ND																															1
Slc6a11	ND																															#DIV/0!
Snrpb	ND																															#DIV/0!
Sod1	ND																															#DIV/0!
Sptan1	ND																															-0.170895
Tpm3-rs7	ND																															0.341965
Tubb4a	ND																															0.379253
Vim	ND																															0.495256
Vps35	ND																															0.47305
Vps37b	ND																															0.469043

## Sheet: GDE2-eFLAG EV FCs
Fold Changes for Proteins in GDE2-eFLAG EVs Relative to Control EVs
Gene ID	FC		Key
Hspd1	22.5544		FC = Fold change for specified protein comparing GDE2-eFLAG EVs to nonspecific signal from control EVs
Atp6ap2	8.68369		ND = Not detected in control EVs and thus a FC could not be calculated
Cp	6.89009
C1qtnf5	6.27086
Gnai1	5.00723
Atp1a1	4.98793
Hp	4.47659
Aldh2	4.45689
Lpl	4.41257
Rab33b	4.35829
Rtn3	3.84673
Ctsd	3.82213
Ywhae	3.81084
Tspan7	3.56076
Krt27	2.61451
Serpine2	2.3478
Itm2c	2.23272
Pdcd6ip	2.10874
Ezr	1.89358
Mfge8	1.8307
Pla2g7	1.75623
Slc1a3	1.68012
Fsip2	1.63503
Calm1	1.57263
Ldhb	1.51633
Tgfbi	1.47584
Rps4x	1.35843
Serpina3k	1.34694
Itih4	1.19374
Atp6v1a	1.17583
Hba	1.13637
Tuba3b	1.09119
C4b	1.06746
Bcan	1.06385
Prss59	0.993671
Hbb-b1	0.974481
Atp5f1b	0.837457
Rps13	0.789975
Lyz1	0.765731
Hsp90b1	0.757173
Pnp	0.716255
C3	0.715612
Igfbp3	0.68734
Ahcy	0.656368
Pls1	0.652209
Btbd17	0.614578
Tpi1	0.602202
Clstn3	0.599514
Slc3a2	0.573677
Mug1	0.55301
Gm5414	0.551023
Ttyh1	0.542333
Actb	0.459401
Atp1a3	0.424269
Rab1A	0.401609
Edil3	0.39613
Olfm1	0.386469
Htra1	0.37573
Serpinc1	0.373993
Sdcbp	0.360728
Tubb2a	0.350556
A2m	0.323701
Eif4a1	0.322886
Prl7c1	0.303283
Eef2	0.297794
Atp4a	0.284405
Tuba1b	0.280449
Sparcl1	0.274202
Prdx4	0.267777
Hsp90aa1	0.257325
Eno1	0.254493
Tubb5	0.251666
Prdx2	0.23612
Apoe	0.233858
Gstm1	0.23136
Cat	0.219751
Hsp90ab1	0.218327
Fn1	0.211977
Pdia6	0.210313
H2bc15	0.207215
Spon1	0.20572
Gsn	0.205423
Pgk2	0.197342
Clu	0.192752
Camk2d	0.191021
Gpm6a	0.181507
Idh1	0.172049
H4c16	0.161147
Cd63	0.120749
Cltc	0.0970335
Rpl12	0.0922368
Itih2	0.0841609
Atp6v1e1	0.0755121
Krt90	0.0576389
Fn1	0.0477406
Hspa8	0.0360619
Atp6v1b2	0.0305358
Cpe	0.00692229
Cd81	0.00453026
Actr1a	ND
Alb	ND
Aldh1a1	ND
Aldh9a1	ND
Anks4b	ND
Anxa4	ND
Anxa5	ND
Aoc3	ND
Apob	ND
Apod	ND
Asl	ND
C1qc	ND
C1ra	ND
C1s2	ND
Camk2a	ND
Carf	ND
Cct3	ND
Cpa4	ND
Cpb2	ND
Dner	ND
Dpp6	ND
Fgb	ND
Fgg	ND
Flot2	ND
Ftl1	ND
Gas6	ND
Hbb-bs	ND
Hbb-y	ND
Hnrnpk	ND
Igfbp5	ND
Igkv8-28	ND
Impa2	ND
Ins1	ND
Itgb1	ND
Lbp	ND
Lcn2	ND
Lcp1	ND
Lgi3	ND
Lum	ND
Macroh2a1	ND
Marcks	ND
Matn4	ND
Mettl7b	ND
Mgat5	ND
Mpo	ND
Msn	ND
Mt2	ND
Myf5	ND
Myh10	ND
Ncam1	ND
Nme1	ND
Pld3	ND
Pls3	ND
Pltp	ND
Pon2	ND
Prdx6	ND
Psap	ND
Pzp	ND
Rab10	ND
Rack1	ND
Rnase4	ND
Rps3	ND
Septin7	ND
Serpina3g	ND
Serpina3n	ND
Serpinf1	ND
Serping1	ND
Slc1a2	ND
Slc39a8	ND
Slc7a5	ND
Srsf1	ND
Stab1	ND
Sv2a	ND
Syp	ND
Tf	ND
Tnr	ND
Tsg101	ND
Vamp3	ND
Vim	ND
