# Supplementary material for: The Six-Transmembrane Enzyme GDE2 Is Required for the Release of Molecularly Distinct Small Extracellular Vesicles from Neurons
Source: Cells. 2024 Aug 24;13(17):1414. doi: 10.3390/cells13171414 (PMC11394063; doi:10.3390/cells13171414)
Supplement: Supplementary file 1 [file cells-13-01414-s001.zip › Table S4-GO-Term Analysis of Proteins Increased in GDE2-eFLAG EVs Relative to Control.xlsm]

## Sheet: GDE2-eFLAG EVs
GO-Term Analysis of Proteins Increased in GDE2-eFLAG EVs Relative to Control EVs
Category	GO Term	Gene IDs	FDR		Key
GOTERM_CC_FAT	GO:0005576~extracellular region	ITGB1, INS1, SPON1, HSP90AB1, SERPINE2, CD81, PZP, HP, HBB-B1, CLU, MPO, C4B, C1S2, FTL1, PNP, TUBB5, C1QTNF5, TNR, LBP, EDIL3, CTSD, FGB, PDCD6IP, IGFBP5, IGFBP3, SERPINF1, ATP6AP2, ANXA5, FGG, RNASE4, HBB-BS, PDIA6, BCAN, OLFM1, TUBB2A, H2BC15, CAT, SERPING1, MFGE8, GAS6, MATN4, ITIH4, CD63, CPB2, ITIH2, TSG101, SERPINC1, PON2, LYZ1, HTRA1, LPL, PLA2G7, HSP90B1, HSPD1, C3, SDCBP, PRL7C1, PRDX4,…	8.72891e-20		GOTERM_CC_FAT = cellular component
GOTERM_CC_FAT	GO:0044421~extracellular region part	ITGB1, INS1, SPON1, SERPINE2, CD81, PZP, HP, HBB-B1, CLU, MPO, C4B, C1S2, TUBB5, C1QTNF5, TNR, LBP, CTSD, FGB, PDCD6IP, IGFBP5, IGFBP3, SERPINF1, ATP6AP2, ANXA5, FGG, RNASE4, HBB-BS, PDIA6, BCAN, OLFM1, TUBB2A, H2BC15, CAT, SERPING1, MFGE8, GAS6, MATN4, ITIH4, CD63, CPB2, TSG101, SERPINC1, LYZ1, LPL, PLA2G7, HSPD1, C3, SDCBP, PRL7C1, PRDX4, MUG1, PSAP, APOD, APOE, A2M, APOB, PLTP, CPA4, AOC3, HSP…	8.72891e-20		GOTERM_BP_FAT = biological process
GOTERM_CC_FAT	GO:0005615~extracellular space	INS1, SERPINE2, PZP, HP, HBB-B1, CLU, MPO, C4B, C1S2, C1QTNF5, TNR, LBP, CTSD, FGB, IGFBP5, IGFBP3, SERPINF1, ATP6AP2, ANXA5, FGG, RNASE4, HBB-BS, PDIA6, BCAN, OLFM1, H2BC15, CAT, SERPING1, MFGE8, GAS6, ITIH4, CD63, CPB2, SERPINC1, LYZ1, LPL, PLA2G7, HSPD1, C3, PRL7C1, PRDX4, MUG1, PSAP, APOD, APOE, A2M, APOB, PLTP, CPA4, AOC3, C1RA, GSN, LUM, IGKV8-28, LGI3, FN1, SERPINA3K, SERPINA3N, SERPINA3G,…	3.50608e-16		GOTERM_MF_FAT = molecular function
GOTERM_CC_FAT	GO:0045202~synapse	ITGB1, YWHAE, SERPINE2, CLSTN3, CLTC, ENO1, CLU, ACTB, RPS4X, C4B, FLOT2, TNR, PLS3, ATP6V1E1, CTSD, RPS13, FGB, ATP6AP2, ANXA5, FGG, SYP, RAB33B, BCAN, OLFM1, ALDH1A1, ATP6V1B2, VAMP3, ATP6V1A, GPM6A, RTN3, RAB1A, CAMK2D, TTYH1, RPL12, CAMK2A, SLC1A2, ATP1A3, SLC1A3, SLC3A2, ATP1A1, SDCBP, SV2A, RPS3, NCAM1, APOE, MYH10, HSPA8, LGI3, EEF2, SEPTIN7, RAB10, MARCKS, HNRNPK, EIF6, CPE, CALM1, C1QC	1.81873e-13		FDR = false detection rate
GOTERM_CC_FAT	GO:0097458~neuron part	ITGB1, YWHAE, HSP90AB1, SERPINE2, CLSTN3, CLTC, ENO1, CLU, ACTB, C4B, DNER, RACK1, FLOT2, PLS3, ATP6V1E1, CTSD, PLS1, HSP90AA1, SERPINF1, ATP6AP2, ANXA5, SYP, RAB33B, BCAN, OLFM1, ALDH1A1, ATP6V1B2, VAMP3, ATP6V1A, GPM6A, RTN3, RAB1A, CAMK2D, TTYH1, RPL12, CAMK2A, SLC1A2, ATP1A3, SLC1A3, SLC3A2, ATP1A1, SDCBP, DPP6, SV2A, MGAT5, RPS3, APOD, NCAM1, ASL, APOE, APOB, MYH10, HSPA8, LGI3, SEPTIN7, RAB…	7.35652e-12
GOTERM_CC_FAT	GO:0044456~synapse part	ITGB1, ATP6V1A, RTN3, GPM6A, RAB1A, CLSTN3, RPL12, CAMK2A, CLTC, SLC1A2, ATP1A3, SLC1A3, ATP1A1, ENO1, ACTB, SDCBP, SV2A, RPS3, TNR, FLOT2, NCAM1, APOE, ATP6V1E1, MYH10, CTSD, RPS13, HSPA8, LGI3, ATP6AP2, ANXA5, SYP, EEF2, SEPTIN7, RAB33B, RAB10, BCAN, OLFM1, MARCKS, HNRNPK, ATP6V1B2, CPE, CALM1, C1QC, VAMP3	1.07326e-09
GOTERM_CC_FAT	GO:0043005~neuron projection	ITGB1, YWHAE, RTN3, GPM6A, CAMK2D, HSP90AB1, TTYH1, CLSTN3, CAMK2A, SLC1A2, ATP1A3, SLC1A3, ATP1A1, ENO1, CLU, ACTB, C4B, SV2A, DNER, RACK1, RPS3, FLOT2, ASL, APOD, NCAM1, APOE, MYH10, HSPA8, HSP90AA1, SERPINF1, LGI3, ATP6AP2, ANXA5, SYP, SEPTIN7, BCAN, OLFM1, MARCKS, HNRNPK, ALDH1A1, CPE, VIM, CALM1, VAMP3	1.88477e-08
GOTERM_CC_FAT	GO:0044297~cell body	GPM6A, RAB1A, CAMK2D, HSP90AB1, SERPINE2, CAMK2A, SLC1A2, ATP1A3, SLC1A3, SLC3A2, C4B, DPP6, TUBB5, SV2A, MGAT5, DNER, RACK1, ASL, APOD, NCAM1, APOE, APOB, MYH10, CCT3, HSPA8, HSP90AA1, SERPINF1, ATP6AP2, ANXA5, SEPTIN7, OLFM1, CPE, VIM	2.92073e-08
GOTERM_CC_FAT	GO:0036477~somatodendritic compartment	ITGB1, GPM6A, RAB1A, CAMK2D, HSP90AB1, SERPINE2, CLSTN3, CAMK2A, SLC1A2, ATP1A3, SLC1A3, SLC3A2, CLU, C4B, DPP6, SV2A, MGAT5, DNER, RACK1, RPS3, FLOT2, ASL, APOD, NCAM1, APOE, APOB, MYH10, HSPA8, HSP90AA1, SERPINF1, ANXA5, SEPTIN7, BCAN, OLFM1, MARCKS, HNRNPK, CPE	9.76412e-08
GOTERM_BP_FAT	GO:0051049~regulation of transport	ITGB1, YWHAE, INS1, CD63, CAMK2D, CPB2, TSG101, HSP90AB1, SERPINE2, CD81, CAMK2A, SLC1A2, ATP1A1, CLU, ACTB, C3, SDCBP, PRL7C1, DPP6, SV2A, RACK1, APOD, NCAM1, LBP, APOE, MYH10, PLTP, AOC3, FGB, HSPA8, HSP90AA1, PDCD6IP, IGFBP3, LGI3, ANXA5, FGG, MSN, SYP, RAB33B, ATP4A, SLC7A5, HNRNPK, LCN2, LCP1, CALM1, GAS6, VAMP3	4.68092e-07
GOTERM_CC_FAT	GO:0098793~presynapse	ATP6V1A, RTN3, GPM6A, RAB1A, RPL12, CAMK2A, CLTC, SLC1A2, ATP1A3, ACTB, SDCBP, SV2A, FLOT2, NCAM1, ATP6V1E1, CTSD, HSPA8, LGI3, ATP6AP2, ANXA5, SYP, SEPTIN7, RAB33B, RAB10, MARCKS, HNRNPK, ATP6V1B2, CALM1, VAMP3	6.75454e-07
GOTERM_CC_FAT	GO:0098793~presynapse	ATP6V1A, RTN3, GPM6A, RAB1A, RPL12, CAMK2A, CLTC, SLC1A2, ATP1A3, ACTB, SDCBP, SV2A, FLOT2, NCAM1, ATP6V1E1, CTSD, HSPA8, LGI3, ATP6AP2, ANXA5, SYP, SEPTIN7, RAB33B, RAB10, MARCKS, HNRNPK, ATP6V1B2, CALM1, VAMP3	6.75454e-07
GOTERM_CC_FAT	GO:0099503~secretory vesicle	ITGB1, ATP6V1A, INS1, SERPINE2, LYZ1, CLTC, CLU, MPO, HSPD1, SV2A, FLOT2, ATP6V1E1, FGB, HSPA8, IGFBP3, LGI3, ANXA4, ATP6AP2, ANXA5, FGG, PRSS59, SYP, RAB10, ATP6V1B2, CPE, MFGE8, CALM1, VAMP3	6.75454e-07
GOTERM_BP_FAT	GO:0051246~regulation of protein metabolic process	ITGB1, YWHAE, INS1, SPON1, HSP90AB1, SERPINE2, CD81, PZP, HBB-B1, ENO1, CLU, ACTB, RPS4X, RACK1, FLOT2, CTSD, FGB, HSP90AA1, IGFBP5, IGFBP3, SERPINF1, ATP6AP2, FGG, SERPING1, GAS6, ITIH4, RTN3, RAB1A, CAMK2D, CPB2, ITIH2, TSG101, SERPINC1, MACROH2A1, HSP90B1, HSPD1, C3, PRDX2, MUG1, MGAT5, PSAP, RPS3, APOD, APOE, A2M, HSPA8, GSN, FN1, SERPINA3K, MSN, SERPINA3N, EEF2, SERPINA3G, EIF6, VIM, CALM1, …	1.732e-06
GOTERM_CC_FAT	GO:0043025~neuronal cell body	GPM6A, RAB1A, CAMK2D, HSP90AB1, SERPINE2, CAMK2A, ATP1A3, SLC1A3, SLC3A2, C4B, DPP6, SV2A, MGAT5, DNER, RACK1, ASL, APOD, NCAM1, APOE, APOB, MYH10, HSPA8, HSP90AA1, SERPINF1, ANXA5, SEPTIN7, OLFM1, CPE	1.73605e-06
GOTERM_CC_FAT	GO:0098590~plasma membrane region	ITGB1, ATP6V1A, GPM6A, HSP90AB1, CD81, TTYH1, CLSTN3, CAMK2A, CLTC, SLC1A2, ATP1A3, SLC1A3, SLC3A2, ATP1A1, ENO1, C1QTNF5, RPS3, FLOT2, SLC39A8, NCAM1, ATP6V1E1, HSPA8, HSP90AA1, ANXA4, ATP6AP2, FN1, MSN, SYP, SEPTIN7, NME1, BCAN, ATP4A, OLFM1, SLC7A5, MARCKS, ATP6V1B2, CPE, LCP1, VAMP3	1.73605e-06
GOTERM_BP_FAT	GO:0030162~regulation of proteolysis	INS1, ITIH4, SPON1, CPB2, HSP90AB1, ITIH2, SERPINE2, SERPINC1, PZP, ENO1, CLU, HSPD1, C3, MUG1, RACK1, RPS3, APOE, A2M, CTSD, HSPA8, GSN, SERPINF1, SERPINA3K, SERPINA3N, SERPINA3G, SERPING1, GAS6	2.22897e-06
GOTERM_MF_FAT	GO:0061134~peptidase regulator activity	ITIH4, ITIH2, SERPINE2, SERPINC1, SERPINF1, PZP, SERPINA3K, FN1, SERPINA3N, SERPINA3G, C3, C4B, MUG1, RACK1, SERPING1, GAS6, A2M	2.59002e-06
GOTERM_MF_FAT	GO:0016209~antioxidant activity	PRDX2, HBB-Y, PRDX4, CAT, HP, HBB-B1, APOE, HBB-BS, MPO, CP, PRDX6	2.59002e-06
GOTERM_MF_FAT	GO:0004866~endopeptidase inhibitor activity	ITIH4, ITIH2, SERPINE2, SERPINC1, SERPINF1, PZP, SERPINA3K, SERPINA3N, SERPINA3G, C3, C4B, MUG1, SERPING1, GAS6, A2M	2.66437e-06
GOTERM_MF_FAT	GO:0004867~serine-type endopeptidase inhibitor activity	ITIH4, ITIH2, SERPINE2, SERPINC1, MUG1, SERPINF1, PZP, SERPINA3K, SERPING1, SERPINA3N, A2M, SERPINA3G	2.66437e-06
GOTERM_MF_FAT	GO:0030414~peptidase inhibitor activity	ITIH4, ITIH2, SERPINE2, SERPINC1, SERPINF1, PZP, SERPINA3K, SERPINA3N, SERPINA3G, C3, C4B, MUG1, SERPING1, GAS6, A2M	2.66437e-06
GOTERM_MF_FAT	GO:0043168~anion binding	YWHAE, EIF4A1, HSP90AB1, SERPINE2, MPO, ACTB, ACTR1A, TUBA1B, PNP, TUBB5, ALDH2, CCT3, HSP90AA1, ANXA4, ANXA5, RAB33B, NME1, TUBB2A, ATP6V1B2, MFGE8, GAS6, ATP6V1A, RAB1A, CAMK2D, SERPINC1, CAMK2A, ATP1A3, SLC1A3, LPL, ATP1A1, TUBA3B, MACROH2A1, PLA2G7, GNAI1, HSP90B1, HSPD1, SDCBP, ATP5F1B, PSAP, NCAM1, APOE, PGK2, APOB, MYH10, PLTP, HSPA8, GSTM1, GSN, FN1, EEF2, SEPTIN7, RAB10, ATP4A, MARCKS, A…	2.66437e-06
GOTERM_BP_FAT	GO:0051240~positive regulation of multicellular organismal process	ITGB1, INS1, RAB1A, CAMK2D, CPB2, SERPINE2, CD81, CLSTN3, LPL, ATP1A1, ENO1, CLU, MACROH2A1, ACTB, HSPD1, C3, SDCBP, PRDX2, PRL7C1, PNP, ATP5F1B, RACK1, RPS3, TNR, NCAM1, LBP, APOE, PLS1, FGB, HSP90AA1, GSN, LUM, SERPINF1, ATP6AP2, FGG, FN1, NME1, BCAN, OLFM1, SLC7A5, MARCKS, HNRNPK, ALB, LCN2, VIM, GAS6, MYF5	3.13678e-06
GOTERM_BP_FAT	GO:0051050~positive regulation of transport	ITGB1, YWHAE, INS1, CD63, CPB2, TSG101, HSP90AB1, CD81, CAMK2A, SLC1A2, CLU, C3, SDCBP, PRL7C1, DPP6, RACK1, LBP, APOE, MYH10, PLTP, AOC3, FGB, HSPA8, HSP90AA1, PDCD6IP, FGG, MSN, SLC7A5, HNRNPK, LCN2, CALM1, GAS6	3.45802e-06
GOTERM_MF_FAT	GO:0061135~endopeptidase regulator activity	ITIH4, ITIH2, SERPINE2, SERPINC1, SERPINF1, PZP, SERPINA3K, SERPINA3N, SERPINA3G, C3, C4B, MUG1, SERPING1, GAS6, A2M	3.60076e-06
GOTERM_BP_FAT	GO:0006508~proteolysis	INS1, ITIH4, SPON1, CPB2, TSG101, HSP90AB1, ITIH2, SERPINE2, SERPINC1, PZP, HP, HTRA1, ENO1, CLU, HSP90B1, HSPD1, C3, SDCBP, C1S2, DPP6, MUG1, RACK1, RPS3, APOE, A2M, CTSD, CPA4, FGB, HSPA8, C1RA, PDCD6IP, GSN, SERPINF1, ATP6AP2, FGG, PRSS59, SERPINA3K, SERPINA3N, SERPINA3G, CPE, SERPING1, GAS6	4.49712e-06
GOTERM_BP_FAT	GO:0051248~negative regulation of protein metabolic process	YWHAE, RTN3, INS1, ITIH4, SPON1, CPB2, TSG101, HSP90AB1, ITIH2, SERPINE2, SERPINC1, PZP, CLU, MACROH2A1, ACTB, MUG1, MGAT5, RACK1, RPS3, FLOT2, APOD, APOE, A2M, IGFBP5, IGFBP3, SERPINF1, SERPINA3K, SERPINA3N, SERPINA3G, EIF6, SERPING1, GAS6, ITM2C	5.79591e-06
GOTERM_BP_FAT	GO:0042744~hydrogen peroxide catabolic process	PRDX2, HBB-Y, PRDX4, CAT, HBB-B1, HBB-BS, MPO, PRDX6	5.79591e-06
GOTERM_BP_FAT	GO:0022610~biological adhesion	ITGB1, CD63, RAB1A, SPON1, HSP90AB1, SERPINE2, CD81, TTYH1, CLSTN3, ACTB, HSPD1, PRDX2, PNP, ATP5F1B, STAB1, RPS3, TNR, FLOT2, SLC39A8, APOD, NCAM1, MYH10, EDIL3, AOC3, FGB, HSP90AA1, GSN, FGG, FN1, MSN, PDIA6, BCAN, MARCKS, TGFBI, MFGE8, GAS6, MYF5, VAMP3	6.07369e-06
GOTERM_BP_FAT	GO:0044092~negative regulation of molecular function	YWHAE, INS1, ITIH4, CAMK2D, TSG101, ITIH2, SERPINE2, SERPINC1, PZP, CAMK2A, MACROH2A1, ACTB, PRDX2, MUG1, MGAT5, RACK1, APOE, A2M, AOC3, SERPINF1, ANXA4, SERPINA3K, SERPINA3N, SERPINA3G, CAT, SERPING1, CALM1, GAS6	6.64388e-06
GOTERM_MF_FAT	GO:0004601~peroxidase activity	PRDX2, HBB-Y, PRDX4, CAT, HBB-B1, HBB-BS, MPO, CP, PRDX6	7.04565e-06
GOTERM_MF_FAT	GO:0004857~enzyme inhibitor activity	ITIH4, ITIH2, SERPINE2, SERPINC1, CLSTN3, SERPINF1, PZP, SERPINA3K, SERPINA3N, SERPINA3G, MACROH2A1, C3, C4B, MUG1, MGAT5, RACK1, SERPING1, GAS6, A2M	7.35165e-06
GOTERM_MF_FAT	GO:0043167~ion binding	ITGB1, YWHAE, EIF4A1, SPON1, HSP90AB1, SERPINE2, CLSTN3, HBB-B1, ENO1, MPO, ACTB, C1S2, ACTR1A, FTL1, TUBA1B, PNP, TUBB5, ALDH2, IMPA2, STAB1, DNER, PLS3, EDIL3, PLS1, CCT3, HSP90AA1, ANXA4, ANXA5, FGG, HBB-BS, RAB33B, NME1, BCAN, TUBB2A, CAT, ATP6V1B2, LCP1, MFGE8, GAS6, MATN4, ATP6V1A, HBB-Y, RAB1A, CAMK2D, CPB2, AHCY, SERPINC1, TTYH1, PON2, CAMK2A, SLC1A2, ATP1A3, SLC1A3, LPL, ATP1A1, TUBA3B, …	7.35165e-06
GOTERM_MF_FAT	GO:0016684~oxidoreductase activity, acting on peroxide as acceptor	PRDX2, HBB-Y, PRDX4, CAT, HBB-B1, HBB-BS, MPO, CP, PRDX6	7.35165e-06
GOTERM_MF_FAT	GO:0097367~carbohydrate derivative binding	ATP6V1A, EIF4A1, RAB1A, CAMK2D, HSP90AB1, ITIH2, SERPINE2, SERPINC1, CAMK2A, ATP1A3, LPL, ATP1A1, TUBA3B, MACROH2A1, MPO, ACTB, GNAI1, HSP90B1, HSPD1, SDCBP, ACTR1A, TUBA1B, PNP, TUBB5, ATP5F1B, PSAP, STAB1, NCAM1, LBP, PGK2, APOE, APOB, MYH10, CCT3, HSPA8, HSP90AA1, FN1, EEF2, SEPTIN7, RAB33B, NME1, RAB10, BCAN, ATP4A, TUBB2A, ATP6V1B2, ITM2C	7.35165e-06
GOTERM_BP_FAT	GO:0033036~macromolecule localization	ITGB1, YWHAE, INS1, HSP90AB1, CLSTN3, CD81, CLTC, CLU, ACTB, C1QTNF5, RACK1, FLOT2, LBP, CTSD, PLS1, CCT3, FGB, HSP90AA1, PDCD6IP, IGFBP3, ANXA5, FGG, RAB33B, H4C16, H2BC15, LCP1, GAS6, VAMP3, CD63, RAB1A, CAMK2D, TSG101, CAMK2A, SRSF1, LPL, MACROH2A1, GNAI1, HSP90B1, HSPD1, C3, DPP6, PSAP, APOD, APOE, APOB, MYH10, PLTP, HSPA8, GSN, MSN, RAB10, MARCKS, HNRNPK, EIF6, CPE, ANKS4B, FSIP2	7.53863e-06
GOTERM_BP_FAT	GO:0008104~protein localization	ITGB1, YWHAE, INS1, HSP90AB1, CLSTN3, CD81, CLTC, CLU, ACTB, C1QTNF5, RACK1, FLOT2, CTSD, PLS1, CCT3, FGB, HSP90AA1, PDCD6IP, ANXA5, FGG, RAB33B, H4C16, H2BC15, LCP1, GAS6, VAMP3, CD63, RAB1A, CAMK2D, TSG101, CAMK2A, SRSF1, MACROH2A1, GNAI1, HSP90B1, HSPD1, DPP6, PSAP, APOD, APOE, APOB, MYH10, HSPA8, GSN, MSN, RAB10, MARCKS, HNRNPK, EIF6, CPE, ANKS4B, FSIP2	8.85301e-06
GOTERM_BP_FAT	GO:0032880~regulation of protein localization	ITGB1, YWHAE, INS1, CAMK2D, TSG101, HSP90AB1, CD81, CLSTN3, CAMK2A, CLTC, MACROH2A1, ACTB, GNAI1, DPP6, RACK1, APOD, APOE, MYH10, CTSD, PLS1, CCT3, FGB, HSP90AA1, GSN, ANXA5, FGG, MSN, HNRNPK, LCP1, GAS6	8.85301e-06
GOTERM_BP_FAT	GO:0032268~regulation of cellular protein metabolic process	ITGB1, YWHAE, INS1, SPON1, HSP90AB1, SERPINE2, CD81, PZP, HBB-B1, ENO1, CLU, ACTB, RPS4X, RACK1, CTSD, FGB, HSP90AA1, IGFBP5, IGFBP3, SERPINF1, ATP6AP2, FGG, SERPING1, GAS6, ITIH4, CAMK2D, CPB2, ITIH2, TSG101, SERPINC1, MACROH2A1, HSP90B1, HSPD1, C3, PRDX2, MUG1, MGAT5, PSAP, RPS3, APOE, A2M, HSPA8, GSN, FN1, SERPINA3K, SERPINA3N, EEF2, SERPINA3G, EIF6, VIM, CALM1	9.42347e-06
GOTERM_BP_FAT	GO:0048584~positive regulation of response to stimulus	ITGB1, YWHAE, INS1, HSP90AB1, CD81, CLU, ACTB, C4B, C1S2, PNP, RACK1, FLOT2, LBP, CTSD, FGB, HSP90AA1, IGFBP5, IGFBP3, ATP6AP2, FGG, CAT, SERPING1, GAS6, CD63, CAMK2D, CPB2, CAMK2A, LPL, MACROH2A1, PLA2G7, HSPD1, C3, SDCBP, PRDX2, PRL7C1, MGAT5, PSAP, RPS3, NCAM1, APOE, A2M, AOC3, HSPA8, C1RA, GSN, FN1, MARCKS, CALM1, ITM2C, C1QC	9.42347e-06
GOTERM_BP_FAT	GO:0007155~cell adhesion	ITGB1, CD63, RAB1A, SPON1, SERPINE2, CD81, TTYH1, CLSTN3, ACTB, HSPD1, PRDX2, PNP, ATP5F1B, STAB1, RPS3, TNR, FLOT2, SLC39A8, APOD, NCAM1, MYH10, EDIL3, AOC3, FGB, HSP90AA1, GSN, FGG, FN1, MSN, PDIA6, BCAN, MARCKS, TGFBI, MFGE8, GAS6, MYF5, VAMP3	9.42347e-06
GOTERM_BP_FAT	GO:0098754~detoxification	PRDX2, HBB-Y, CAT, HBB-B1, MT2, SLC39A8, HBB-BS, MPO, PRDX6	1.87739e-05
GOTERM_BP_FAT	GO:0016192~vesicle-mediated transport	ITGB1, RTN3, INS1, CD63, RAB1A, TSG101, CD81, CLTC, CLU, ACTB, C3, SDCBP, ATP5F1B, SV2A, RACK1, NCAM1, LBP, APOE, MYH10, FGB, HSPA8, PDCD6IP, GSN, LGI3, FGG, MSN, SYP, SEPTIN7, RAB33B, NME1, RAB10, HNRNPK, MFGE8, GAS6, VAMP3	1.91512e-05
GOTERM_MF_FAT	GO:0036094~small molecule binding	YWHAE, EIF4A1, HSP90AB1, CD81, HBB-B1, ACTB, ACTR1A, TUBA1B, PNP, TUBB5, ALDH2, CCT3, HSP90AA1, HBB-BS, SYP, RAB33B, NME1, TUBB2A, ALDH1A1, CAT, ATP6V1B2, ALDH9A1, ATP6V1A, HBB-Y, RAB1A, CAMK2D, AHCY, CAMK2A, ATP1A3, SLC1A3, ATP1A1, TUBA3B, GNAI1, HSP90B1, HSPD1, LDHB, ATP5F1B, PSAP, APOD, PGK2, MYH10, HSPA8, IDH1, EEF2, SEPTIN7, RAB10, ATP4A, ALB, LCN2, ITM2C	2.24663e-05
GOTERM_BP_FAT	GO:0006952~defense response	YWHAE, INS1, ITIH4, RAB1A, AHCY, CD81, LYZ1, CAMK2A, HP, HTRA1, LPL, PLA2G7, MPO, PLD3, HSPD1, C3, C4B, PRDX2, C1S2, STAB1, SLC39A8, APOD, LBP, APOE, A2M, AOC3, FGB, C1RA, HSP90AA1, GSN, FGG, FN1, RNASE4, SERPINA3N, LCN2, SERPING1, VIM, CALM1, C1QC, VAMP3	2.6177e-05
GOTERM_BP_FAT	GO:0009611~response to wounding	FGB, ITGB1, INS1, CPB2, SERPINE2, SERPINC1, CD81, ANXA5, FGG, FN1, SLC1A2, SLC1A3, PDIA6, PRDX2, SERPING1, TNR, APOD, APOE, LCP1, GAS6, MYH10, MATN4	2.62638e-05
GOTERM_BP_FAT	GO:0010033~response to organic substance	ITGB1, INS1, HSP90AB1, CD81, ENO1, CLU, MPO, ACTB, TUBA1B, ALDH2, RACK1, LBP, CTSD, FGB, HSP90AA1, IGFBP5, SERPINF1, ANXA5, FGG, SYP, PDIA6, SLC7A5, ALDH1A1, CAT, GAS6, VAMP3, HBB-Y, ITIH4, CD63, CPB2, CAMK2A, SRSF1, HTRA1, SLC1A2, ATP1A3, SLC1A3, LPL, SLC3A2, ATP1A1, GNAI1, HSP90B1, HSPD1, SDCBP, PRDX2, ATP5F1B, PSAP, RPS3, NCAM1, A2M, APOB, HSPA8, GSN, IDH1, FN1, SERPINA3K, MSN, SERPINA3N, SERP…	2.62638e-05
GOTERM_BP_FAT	GO:0052547~regulation of peptidase activity	ITIH4, ITIH2, GSN, SERPINE2, SERPINC1, SERPINF1, PZP, SERPINA3K, SERPINA3N, SERPINA3G, HSPD1, MUG1, RACK1, RPS3, SERPING1, GAS6, A2M, CTSD	3.24176e-05
GOTERM_BP_FAT	GO:1903827~regulation of cellular protein localization	YWHAE, CCT3, ITGB1, INS1, CAMK2D, HSP90AA1, GSN, HSP90AB1, CD81, CAMK2A, CLTC, MSN, MACROH2A1, ACTB, GNAI1, DPP6, HNRNPK, RACK1, APOD, LCP1, GAS6, PLS1	3.24176e-05
GOTERM_BP_FAT	GO:0060627~regulation of vesicle-mediated transport	FGB, ITGB1, CD63, HSPA8, TSG101, PDCD6IP, LGI3, FGG, MSN, SYP, CLU, ACTB, RAB33B, C3, SDCBP, HNRNPK, RACK1, NCAM1, LBP, APOE, GAS6	4.29331e-05
GOTERM_BP_FAT	GO:0043086~negative regulation of catalytic activity	AOC3, ITIH4, INS1, TSG101, ITIH2, SERPINE2, SERPINC1, SERPINF1, CAMK2A, PZP, SERPINA3K, SERPINA3N, SERPINA3G, MACROH2A1, ACTB, MUG1, MGAT5, SERPING1, APOE, GAS6, A2M	4.29331e-05
GOTERM_BP_FAT	GO:0034613~cellular protein localization	ITGB1, YWHAE, INS1, RAB1A, CAMK2D, HSP90AB1, CD81, SRSF1, CAMK2A, CLTC, CLU, MACROH2A1, ACTB, GNAI1, HSP90B1, HSPD1, DPP6, PSAP, RACK1, FLOT2, APOD, APOE, PLS1, CCT3, HSPA8, HSP90AA1, GSN, MSN, RAB33B, RAB10, MARCKS, H4C16, H2BC15, HNRNPK, EIF6, CPE, LCP1, GAS6, VAMP3, FSIP2	4.29331e-05
GOTERM_BP_FAT	GO:0060627~regulation of vesicle-mediated transport	FGB, ITGB1, CD63, HSPA8, TSG101, PDCD6IP, LGI3, FGG, MSN, SYP, CLU, ACTB, RAB33B, C3, SDCBP, HNRNPK, RACK1, NCAM1, LBP, APOE, GAS6	4.29331e-05
GOTERM_BP_FAT	GO:0051641~cellular localization	ITGB1, YWHAE, INS1, HSP90AB1, CD81, CLTC, CLU, ACTB, FTL1, RACK1, FLOT2, ATP6V1E1, PLS1, CCT3, HSP90AA1, ATP6AP2, SYP, RAB33B, H4C16, H2BC15, ATP6V1B2, LCP1, GAS6, VAMP3, ATP6V1A, RAB1A, CAMK2D, TSG101, CAMK2A, SRSF1, SLC1A2, MACROH2A1, GNAI1, HSP90B1, HSPD1, DPP6, ATP5F1B, SV2A, PSAP, APOD, APOE, APOB, MYH10, HSPA8, GSN, MSN, RAB10, MARCKS, HNRNPK, EIF6, ALB, CPE, CALM1, FSIP2	4.48195e-05
GOTERM_BP_FAT	GO:0070727~cellular macromolecule localization	ITGB1, YWHAE, INS1, RAB1A, CAMK2D, HSP90AB1, CD81, SRSF1, CAMK2A, CLTC, CLU, MACROH2A1, ACTB, GNAI1, HSP90B1, HSPD1, DPP6, PSAP, RACK1, FLOT2, APOD, APOE, PLS1, CCT3, HSPA8, HSP90AA1, GSN, MSN, RAB33B, RAB10, MARCKS, H4C16, H2BC15, HNRNPK, EIF6, CPE, LCP1, GAS6, VAMP3, FSIP2	4.55395e-05
GOTERM_CC_FAT	GO:0070062~extracellular exosome	CD63, SDCBP, HSPA8, TSG101, PDCD6IP, CD81, ALB, FN1, APOE, HSPD1	5.02387e-05
GOTERM_BP_FAT	GO:1901700~response to oxygen-containing compound	INS1, CPB2, CAMK2A, SLC1A2, ATP1A3, SLC1A3, LPL, MPO, ACTB, GNAI1, HSP90B1, PRDX2, ALDH2, PSAP, RACK1, RPS3, APOD, NCAM1, LBP, A2M, APOB, CTSD, HSPA8, HSP90AA1, IGFBP5, SERPINF1, ANXA5, SERPINA3K, MSN, SERPINA3N, SERPINA3G, PRDX6, RAB10, SLC7A5, MARCKS, HNRNPK, EIF6, CAT, ALDH1A1, LCN2, VIM, GAS6	5.69448e-05
GOTERM_BP_FAT	GO:0006897~endocytosis	ITGB1, CD63, INS1, HSPA8, RAB1A, TSG101, GSN, CD81, CLTC, SYP, CLU, ACTB, NME1, C3, SDCBP, ATP5F1B, HNRNPK, RACK1, LBP, APOE, GAS6, MFGE8	6.00201e-05
GOTERM_BP_FAT	GO:0065009~regulation of molecular function	ITGB1, YWHAE, INS1, ITIH4, SPON1, CAMK2D, TSG101, HSP90AB1, ITIH2, SERPINE2, SERPINC1, PZP, CAMK2A, ENO1, CLU, MACROH2A1, CARF, ACTB, HSP90B1, HSPD1, PRDX2, MUG1, MGAT5, PSAP, RACK1, RPS3, APOE, A2M, CTSD, AOC3, HSP90AA1, GSN, SERPINF1, ANXA4, SERPINA3K, SERPINA3N, SERPINA3G, SEPTIN7, NME1, HNRNPK, CAT, SERPING1, CALM1, GAS6	6.30487e-05
GOTERM_BP_FAT	GO:1990748~cellular detoxification	PRDX2, HBB-Y, CAT, HBB-B1, SLC39A8, HBB-BS, MPO, PRDX6	6.30487e-05
GOTERM_BP_FAT	GO:0042743~hydrogen peroxide metabolic process	PRDX2, HBB-Y, PRDX4, CAT, HBB-B1, HBB-BS, MPO, PRDX6	6.30487e-05
GOTERM_BP_FAT	GO:0045861~negative regulation of proteolysis	ITIH4, INS1, CPB2, ITIH2, HSP90AB1, SERPINE2, SERPINC1, SERPINF1, PZP, SERPINA3K, SERPINA3N, SERPINA3G, MUG1, SERPING1, GAS6, A2M	6.57196e-05
GOTERM_BP_FAT	GO:0072593~reactive oxygen species metabolic process	INS1, HBB-Y, HSP90AA1, HSP90AB1, HBB-B1, HBB-BS, PRDX6, MPO, CLU, HSPD1, PRDX2, PRDX4, CAT, LCN2, ASL	7.81941e-05
GOTERM_BP_FAT	GO:0080134~regulation of response to stress	ITGB1, YWHAE, INS1, CPB2, SERPINE2, SERPINC1, CD81, HTRA1, HBB-B1, LPL, ENO1, CLU, MACROH2A1, ACTB, PLD3, HSPD1, C3, PRDX2, PNP, RACK1, RPS3, TNR, SLC39A8, APOD, LBP, APOE, A2M, AOC3, FGB, HSP90AA1, GSN, ANXA5, FGG, PDIA6, HNRNPK, SERPING1	7.81941e-05
GOTERM_BP_FAT	GO:0009605~response to external stimulus	INS1, SERPINE2, CD81, HP, CLU, MPO, STAB1, TNR, SLC39A8, LBP, FGB, HSP90AA1, ANXA5, FGG, RNASE4, SLC7A5, CAT, SERPING1, GAS6, GPM6A, CD63, RAB1A, CPB2, AHCY, SERPINC1, LYZ1, HTRA1, SLC1A2, ATP1A3, SLC1A3, LPL, ATP1A1, PLA2G7, PLD3, C3, PRDX2, PRL7C1, APOD, NCAM1, APOE, A2M, APOB, MYH10, AOC3, HSPA8, GSN, FN1, MT2, SERPINA3N, ALB, LCN2, VIM	7.81941e-05
GOTERM_BP_FAT	GO:0051128~regulation of cellular component organization	ITGB1, INS1, SERPINE2, CLSTN3, CLTC, ENO1, CLU, ACTB, TUBB5, RACK1, TNR, LBP, PLS1, CCT3, HSP90AA1, PDCD6IP, IGFBP5, IGFBP3, SERPINF1, RAB33B, NME1, OLFM1, LCP1, GAS6, GPM6A, CD63, CAMK2D, CPB2, TSG101, CAMK2A, MACROH2A1, GNAI1, C3, SDCBP, DPP6, RPS3, APOD, NCAM1, APOE, MYH10, HSPA8, GSN, FN1, MSN, SEPTIN7, MARCKS, HNRNPK, LCN2, VIM, ITM2C	8.61195e-05
GOTERM_BP_FAT	GO:0007009~plasma membrane organization	ITGB1, INS1, CAMK2D, CD81, CAMK2A, CLTC, CLU, ACTB, RAB10, DPP6, PSAP, RACK1, FLOT2, GAS6, MYH10, PLS1, VAMP3	8.65045e-05
GOTERM_CC_FAT	GO:0030425~dendrite	ITGB1, GPM6A, HSP90AB1, CLSTN3, CAMK2A, SLC1A2, ATP1A3, SLC1A3, CLU, C4B, SV2A, DNER, RACK1, RPS3, FLOT2, APOD, APOE, MYH10, HSPA8, HSP90AA1, ANXA5, BCAN, MARCKS, HNRNPK, CPE	8.713e-05
GOTERM_CC_FAT	GO:1990777~lipoprotein particle	HP, LPL, APOE, APOB, CLU, PLA2G7, PLTP	9.5472e-05
GOTERM_CC_FAT	GO:0034358~plasma lipoprotein particle	HP, LPL, APOE, APOB, CLU, PLA2G7, PLTP	9.5472e-05
GOTERM_MF_FAT	GO:0017111~nucleoside-triphosphatase activity	CCT3, ATP6V1A, EIF4A1, HSPA8, RAB1A, HSP90AA1, HSP90AB1, ANXA5, ATP1A3, ATP1A1, EEF2, SEPTIN7, GNAI1, RAB33B, HSP90B1, RAB10, ATP4A, TUBA1B, TUBB2A, TUBB5, ATP5F1B, ATP6V1B2, ATP6V1E1, MYH10	9.57535e-05
GOTERM_MF_FAT	GO:0019829~cation-transporting ATPase activity	ATP6V1A, ATP4A, ATP5F1B, ANXA5, ATP6V1B2, ATP1A3, ATP1A1, ATP6V1E1	0.000109749
GOTERM_MF_FAT	GO:0019829~cation-transporting ATPase activity	ATP6V1A, ATP4A, ATP5F1B, ANXA5, ATP6V1B2, ATP1A3, ATP1A1, ATP6V1E1	0.000109749
GOTERM_CC_FAT	GO:0030672~synaptic vesicle membrane	ATP6V1A, RAB10, SV2A, ANXA5, CLTC, ATP6AP2, ATP6V1B2, SYP, ATP6V1E1, CALM1, VAMP3	0.000117728
GOTERM_CC_FAT	GO:0099501~exocytic vesicle membrane	ATP6V1A, RAB10, SV2A, ANXA5, CLTC, ATP6AP2, ATP6V1B2, SYP, ATP6V1E1, CALM1, VAMP3	0.000117728
GOTERM_BP_FAT	GO:0072376~protein activation cascade	FGB, C3, C4B, C1S2, C1RA, FGG, SERPING1, A2M, C1QC	0.000120662
GOTERM_BP_FAT	GO:0061024~membrane organization	ITGB1, INS1, RAB1A, CAMK2D, TSG101, CD81, CAMK2A, CLTC, CLU, ACTB, C3, DPP6, PSAP, RACK1, FLOT2, LBP, APOE, MYH10, PLS1, HSPA8, HSP90AA1, PDCD6IP, GSN, RAB10, GAS6, VAMP3	0.000125423
GOTERM_BP_FAT	GO:0016485~protein processing	FGB, SPON1, CPB2, C1RA, GSN, SERPINE2, FGG, ATP6AP2, ENO1, HSP90B1, C3, SERPING1, CPE, A2M	0.000125423
GOTERM_CC_FAT	GO:0032994~protein-lipid complex	HP, LPL, APOE, APOB, CLU, PLA2G7, PLTP	0.000126496
GOTERM_MF_FAT	GO:0022853~active ion transmembrane transporter activity	ATP6V1A, ATP4A, ATP5F1B, ANXA5, ATP6V1B2, SLC1A2, SLC1A3, ATP1A3, ATP1A1, ATP6V1E1	0.000131424
GOTERM_MF_FAT	GO:0042625~ATPase coupled ion transmembrane transporter activity	ATP6V1A, ATP4A, ATP5F1B, ANXA5, ATP6V1B2, ATP1A3, ATP1A1, ATP6V1E1	0.000131424
GOTERM_MF_FAT	GO:0022853~active ion transmembrane transporter activity	ATP6V1A, ATP4A, ATP5F1B, ANXA5, ATP6V1B2, SLC1A2, SLC1A3, ATP1A3, ATP1A1, ATP6V1E1	0.000131424
GOTERM_MF_FAT	GO:0042625~ATPase coupled ion transmembrane transporter activity	ATP6V1A, ATP4A, ATP5F1B, ANXA5, ATP6V1B2, ATP1A3, ATP1A1, ATP6V1E1	0.000131424
GOTERM_BP_FAT	GO:0010466~negative regulation of peptidase activity	ITIH4, ITIH2, SERPINE2, SERPINC1, SERPINF1, PZP, SERPINA3K, SERPINA3N, SERPINA3G, MUG1, SERPING1, GAS6, A2M	0.000142929
GOTERM_CC_FAT	GO:1903561~extracellular vesicle	CD63, SDCBP, HSPA8, TSG101, PDCD6IP, CD81, ALB, FN1, APOE, HSPD1	0.000150917
GOTERM_BP_FAT	GO:0071705~nitrogen compound transport	ITGB1, YWHAE, INS1, CD63, RAB1A, TSG101, HSP90AB1, CD81, CLSTN3, SRSF1, CLTC, SLC1A2, HBB-B1, SLC1A3, SLC3A2, CLU, HSP90B1, HSPD1, SV2A, PSAP, C1QTNF5, RACK1, APOD, APOE, APOB, MYH10, PLTP, FGB, HSPA8, HSP90AA1, PDCD6IP, ANXA5, FGG, RAB33B, RAB10, SLC7A5, MARCKS, EIF6, CPE, LCP1, GAS6, VAMP3	0.000153261
GOTERM_BP_FAT	GO:0032101~regulation of response to external stimulus	INS1, CPB2, SERPINE2, SERPINC1, CD81, HTRA1, LPL, PLA2G7, PLD3, C3, PRDX2, TNR, SLC39A8, APOD, LBP, APOE, A2M, AOC3, FGB, HSP90AA1, ANXA5, FGG, FN1, SERPING1, GAS6	0.000153893
GOTERM_BP_FAT	GO:0030193~regulation of blood coagulation	FGB, PRDX2, CPB2, SERPINE2, SERPINC1, FGG, ANXA5, SERPING1, APOE	0.000153893
GOTERM_BP_FAT	GO:0042060~wound healing	FGB, ITGB1, INS1, CPB2, SERPINE2, SERPINC1, CD81, ANXA5, FGG, FN1, PDIA6, PRDX2, SERPING1, APOD, APOE, GAS6, MYH10	0.000153893
GOTERM_BP_FAT	GO:0051346~negative regulation of hydrolase activity	ITIH4, ITIH2, SERPINE2, SERPINC1, SERPINF1, CAMK2A, PZP, SERPINA3K, SERPINA3N, SERPINA3G, MUG1, MGAT5, SERPING1, GAS6, A2M	0.000156425
GOTERM_BP_FAT	GO:0006898~receptor-mediated endocytosis	ITGB1, CD63, INS1, HSPA8, CD81, CLTC, SYP, CLU, ACTB, C3, SDCBP, ATP5F1B, HNRNPK, APOE	0.000156425
GOTERM_BP_FAT	GO:0098869~cellular oxidant detoxification	PRDX2, HBB-Y, CAT, HBB-B1, HBB-BS, MPO, PRDX6	0.000156425
GOTERM_BP_FAT	GO:0006898~receptor-mediated endocytosis	ITGB1, CD63, INS1, HSPA8, CD81, CLTC, SYP, CLU, ACTB, C3, SDCBP, ATP5F1B, HNRNPK, APOE	0.000156425
GOTERM_BP_FAT	GO:0070887~cellular response to chemical stimulus	ITGB1, INS1, HSP90AB1, CD81, ENO1, CARF, MPO, ACTB, TUBA1B, ALDH2, RACK1, SLC39A8, LBP, CTSD, FGB, IGFBP5, SERPINF1, ANXA5, FGG, SYP, PDIA6, SLC7A5, CAT, GAS6, VAMP3, ATP6V1A, CD63, CPB2, CAMK2A, SRSF1, HTRA1, SLC1A2, ATP1A3, SLC1A3, LPL, ATP1A1, PLA2G7, GNAI1, HSP90B1, HSPD1, SDCBP, PRDX2, ATP5F1B, PSAP, RPS3, HSPA8, GSTM1, GSN, FN1, MSN, MT2, RAB10, MARCKS, HNRNPK, LCN2, VIM, CALM1	0.000156425
GOTERM_BP_FAT	GO:0030004~cellular monovalent inorganic cation homeostasis	ATP6V1A, ATP4A, CAMK2D, ATP5F1B, ATP6AP2, ATP6V1B2, SLC1A3, ATP1A3, ATP1A1, ATP6V1E1	0.000157751
GOTERM_BP_FAT	GO:0030004~cellular monovalent inorganic cation homeostasis	ATP6V1A, ATP4A, CAMK2D, ATP5F1B, ATP6AP2, ATP6V1B2, SLC1A3, ATP1A3, ATP1A1, ATP6V1E1	0.000157751
GOTERM_BP_FAT	GO:1900046~regulation of hemostasis	FGB, PRDX2, CPB2, SERPINE2, SERPINC1, FGG, ANXA5, SERPING1, APOE	0.000159162
GOTERM_BP_FAT	GO:1904375~regulation of protein localization to cell periphery	ITGB1, INS1, CAMK2D, DPP6, CAMK2A, CLTC, RACK1, GNAI1, ACTB, PLS1	0.000176874
GOTERM_BP_FAT	GO:0051604~protein maturation	FGB, SPON1, CPB2, C1RA, GSN, SERPINE2, FGG, ATP6AP2, ENO1, HSP90B1, C3, PRDX4, SERPING1, CPE, A2M	0.000176874
GOTERM_BP_FAT	GO:0050818~regulation of coagulation	FGB, PRDX2, CPB2, SERPINE2, SERPINC1, FGG, ANXA5, SERPING1, APOE	0.000176874
GOTERM_BP_FAT	GO:0019725~cellular homeostasis	YWHAE, ATP6V1A, INS1, CAMK2D, CPB2, ATP1A3, SLC1A3, ATP1A1, PRDX2, FTL1, PRDX4, ATP5F1B, SV2A, RACK1, SLC39A8, APOE, ATP6V1E1, SERPINF1, ATP6AP2, MT2, CP, PRDX6, ATP4A, ATP6V1B2, CALM1, GAS6	0.000176874
GOTERM_BP_FAT	GO:0010038~response to metal ion	FGB, HSPA8, GSN, SERPINF1, ANXA5, FGG, FN1, ATP1A3, MT2, CP, CARF, IMPA2, CAT, NCAM1, SLC39A8, CALM1	0.000176874
GOTERM_BP_FAT	GO:0034368~protein-lipid complex remodeling	LPL, APOE, APOB, MPO, PLA2G7, PLTP	0.000176874
GOTERM_BP_FAT	GO:0034369~plasma lipoprotein particle remodeling	LPL, APOE, APOB, MPO, PLA2G7, PLTP	0.000176874
GOTERM_BP_FAT	GO:1904375~regulation of protein localization to cell periphery	ITGB1, INS1, CAMK2D, DPP6, CAMK2A, CLTC, RACK1, GNAI1, ACTB, PLS1	0.000176874
GOTERM_BP_FAT	GO:1904375~regulation of protein localization to cell periphery	ITGB1, INS1, CAMK2D, DPP6, CAMK2A, CLTC, RACK1, GNAI1, ACTB, PLS1	0.000176874
GOTERM_BP_FAT	GO:0040007~growth	ITGB1, CAMK2D, TSG101, SERPINE2, CD81, CLSTN3, SLC1A2, ATP1A3, ENO1, C3, SDCBP, PSAP, RACK1, TNR, APOD, NCAM1, APOE, MYH10, PLS1, IGFBP5, IGFBP3, FN1, MT2, SEPTIN7, BCAN, OLFM1, HNRNPK	0.000179064
GOTERM_MF_FAT	GO:0016462~pyrophosphatase activity	CCT3, ATP6V1A, EIF4A1, HSPA8, RAB1A, HSP90AA1, HSP90AB1, ANXA5, ATP1A3, ATP1A1, EEF2, SEPTIN7, GNAI1, RAB33B, HSP90B1, RAB10, ATP4A, TUBA1B, TUBB2A, TUBB5, ATP5F1B, ATP6V1B2, ATP6V1E1, MYH10	0.000183389
GOTERM_MF_FAT	GO:0016817~hydrolase activity, acting on acid anhydrides	CCT3, ATP6V1A, EIF4A1, HSPA8, RAB1A, HSP90AA1, HSP90AB1, ANXA5, ATP1A3, ATP1A1, EEF2, SEPTIN7, GNAI1, RAB33B, HSP90B1, RAB10, ATP4A, TUBA1B, TUBB2A, TUBB5, ATP5F1B, ATP6V1B2, ATP6V1E1, MYH10	0.000183389
GOTERM_MF_FAT	GO:0016818~hydrolase activity, acting on acid anhydrides, in phosphorus-containing anhydrides	CCT3, ATP6V1A, EIF4A1, HSPA8, RAB1A, HSP90AA1, HSP90AB1, ANXA5, ATP1A3, ATP1A1, EEF2, SEPTIN7, GNAI1, RAB33B, HSP90B1, RAB10, ATP4A, TUBA1B, TUBB2A, TUBB5, ATP5F1B, ATP6V1B2, ATP6V1E1, MYH10	0.000183389
GOTERM_BP_FAT	GO:0030195~negative regulation of blood coagulation	FGB, CPB2, SERPINE2, FGG, ANXA5, SERPING1, APOE	0.00018422
GOTERM_BP_FAT	GO:1900047~negative regulation of hemostasis	FGB, CPB2, SERPINE2, FGG, ANXA5, SERPING1, APOE	0.000202691
GOTERM_BP_FAT	GO:0007596~blood coagulation	FGB, PRDX2, CPB2, SERPINE2, SERPINC1, FGG, ANXA5, SERPING1, APOE, GAS6, PDIA6	0.000202691
GOTERM_CC_FAT	GO:0098978~glutamatergic synapse	YWHAE, ITGB1, RTN3, GPM6A, HSPA8, CLSTN3, CAMK2A, SLC1A2, EEF2, SEPTIN7, ACTB, BCAN, OLFM1, MARCKS, HNRNPK, SV2A, TNR, FLOT2, NCAM1, APOE, MYH10	0.000241723
GOTERM_CC_FAT	GO:0043230~extracellular organelle	CD63, SDCBP, HSPA8, TSG101, PDCD6IP, CD81, ALB, FN1, APOE, HSPD1	0.000241723
GOTERM_CC_FAT	GO:0098978~glutamatergic synapse	YWHAE, ITGB1, RTN3, GPM6A, HSPA8, CLSTN3, CAMK2A, SLC1A2, EEF2, SEPTIN7, ACTB, BCAN, OLFM1, MARCKS, HNRNPK, SV2A, TNR, FLOT2, NCAM1, APOE, MYH10	0.000241723
GOTERM_BP_FAT	GO:0009636~response to toxic substance	PRDX2, HBB-Y, PON2, CAT, LCN2, HBB-B1, MT2, SLC39A8, HBB-BS, MPO, PRDX6	0.0002456
GOTERM_BP_FAT	GO:0050819~negative regulation of coagulation	FGB, CPB2, SERPINE2, FGG, ANXA5, SERPING1, APOE	0.0002456
GOTERM_BP_FAT	GO:0032269~negative regulation of cellular protein metabolic process	YWHAE, INS1, ITIH4, CPB2, TSG101, HSP90AB1, ITIH2, SERPINE2, SERPINC1, PZP, MACROH2A1, ACTB, MUG1, MGAT5, RACK1, RPS3, APOE, A2M, IGFBP5, IGFBP3, SERPINF1, SERPINA3K, SERPINA3N, SERPINA3G, EIF6, SERPING1, GAS6	0.000247009
GOTERM_BP_FAT	GO:0007599~hemostasis	FGB, PRDX2, CPB2, SERPINE2, SERPINC1, FGG, ANXA5, SERPING1, APOE, GAS6, PDIA6	0.000249584
GOTERM_BP_FAT	GO:0050817~coagulation	FGB, PRDX2, CPB2, SERPINE2, SERPINC1, FGG, ANXA5, SERPING1, APOE, GAS6, PDIA6	0.000256402
GOTERM_BP_FAT	GO:0046903~secretion	INS1, RAB1A, CPB2, TSG101, SERPINE2, CLSTN3, CAMK2A, SDCBP, PRL7C1, SV2A, PSAP, C1QTNF5, NCAM1, APOE, MYH10, FGB, PDCD6IP, IGFBP3, LGI3, ANXA5, FGG, SYP, RAB33B, NME1, RAB10, CPE, VAMP3	0.000256402
GOTERM_BP_FAT	GO:0034367~macromolecular complex remodeling	LPL, APOE, APOB, MPO, PLA2G7, PLTP	0.000256402
GOTERM_BP_FAT	GO:1990778~protein localization to cell periphery	ITGB1, INS1, CAMK2D, CD81, CAMK2A, CLTC, ACTB, GNAI1, RAB10, DPP6, RACK1, FLOT2, GAS6, PLS1, VAMP3	0.000293307
GOTERM_BP_FAT	GO:0023056~positive regulation of signaling	ITGB1, INS1, CD63, CAMK2D, HSP90AB1, SERPINE2, CD81, CLSTN3, CAMK2A, SLC1A3, CLU, C3, SDCBP, PRDX2, PRL7C1, MGAT5, PSAP, RACK1, RPS3, TNR, FLOT2, NCAM1, LBP, APOE, CTSD, FGB, GSN, IGFBP5, IGFBP3, ATP6AP2, FGG, FN1, MARCKS, HNRNPK, CAT, CALM1, GAS6, ITM2C, VAMP3	0.000366166
GOTERM_CC_FAT	GO:0008021~synaptic vesicle	ATP6V1A, HSPA8, LGI3, ANXA5, CLTC, ATP6AP2, SYP, RAB10, SV2A, ATP6V1B2, ATP6V1E1, CALM1, VAMP3	0.000380491
GOTERM_BP_FAT	GO:0051336~regulation of hydrolase activity	ITGB1, ITIH4, ITIH2, GSN, SERPINE2, SERPINC1, SERPINF1, CAMK2A, PZP, SERPINA3K, SERPINA3N, SERPINA3G, HSP90B1, HSPD1, MUG1, MGAT5, PSAP, RACK1, RPS3, SERPING1, GAS6, CALM1, A2M, CTSD	0.00038101
GOTERM_CC_FAT	GO:0034364~high-density lipoprotein particle	HP, APOE, APOB, CLU, PLA2G7, PLTP	0.000403496
GOTERM_CC_FAT	GO:0034364~high-density lipoprotein particle	HP, APOE, APOB, CLU, PLA2G7, PLTP	0.000403496
GOTERM_BP_FAT	GO:1903076~regulation of protein localization to plasma membrane	ITGB1, INS1, CAMK2D, DPP6, CAMK2A, CLTC, RACK1, ACTB, PLS1	0.000413771
GOTERM_BP_FAT	GO:0043067~regulation of programmed cell death	ITGB1, CAMK2D, HSP90AB1, CAMK2A, HTRA1, ENO1, CLU, ACTB, HSP90B1, HSPD1, PRDX2, PNP, ALDH2, RACK1, RPS3, NCAM1, APOE, CTSD, FGB, HSPA8, HSP90AA1, GSN, IGFBP3, ANXA5, FGG, FN1, OLFM1, SLC7A5, HNRNPK, CAT, ALB, ALDH1A1, LCN2, GAS6, ITM2C	0.000413771
GOTERM_BP_FAT	GO:0010941~regulation of cell death	ITGB1, CAMK2D, HSP90AB1, CAMK2A, HTRA1, ENO1, CLU, ACTB, HSP90B1, HSPD1, PRDX2, PNP, ALDH2, RACK1, RPS3, NCAM1, APOE, CTSD, FGB, HSPA8, HSP90AA1, GSN, IGFBP3, ANXA5, FGG, FN1, OLFM1, SLC7A5, HNRNPK, CAT, ALB, ALDH1A1, LCN2, GAS6, ITM2C	0.000413771
GOTERM_BP_FAT	GO:0032940~secretion by cell	FGB, INS1, RAB1A, CPB2, TSG101, PDCD6IP, SERPINE2, CLSTN3, LGI3, CAMK2A, ANXA5, FGG, SYP, RAB33B, RAB10, SDCBP, SV2A, C1QTNF5, PSAP, CPE, NCAM1, APOE, MYH10, VAMP3	0.000413771
GOTERM_BP_FAT	GO:0006954~inflammatory response	AOC3, ITIH4, INS1, AHCY, CD81, HP, FN1, LPL, SERPINA3N, PLA2G7, PLD3, C3, C4B, PRDX2, STAB1, SERPING1, APOD, SLC39A8, LBP, APOE, A2M	0.000447927
GOTERM_CC_FAT	GO:0030658~transport vesicle membrane	ATP6V1A, RAB10, SV2A, ANXA5, CLTC, ATP6AP2, ATP6V1B2, CPE, SYP, ATP6V1E1, CALM1, VAMP3	0.000461329
GOTERM_CC_FAT	GO:0072562~blood microparticle	FGB, FGG, ANXA5, HP	0.000487159
GOTERM_CC_FAT	GO:0016324~apical plasma membrane	ATP6V1A, HSP90AA1, HSP90AB1, CD81, ANXA4, ATP6AP2, FN1, MSN, SLC3A2, ATP1A1, ATP4A, SLC7A5, C1QTNF5, ATP6V1B2, SLC39A8, ATP6V1E1, VAMP3	0.000503007
GOTERM_BP_FAT	GO:1903035~negative regulation of response to wounding	FGB, CPB2, SERPINE2, FGG, ANXA5, SERPING1, TNR, APOE	0.000516667
GOTERM_BP_FAT	GO:1905475~regulation of protein localization to membrane	ITGB1, INS1, CAMK2D, DPP6, GSN, CD81, CAMK2A, CLTC, RACK1, ACTB, PLS1	0.000526829
GOTERM_BP_FAT	GO:0040011~locomotion	ITGB1, YWHAE, GPM6A, CD63, RAB1A, CAMK2D, TSG101, CD81, CAMK2A, ATP1A3, PLA2G7, ACTB, SDCBP, ATP5F1B, MGAT5, RACK1, TNR, APOD, NCAM1, LBP, PGK2, APOE, APOB, MYH10, PLTP, AOC3, HSP90AA1, IGFBP5, IGFBP3, SERPINF1, ANXA5, FN1, MSN, LCN2, LCP1, VIM, GAS6, FSIP2	0.000593998
GOTERM_BP_FAT	GO:0048870~cell motility	ITGB1, YWHAE, GPM6A, CD63, RAB1A, CAMK2D, CD81, CAMK2A, PLA2G7, ACTB, SDCBP, ATP5F1B, MGAT5, RACK1, TNR, APOD, LBP, PGK2, APOE, APOB, MYH10, PLTP, AOC3, HSP90AA1, IGFBP5, IGFBP3, SERPINF1, ANXA5, FN1, MSN, LCN2, LCP1, VIM, GAS6, FSIP2	0.000605468
GOTERM_BP_FAT	GO:0022607~cellular component assembly	ITGB1, HSP90AB1, CLSTN3, CLTC, CLU, ACTB, TUBB5, RACK1, PLS3, CTSD, PLS1, FGB, HSP90AA1, PDCD6IP, FGG, RAB33B, H4C16, LCP1, GAS6, VAMP3, ALDH9A1, GPM6A, RTN3, RAB1A, TSG101, TTYH1, SRSF1, SLC1A2, ATP1A3, MACROH2A1, HSP90B1, SDCBP, SV2A, PSAP, RPS3, APOD, NCAM1, APOE, MYH10, HSPA8, GSN, FN1, MSN, PRDX6, SEPTIN7, MARCKS, EIF6, ANKS4B, FSIP2	0.000606196
GOTERM_BP_FAT	GO:0051674~localization of cell	ITGB1, YWHAE, GPM6A, CD63, RAB1A, CAMK2D, CD81, CAMK2A, PLA2G7, ACTB, SDCBP, ATP5F1B, MGAT5, RACK1, TNR, APOD, LBP, PGK2, APOE, APOB, MYH10, PLTP, AOC3, HSP90AA1, IGFBP5, IGFBP3, SERPINF1, ANXA5, FN1, MSN, LCN2, LCP1, VIM, GAS6, FSIP2	0.000609283
GOTERM_BP_FAT	GO:0042981~regulation of apoptotic process	ITGB1, CAMK2D, HSP90AB1, CAMK2A, HTRA1, ENO1, CLU, ACTB, HSP90B1, HSPD1, PRDX2, PNP, ALDH2, RACK1, RPS3, APOE, CTSD, FGB, HSPA8, HSP90AA1, GSN, IGFBP3, ANXA5, FGG, FN1, OLFM1, SLC7A5, HNRNPK, CAT, ALB, ALDH1A1, LCN2, GAS6, ITM2C	0.000636636
GOTERM_BP_FAT	GO:0006928~movement of cell or subcellular component	ITGB1, YWHAE, GPM6A, CD63, RAB1A, CAMK2D, CD81, CAMK2A, ATP1A1, PLA2G7, ACTB, SDCBP, ATP5F1B, MGAT5, RACK1, TNR, FLOT2, APOD, NCAM1, LBP, PGK2, APOE, APOB, MYH10, PLTP, AOC3, HSPA8, HSP90AA1, GSN, IGFBP5, IGFBP3, SERPINF1, ANXA5, FN1, MSN, LCN2, LCP1, VIM, GAS6, FSIP2	0.000636636
GOTERM_BP_FAT	GO:0098602~single organism cell adhesion	FGB, ITGB1, RAB1A, HSP90AA1, GSN, SERPINE2, CD81, FGG, FN1, MSN, PDIA6, ACTB, HSPD1, PRDX2, PNP, RPS3, TNR, FLOT2, NCAM1, SLC39A8, VAMP3	0.000636636
GOTERM_BP_FAT	GO:0070613~regulation of protein processing	C3, SPON1, CPB2, GSN, SERPINE2, SERPING1, ENO1, A2M	0.00065927
GOTERM_CC_FAT	GO:0070382~exocytic vesicle	ATP6V1A, HSPA8, LGI3, ANXA5, CLTC, ATP6AP2, SYP, RAB10, SV2A, ATP6V1B2, ATP6V1E1, CALM1, VAMP3	0.000660727
GOTERM_BP_FAT	GO:0010647~positive regulation of cell communication	ITGB1, INS1, CD63, CAMK2D, HSP90AB1, SERPINE2, CD81, CLSTN3, CAMK2A, SLC1A3, CLU, C3, SDCBP, PRDX2, PRL7C1, MGAT5, PSAP, RACK1, RPS3, TNR, FLOT2, NCAM1, LBP, APOE, CTSD, FGB, GSN, IGFBP5, IGFBP3, ATP6AP2, FGG, FN1, MARCKS, HNRNPK, CAT, CALM1, GAS6, ITM2C	0.000662753
GOTERM_BP_FAT	GO:0055067~monovalent inorganic cation homeostasis	ATP6V1A, ATP4A, CAMK2D, ATP5F1B, ATP6AP2, ATP6V1B2, SLC1A3, ATP1A3, ATP1A1, ATP6V1E1	0.000670068
GOTERM_BP_FAT	GO:0055067~monovalent inorganic cation homeostasis	ATP6V1A, ATP4A, CAMK2D, ATP5F1B, ATP6AP2, ATP6V1B2, SLC1A3, ATP1A3, ATP1A1, ATP6V1E1	0.000670068
GOTERM_BP_FAT	GO:1903034~regulation of response to wounding	FGB, ITGB1, PRDX2, CPB2, SERPINE2, SERPINC1, FGG, ANXA5, SERPING1, TNR, APOE	0.000683105
GOTERM_BP_FAT	GO:0055082~cellular chemical homeostasis	YWHAE, ATP6V1A, INS1, CPB2, CAMK2D, SERPINF1, ATP6AP2, SLC1A3, ATP1A3, MT2, ATP1A1, CP, ATP4A, FTL1, ATP5F1B, SV2A, RACK1, ATP6V1B2, SLC39A8, APOE, ATP6V1E1, GAS6, CALM1	0.000683105
GOTERM_BP_FAT	GO:0071310~cellular response to organic substance	ITGB1, INS1, CD63, CPB2, HSP90AB1, CD81, SRSF1, CAMK2A, HTRA1, SLC1A2, ATP1A3, SLC1A3, LPL, ATP1A1, ENO1, ACTB, GNAI1, HSP90B1, HSPD1, SDCBP, PRDX2, TUBA1B, ATP5F1B, PSAP, RACK1, RPS3, LBP, CTSD, FGB, GSN, IGFBP5, SERPINF1, ANXA5, FGG, FN1, MSN, SYP, PDIA6, RAB10, SLC7A5, MARCKS, HNRNPK, CAT, VIM, CALM1, GAS6, VAMP3	0.000683105
GOTERM_BP_FAT	GO:0044085~cellular component biogenesis	ITGB1, HSP90AB1, SERPINE2, CLSTN3, CLTC, CLU, ACTB, RPS4X, TUBB5, RACK1, PLS3, CTSD, RPS13, PLS1, FGB, HSP90AA1, PDCD6IP, FGG, RAB33B, H4C16, LCP1, GAS6, VAMP3, ALDH9A1, GPM6A, RTN3, RAB1A, TSG101, TTYH1, SRSF1, SLC1A2, ATP1A3, MACROH2A1, HSP90B1, SDCBP, SV2A, PSAP, RPS3, APOD, NCAM1, APOE, MYH10, HSPA8, GSN, FN1, MSN, PRDX6, SEPTIN7, MARCKS, EIF6, ANKS4B, FSIP2	0.000683105
GOTERM_BP_FAT	GO:1903317~regulation of protein maturation	C3, SPON1, CPB2, GSN, SERPINE2, SERPING1, ENO1, A2M	0.000703358
GOTERM_BP_FAT	GO:0012501~programmed cell death	ITGB1, RTN3, CAMK2D, HSP90AB1, CAMK2A, HTRA1, ENO1, CLU, ACTB, HSP90B1, HSPD1, PRDX2, PNP, ALDH2, RACK1, RPS3, NCAM1, APOE, CTSD, FGB, HSPA8, HSP90AA1, PDCD6IP, GSN, IGFBP3, ANXA5, FGG, FN1, SERPINA3G, OLFM1, SLC7A5, MARCKS, HNRNPK, CAT, ALB, ALDH1A1, LCN2, GAS6, ITM2C	0.00082666
GOTERM_BP_FAT	GO:0006979~response to oxidative stress	HSPA8, IDH1, MACROH2A1, PRDX6, MPO, PRDX2, PRDX4, ALDH2, CAT, ALDH1A1, PSAP, RACK1, RPS3, LCN2, APOD, APOE	0.00082666
GOTERM_BP_FAT	GO:0008219~cell death	ITGB1, RTN3, CAMK2D, HSP90AB1, CAMK2A, HTRA1, ENO1, CLU, ACTB, HSP90B1, HSPD1, PRDX2, PNP, ALDH2, RACK1, RPS3, NCAM1, APOE, CTSD, FGB, HSPA8, HSP90AA1, PDCD6IP, GSN, IGFBP3, ANXA5, FGG, FN1, SERPINA3G, OLFM1, SLC7A5, MARCKS, HNRNPK, CAT, ALB, ALDH1A1, LCN2, GAS6, ITM2C	0.000862287
GOTERM_BP_FAT	GO:0010256~endomembrane system organization	ITGB1, RTN3, INS1, RAB1A, CAMK2D, SERPINE2, CD81, CAMK2A, CLTC, CLU, ACTB, RAB10, DPP6, PSAP, RACK1, FLOT2, GAS6, MYH10, PLS1, VAMP3	0.000891974
GOTERM_BP_FAT	GO:0061041~regulation of wound healing	FGB, ITGB1, PRDX2, CPB2, SERPINE2, SERPINC1, FGG, ANXA5, SERPING1, APOE	0.000908216
GOTERM_BP_FAT	GO:0061041~regulation of wound healing	FGB, ITGB1, PRDX2, CPB2, SERPINE2, SERPINC1, FGG, ANXA5, SERPING1, APOE	0.000908216
GOTERM_BP_FAT	GO:1901701~cellular response to oxygen-containing compound	INS1, CPB2, CAMK2A, SLC1A2, ATP1A3, SLC1A3, LPL, MPO, ACTB, GNAI1, HSP90B1, PRDX2, PSAP, RACK1, RPS3, LBP, CTSD, HSPA8, IGFBP5, SERPINF1, ANXA5, MSN, RAB10, SLC7A5, MARCKS, HNRNPK, CAT, LCN2, VIM, GAS6	0.000921208
GOTERM_CC_FAT	GO:0030133~transport vesicle	ATP6V1A, HSPA8, LGI3, ANXA5, CLTC, LYZ1, ATP6AP2, SYP, RAB10, SV2A, C1QTNF5, ATP6V1B2, CPE, ATP6V1E1, CALM1, VAMP3	0.000924078
GOTERM_BP_FAT	GO:0042886~amide transport	ITGB1, YWHAE, INS1, CD63, RAB1A, TSG101, HSP90AB1, CD81, CLSTN3, CLTC, CLU, HSP90B1, HSPD1, PSAP, C1QTNF5, RACK1, APOD, APOE, APOB, MYH10, PLTP, FGB, HSPA8, HSP90AA1, PDCD6IP, ANXA5, FGG, RAB33B, RAB10, MARCKS, EIF6, CPE, LCP1, GAS6, VAMP3	0.00093184
GOTERM_BP_FAT	GO:0009967~positive regulation of signal transduction	ITGB1, INS1, CD63, CAMK2D, HSP90AB1, CD81, CAMK2A, CLU, C3, SDCBP, PRDX2, PRL7C1, MGAT5, PSAP, RACK1, RPS3, FLOT2, NCAM1, LBP, APOE, CTSD, FGB, GSN, IGFBP5, IGFBP3, ATP6AP2, FGG, FN1, MARCKS, CAT, CALM1, GAS6, ITM2C	0.00093184
GOTERM_BP_FAT	GO:1902992~negative regulation of amyloid precursor protein catabolic process	RTN3, SPON1, FLOT2, APOE, CLU	0.00093184
GOTERM_BP_FAT	GO:0071827~plasma lipoprotein particle organization	LPL, APOE, APOB, MPO, PLA2G7, PLTP	0.00093184
GOTERM_BP_FAT	GO:0030100~regulation of endocytosis	ITGB1, CD63, HSPA8, TSG101, CLU, ACTB, C3, SDCBP, HNRNPK, RACK1, LBP, APOE, GAS6	0.000945862
GOTERM_BP_FAT	GO:0097006~regulation of plasma lipoprotein particle levels	HNRNPK, LPL, APOE, APOB, MPO, PLA2G7, PLTP	0.000948707
GOTERM_BP_FAT	GO:0050790~regulation of catalytic activity	ITGB1, INS1, ITIH4, TSG101, HSP90AB1, ITIH2, SERPINE2, SERPINC1, PZP, CAMK2A, MACROH2A1, ACTB, HSP90B1, HSPD1, MUG1, MGAT5, PSAP, RACK1, RPS3, APOE, A2M, CTSD, AOC3, HSP90AA1, GSN, SERPINF1, SERPINA3K, SERPINA3N, SERPINA3G, SERPING1, CALM1, GAS6	0.000966483
GOTERM_BP_FAT	GO:0072657~protein localization to membrane	ITGB1, INS1, CAMK2D, HSP90AA1, GSN, CD81, CAMK2A, CLTC, ACTB, RAB10, DPP6, RACK1, CPE, FLOT2, APOE, GAS6, PLS1, VAMP3	0.000966483
GOTERM_BP_FAT	GO:1903729~regulation of plasma membrane organization	ITGB1, INS1, CAMK2D, DPP6, CAMK2A, CLTC, RACK1, ACTB, PLS1	0.000976187
GOTERM_BP_FAT	GO:0006915~apoptotic process	ITGB1, RTN3, CAMK2D, HSP90AB1, CAMK2A, HTRA1, ENO1, CLU, HSP90B1, HSPD1, PRDX2, PNP, ALDH2, RACK1, RPS3, APOE, CTSD, FGB, HSPA8, HSP90AA1, PDCD6IP, GSN, IGFBP3, ANXA5, FGG, FN1, SERPINA3G, OLFM1, SLC7A5, MARCKS, HNRNPK, CAT, ALB, ALDH1A1, LCN2, GAS6, ITM2C	0.00100141
GOTERM_BP_FAT	GO:0002455~humoral immune response mediated by circulating immunoglobulin	C3, C4B, C1S2, C1RA, CD81, SERPING1, C1QC	0.0010681
GOTERM_BP_FAT	GO:0009719~response to endogenous stimulus	ITGB1, INS1, HSP90AB1, CD81, CAMK2A, HTRA1, SLC1A2, ATP1A3, SLC1A3, LPL, ATP1A1, ACTB, HSP90B1, SDCBP, RPS3, NCAM1, A2M, CTSD, FGB, HSPA8, HSP90AA1, IGFBP5, SERPINF1, IDH1, ANXA5, SERPINA3K, SERPINA3N, SERPINA3G, RAB10, SLC7A5, MARCKS, HNRNPK, EIF6, CAT, VIM	0.00115345
GOTERM_BP_FAT	GO:0098657~import into cell	ITGB1, ATP4A, SLC7A5, LCN2, SLC1A2, SLC1A3, ATP1A3, SLC3A2, SLC39A8, ATP1A1	0.00115345
GOTERM_BP_FAT	GO:0045184~establishment of protein localization	ITGB1, YWHAE, INS1, CD63, RAB1A, TSG101, HSP90AB1, CD81, CLSTN3, CLTC, CLU, MACROH2A1, HSP90B1, HSPD1, PSAP, C1QTNF5, RACK1, APOD, APOE, APOB, MYH10, CCT3, FGB, HSPA8, HSP90AA1, PDCD6IP, ANXA5, FGG, RAB33B, RAB10, MARCKS, EIF6, LCP1, GAS6, VAMP3	0.00117493
GOTERM_BP_FAT	GO:0045184~establishment of protein localization	ITGB1, YWHAE, INS1, CD63, RAB1A, TSG101, HSP90AB1, CD81, CLSTN3, CLTC, CLU, MACROH2A1, HSP90B1, HSPD1, PSAP, C1QTNF5, RACK1, APOD, APOE, APOB, MYH10, CCT3, FGB, HSPA8, HSP90AA1, PDCD6IP, ANXA5, FGG, RAB33B, RAB10, MARCKS, EIF6, LCP1, GAS6, VAMP3	0.00117493
GOTERM_BP_FAT	GO:1901652~response to peptide	INS1, IGFBP5, SERPINF1, CAMK2A, ANXA5, SERPINA3K, ATP1A3, LPL, SERPINA3N, SERPINA3G, RAB10, MARCKS, HNRNPK, EIF6, CAT, VIM, CTSD	0.00117536
GOTERM_BP_FAT	GO:0006956~complement activation	C3, C4B, C1S2, C1RA, SERPING1, A2M, C1QC	0.00118907
GOTERM_BP_FAT	GO:0007399~nervous system development	ITGB1, YWHAE, RTN3, GPM6A, SERPINE2, CLSTN3, SRSF1, CAMK2A, SLC1A2, ATP1A3, SLC1A3, CLU, ACTB, C3, SDCBP, PSAP, DNER, TNR, APOD, NCAM1, APOE, APOB, MYH10, PLS1, HSPA8, HSP90AA1, GSN, SERPINF1, ATP6AP2, FN1, SEPTIN7, NME1, RAB10, BCAN, OLFM1, SLC7A5, MARCKS, TUBB2A, HNRNPK, CPE, VIM, GAS6, ITM2C	0.00129015
GOTERM_BP_FAT	GO:0071825~protein-lipid complex subunit organization	LPL, APOE, APOB, MPO, PLA2G7, PLTP	0.00129015
GOTERM_MF_FAT	GO:0019900~kinase binding	ITGB1, HSP90AA1, GSN, GSTM1, HSP90AB1, ANXA5, CLTC, SRSF1, MSN, ATP1A1, EEF2, MACROH2A1, ACTB, NME1, LDHB, MARCKS, SV2A, RACK1, RPS3, VIM, GAS6, CALM1	0.00133484
GOTERM_BP_FAT	GO:0061045~negative regulation of wound healing	FGB, CPB2, SERPINE2, FGG, ANXA5, SERPING1, APOE	0.00135152
GOTERM_BP_FAT	GO:0015833~peptide transport	ITGB1, YWHAE, INS1, CD63, RAB1A, TSG101, HSP90AB1, CD81, CLSTN3, CLTC, CLU, HSP90B1, HSPD1, PSAP, C1QTNF5, RACK1, APOD, APOE, APOB, MYH10, FGB, HSPA8, HSP90AA1, PDCD6IP, ANXA5, FGG, RAB33B, RAB10, MARCKS, EIF6, CPE, LCP1, GAS6, VAMP3	0.00140235
GOTERM_BP_FAT	GO:0098739~import across plasma membrane	ATP4A, SLC7A5, LCN2, SLC1A2, SLC1A3, ATP1A3, SLC3A2, SLC39A8, ATP1A1	0.0014241
GOTERM_MF_FAT	GO:0005539~glycosaminoglycan binding	BCAN, ITIH2, SERPINE2, SERPINC1, STAB1, FN1, LPL, NCAM1, APOE, APOB, MPO	0.00150239
GOTERM_MF_FAT	GO:0001882~nucleoside binding	RAB1A, HSP90AA1, HSP90AB1, TUBA3B, EEF2, SEPTIN7, GNAI1, RAB33B, NME1, RAB10, TUBA1B, PNP, TUBB2A, TUBB5	0.00158906
GOTERM_BP_FAT	GO:2000145~regulation of cell motility	AOC3, ITGB1, CD63, CAMK2D, IGFBP5, CD81, IGFBP3, SERPINF1, CAMK2A, ANXA5, FN1, MSN, PLA2G7, SDCBP, ATP5F1B, MGAT5, RACK1, LCN2, TNR, APOD, LBP, APOE, VIM, GAS6	0.00160835
GOTERM_CC_FAT	GO:0030665~clathrin-coated vesicle membrane	ATP6V1A, CLTC, ATP6AP2, ATP6V1B2, SYP, ATP6V1E1, VAMP3	0.00167721
GOTERM_BP_FAT	GO:0051270~regulation of cellular component movement	ITGB1, CD63, CAMK2D, CD81, CAMK2A, ATP1A1, PLA2G7, SDCBP, ATP5F1B, MGAT5, RACK1, TNR, APOD, LBP, APOE, AOC3, IGFBP5, IGFBP3, SERPINF1, ANXA5, FN1, MSN, LCN2, VIM, GAS6	0.00168785
GOTERM_MF_FAT	GO:0072341~modified amino acid binding	HSPA8, MARCKS, GSTM1, ANXA4, ANXA5, ALB, GAS6, MFGE8	0.00171237
GOTERM_MF_FAT	GO:0016820~hydrolase activity, acting on acid anhydrides, catalyzing transmembrane movement of substances	ATP6V1A, ATP4A, ATP5F1B, ANXA5, ATP6V1B2, ATP1A3, ATP1A1, ATP6V1E1	0.00171237
GOTERM_MF_FAT	GO:0042626~ATPase activity, coupled to transmembrane movement of substances	ATP6V1A, ATP4A, ATP5F1B, ANXA5, ATP6V1B2, ATP1A3, ATP1A1, ATP6V1E1	0.00171237
GOTERM_MF_FAT	GO:0042626~ATPase activity, coupled to transmembrane movement of substances	ATP6V1A, ATP4A, ATP5F1B, ANXA5, ATP6V1B2, ATP1A3, ATP1A1, ATP6V1E1	0.00171237
GOTERM_MF_FAT	GO:0016820~hydrolase activity, acting on acid anhydrides, catalyzing transmembrane movement of substances	ATP6V1A, ATP4A, ATP5F1B, ANXA5, ATP6V1B2, ATP1A3, ATP1A1, ATP6V1E1	0.00171237
GOTERM_MF_FAT	GO:0015399~primary active transmembrane transporter activity	ATP6V1A, ATP4A, ATP5F1B, ANXA5, ATP6V1B2, ATP1A3, ATP1A1, ATP6V1E1	0.00171286
GOTERM_MF_FAT	GO:0015405~P-P-bond-hydrolysis-driven transmembrane transporter activity	ATP6V1A, ATP4A, ATP5F1B, ANXA5, ATP6V1B2, ATP1A3, ATP1A1, ATP6V1E1	0.00171286
GOTERM_MF_FAT	GO:0015399~primary active transmembrane transporter activity	ATP6V1A, ATP4A, ATP5F1B, ANXA5, ATP6V1B2, ATP1A3, ATP1A1, ATP6V1E1	0.00171286
GOTERM_MF_FAT	GO:0015405~P-P-bond-hydrolysis-driven transmembrane transporter activity	ATP6V1A, ATP4A, ATP5F1B, ANXA5, ATP6V1B2, ATP1A3, ATP1A1, ATP6V1E1	0.00171286
GOTERM_CC_FAT	GO:0044309~neuron spine	ITGB1, GPM6A, HSPA8, MARCKS, HNRNPK, CAMK2A, SLC1A2, SLC1A3, ATP1A3, SYP, MYH10	0.00175165
GOTERM_BP_FAT	GO:0015031~protein transport	ITGB1, YWHAE, INS1, CD63, RAB1A, TSG101, HSP90AB1, CD81, CLSTN3, CLTC, CLU, HSP90B1, HSPD1, PSAP, C1QTNF5, RACK1, APOD, APOE, APOB, MYH10, FGB, HSPA8, HSP90AA1, PDCD6IP, ANXA5, FGG, RAB33B, RAB10, MARCKS, EIF6, LCP1, GAS6, VAMP3	0.0017712
GOTERM_MF_FAT	GO:0019901~protein kinase binding	ITGB1, HSP90AA1, GSTM1, HSP90AB1, ANXA5, CLTC, SRSF1, MSN, ATP1A1, EEF2, MACROH2A1, ACTB, NME1, MARCKS, SV2A, RACK1, RPS3, VIM, GAS6, CALM1	0.00185376
GOTERM_BP_FAT	GO:0060341~regulation of cellular localization	YWHAE, CCT3, ITGB1, INS1, CAMK2D, HSP90AA1, GSN, HSP90AB1, CD81, CAMK2A, CLTC, MSN, SYP, MACROH2A1, ACTB, GNAI1, DPP6, HNRNPK, RACK1, APOD, LCP1, GAS6, CALM1, PLS1	0.00187882
GOTERM_BP_FAT	GO:0030334~regulation of cell migration	AOC3, ITGB1, CD63, CAMK2D, IGFBP5, CD81, IGFBP3, SERPINF1, CAMK2A, FN1, MSN, PLA2G7, SDCBP, ATP5F1B, MGAT5, RACK1, LCN2, TNR, APOD, LBP, APOE, VIM, GAS6	0.00189397
GOTERM_BP_FAT	GO:0010243~response to organonitrogen compound	INS1, HSP90AA1, IGFBP5, SERPINF1, CAMK2A, ANXA5, SERPINA3K, SLC1A2, SLC1A3, ATP1A3, LPL, SERPINA3N, SERPINA3G, ACTB, HSP90B1, RAB10, SLC7A5, MARCKS, HNRNPK, EIF6, CAT, NCAM1, VIM, CTSD	0.00198072
GOTERM_MF_FAT	GO:0050750~low-density lipoprotein particle receptor binding	CLTC, APOE, APOB, CLU, HSP90B1	0.0019836
GOTERM_CC_FAT	GO:0098589~membrane region	ITGB1, CLTC, SLC1A2, ENO1, ATP1A1, ACTB, HSPD1, LDHB, SDCBP, TUBA1B, TUBB5, ATP5F1B, TNR, FLOT2, CTSD	0.00210911
GOTERM_BP_FAT	GO:0031639~plasminogen activation	FGB, CPB2, SERPINE2, FGG, ENO1	0.0021181
GOTERM_BP_FAT	GO:0045807~positive regulation of endocytosis	C3, ITGB1, CD63, HSPA8, TSG101, HNRNPK, LBP, APOE, GAS6, CLU	0.00212223
GOTERM_MF_FAT	GO:0071813~lipoprotein particle binding	STAB1, LPL, APOE, PLTP, HSPD1	0.00215876
GOTERM_MF_FAT	GO:0071814~protein-lipid complex binding	STAB1, LPL, APOE, PLTP, HSPD1	0.00215876
GOTERM_BP_FAT	GO:0022008~neurogenesis	ITGB1, YWHAE, RTN3, GPM6A, SERPINE2, CLSTN3, SRSF1, CAMK2A, ATP1A3, SLC1A3, CLU, ACTB, C3, PSAP, DNER, TNR, APOD, NCAM1, APOE, MYH10, PLS1, HSP90AA1, SERPINF1, FN1, SEPTIN7, NME1, RAB10, BCAN, OLFM1, SLC7A5, MARCKS, HNRNPK, VIM, GAS6, ITM2C	0.00215954
GOTERM_MF_FAT	GO:0000166~nucleotide binding	ATP6V1A, EIF4A1, RAB1A, CAMK2D, AHCY, HSP90AB1, CAMK2A, ATP1A3, ATP1A1, TUBA3B, ACTB, GNAI1, HSP90B1, HSPD1, LDHB, ACTR1A, TUBA1B, TUBB5, ATP5F1B, ALDH2, PGK2, MYH10, CCT3, HSPA8, HSP90AA1, IDH1, EEF2, SEPTIN7, RAB33B, NME1, RAB10, ATP4A, TUBB2A, CAT, ALDH1A1, ATP6V1B2, ITM2C, ALDH9A1	0.00216502
GOTERM_MF_FAT	GO:1901265~nucleoside phosphate binding	ATP6V1A, EIF4A1, RAB1A, CAMK2D, AHCY, HSP90AB1, CAMK2A, ATP1A3, ATP1A1, TUBA3B, ACTB, GNAI1, HSP90B1, HSPD1, LDHB, ACTR1A, TUBA1B, TUBB5, ATP5F1B, ALDH2, PGK2, MYH10, CCT3, HSPA8, HSP90AA1, IDH1, EEF2, SEPTIN7, RAB33B, NME1, RAB10, ATP4A, TUBB2A, CAT, ALDH1A1, ATP6V1B2, ITM2C, ALDH9A1	0.00216502
GOTERM_MF_FAT	GO:0043492~ATPase activity, coupled to movement of substances	ATP6V1A, ATP4A, ATP5F1B, ANXA5, ATP6V1B2, ATP1A3, ATP1A1, ATP6V1E1	0.00216502
GOTERM_MF_FAT	GO:0043492~ATPase activity, coupled to movement of substances	ATP6V1A, ATP4A, ATP5F1B, ANXA5, ATP6V1B2, ATP1A3, ATP1A1, ATP6V1E1	0.00216502
GOTERM_BP_FAT	GO:1902533~positive regulation of intracellular signal transduction	ITGB1, INS1, CAMK2D, CD81, CAMK2A, CLU, C3, PRDX2, PRL7C1, MGAT5, PSAP, RACK1, RPS3, FLOT2, NCAM1, APOE, FGB, GSN, IGFBP5, IGFBP3, FGG, FN1, CAT, CALM1, GAS6	0.00217574
GOTERM_MF_FAT	GO:0030492~hemoglobin binding	HBB-Y, HP, HBB-B1, HBB-BS	0.00226847
GOTERM_MF_FAT	GO:0033218~amide binding	HSPA8, GSTM1, HSP90AB1, CLSTN3, ANXA5, CLTC, ATP1A3, CLU, PSAP, LBP, APOE, CTSD, PLTP, ITM2C	0.00226847
GOTERM_CC_FAT	GO:0005902~microvillus	AOC3, ATP6V1A, SLC7A5, LYZ1, ATP6V1B2, MSN, ANKS4B, ATP6V1E1	0.00233039
GOTERM_CC_FAT	GO:0030426~growth cone	YWHAE, OLFM1, GPM6A, MARCKS, HSP90AA1, HSP90AB1, NCAM1, ENO1, CALM1, CLU, MYH10	0.00233039
GOTERM_MF_FAT	GO:0008092~cytoskeletal protein binding	ITGB1, CAMK2D, HSP90AA1, GSN, HSP90AB1, CLSTN3, CLTC, MSN, ATP1A1, EEF2, CLU, ACTB, NME1, RAB10, MARCKS, HNRNPK, RPS3, PLS3, APOE, LCP1, CALM1, MYH10, PLS1	0.00243701
GOTERM_MF_FAT	GO:0005525~GTP binding	RAB1A, HSP90AA1, HSP90AB1, TUBA3B, EEF2, SEPTIN7, GNAI1, RAB33B, NME1, RAB10, TUBA1B, TUBB2A, TUBB5	0.00256451
GOTERM_BP_FAT	GO:0050801~ion homeostasis	YWHAE, ATP6V1A, INS1, CAMK2D, ATP6AP2, SLC1A3, ATP1A3, MT2, ATP1A1, CP, ATP4A, FTL1, ATP5F1B, SV2A, ALB, RACK1, ATP6V1B2, SLC39A8, APOE, ATP6V1E1, CALM1	0.00256456
GOTERM_BP_FAT	GO:0048878~chemical homeostasis	YWHAE, ATP6V1A, INS1, CAMK2D, CPB2, ATP1A3, SLC1A3, LPL, ATP1A1, FTL1, ATP5F1B, SV2A, RACK1, SLC39A8, APOE, ATP6V1E1, APOB, IGFBP5, SERPINF1, ATP6AP2, MT2, CP, ATP4A, ALB, ATP6V1B2, CALM1, GAS6	0.00256456
GOTERM_BP_FAT	GO:0032102~negative regulation of response to external stimulus	FGB, INS1, CPB2, SERPINE2, ANXA5, FGG, HTRA1, PRDX2, SERPING1, TNR, APOD, SLC39A8, APOE	0.00258346
GOTERM_MF_FAT	GO:0098772~molecular function regulator	YWHAE, INS1, ITIH4, CAMK2D, HSP90AB1, ITIH2, SERPINE2, SERPINC1, CLSTN3, PZP, SRSF1, MACROH2A1, C3, C4B, DPP6, MUG1, MGAT5, RACK1, APOE, A2M, HSP90AA1, IGFBP3, SERPINF1, SERPINA3K, FN1, SERPINA3N, SERPINA3G, SERPING1, CALM1, GAS6	0.00259201
GOTERM_MF_FAT	GO:0070325~lipoprotein particle receptor binding	CLTC, APOE, APOB, CLU, HSP90B1	0.00259201
GOTERM_BP_FAT	GO:0006958~complement activation, classical pathway	C3, C4B, C1S2, C1RA, SERPING1, C1QC	0.00271409
GOTERM_MF_FAT	GO:0032550~purine ribonucleoside binding	RAB1A, HSP90AA1, HSP90AB1, TUBA3B, EEF2, SEPTIN7, GNAI1, RAB33B, NME1, RAB10, TUBA1B, TUBB2A, TUBB5	0.00284773
GOTERM_BP_FAT	GO:0042592~homeostatic process	ITGB1, YWHAE, ATP6V1A, INS1, CAMK2D, CPB2, HSP90AB1, ATP1A3, HBB-B1, SLC1A3, LPL, ATP1A1, PRDX2, FTL1, PRDX4, ATP5F1B, SV2A, RACK1, SLC39A8, APOE, ATP6V1E1, APOB, CCT3, HSP90AA1, IGFBP5, SERPINF1, ATP6AP2, MT2, CP, PRDX6, ATP4A, ALB, ALDH1A1, ATP6V1B2, CALM1, GAS6	0.00290192
GOTERM_CC_FAT	GO:0030427~site of polarized growth	YWHAE, OLFM1, GPM6A, MARCKS, HSP90AA1, HSP90AB1, NCAM1, ENO1, CALM1, CLU, MYH10	0.00291285
GOTERM_CC_FAT	GO:0045121~membrane raft	ITGB1, SLC1A2, ENO1, ATP1A1, ACTB, LDHB, SDCBP, TUBA1B, TUBB5, ATP5F1B, TNR, FLOT2, CTSD	0.00295809
GOTERM_CC_FAT	GO:0098857~membrane microdomain	ITGB1, SLC1A2, ENO1, ATP1A1, ACTB, LDHB, SDCBP, TUBA1B, TUBB5, ATP5F1B, TNR, FLOT2, CTSD	0.00297144
GOTERM_MF_FAT	GO:0001883~purine nucleoside binding	RAB1A, HSP90AA1, HSP90AB1, TUBA3B, EEF2, SEPTIN7, GNAI1, RAB33B, NME1, RAB10, TUBA1B, TUBB2A, TUBB5	0.00300705
GOTERM_MF_FAT	GO:0005201~extracellular matrix structural constituent	FGB, SPON1, LUM, FGG, FN1, TGFBI, MFGE8, MATN4	0.00300705
GOTERM_MF_FAT	GO:0032549~ribonucleoside binding	RAB1A, HSP90AA1, HSP90AB1, TUBA3B, EEF2, SEPTIN7, GNAI1, RAB33B, NME1, RAB10, TUBA1B, TUBB2A, TUBB5	0.00309009
GOTERM_CC_FAT	GO:0005938~cell cortex	FGB, GSN, FGG, ENO1, SEPTIN7, ACTB, GNAI1, ACTR1A, MARCKS, HNRNPK, FLOT2, MYH10, PLS1	0.00314093
GOTERM_CC_FAT	GO:0031838~haptoglobin-hemoglobin complex	HBB-Y, HP, HBB-B1, HBB-BS	0.00326718
GOTERM_BP_FAT	GO:0052548~regulation of endopeptidase activity	GSN, SERPINE2, SERPINF1, RACK1, RPS3, SERPINA3K, SERPING1, SERPINA3N, GAS6, SERPINA3G, CTSD, HSPD1	0.00328187
GOTERM_MF_FAT	GO:0022804~active transmembrane transporter activity	ATP6V1A, ANXA5, SLC1A2, SLC1A3, ATP1A3, SLC3A2, ATP1A1, ATP4A, SLC7A5, ATP5F1B, ATP6V1B2, SLC39A8, ATP6V1E1	0.00331943
GOTERM_BP_FAT	GO:0019220~regulation of phosphate metabolic process	ITGB1, YWHAE, INS1, CAMK2D, TSG101, HSP90AB1, CD81, HBB-B1, ENO1, MACROH2A1, ACTB, HSP90B1, C3, SDCBP, PRDX2, MGAT5, PSAP, RACK1, RPS3, APOE, FGB, HSP90AA1, GSN, IGFBP3, IDH1, ATP6AP2, FGG, FN1, EIF6, CALM1, GAS6	0.00342245
GOTERM_CC_FAT	GO:0044433~cytoplasmic vesicle part	ATP6V1A, CD63, INS1, HSPA8, TSG101, ANXA4, ANXA5, CLTC, ATP6AP2, SYP, PLD3, RAB10, FTL1, SV2A, LCN2, ATP6V1B2, CPE, FLOT2, APOE, ATP6V1E1, MFGE8, CALM1, CTSD, VAMP3	0.00343228
GOTERM_BP_FAT	GO:0040012~regulation of locomotion	AOC3, ITGB1, CD63, CAMK2D, IGFBP5, CD81, IGFBP3, SERPINF1, CAMK2A, ANXA5, FN1, MSN, PLA2G7, SDCBP, ATP5F1B, MGAT5, RACK1, LCN2, TNR, APOD, LBP, APOE, VIM, GAS6	0.0034819
GOTERM_BP_FAT	GO:0016477~cell migration	ITGB1, YWHAE, GPM6A, CD63, RAB1A, CAMK2D, CD81, CAMK2A, PLA2G7, SDCBP, ATP5F1B, MGAT5, RACK1, TNR, APOD, LBP, APOE, MYH10, AOC3, HSP90AA1, IGFBP5, IGFBP3, SERPINF1, FN1, MSN, LCN2, LCP1, VIM, GAS6	0.0034819
GOTERM_BP_FAT	GO:0051174~regulation of phosphorus metabolic process	ITGB1, YWHAE, INS1, CAMK2D, TSG101, HSP90AB1, CD81, HBB-B1, ENO1, MACROH2A1, ACTB, HSP90B1, C3, SDCBP, PRDX2, MGAT5, PSAP, RACK1, RPS3, APOE, FGB, HSP90AA1, GSN, IGFBP3, IDH1, ATP6AP2, FGG, FN1, EIF6, CALM1, GAS6	0.0034819
GOTERM_BP_FAT	GO:0006887~exocytosis	FGB, TSG101, PDCD6IP, LGI3, FGG, SYP, RAB33B, RAB10, SDCBP, SV2A, NCAM1, MYH10, VAMP3	0.0034819
GOTERM_BP_FAT	GO:0016337~single organismal cell-cell adhesion	FGB, ITGB1, HSP90AA1, GSN, SERPINE2, CD81, FGG, MSN, PDIA6, ACTB, HSPD1, PRDX2, PNP, RPS3, TNR, FLOT2, NCAM1, SLC39A8	0.0034819
GOTERM_BP_FAT	GO:0055085~transmembrane transport	ITGB1, YWHAE, ATP6V1A, INS1, CD63, CAMK2D, TTYH1, SLC1A2, ATP1A3, SLC1A3, SLC3A2, ATP1A1, ACTB, HSPD1, DPP6, ATP5F1B, SV2A, SLC39A8, ATP6V1E1, HSPA8, HSP90AA1, ATP4A, SLC7A5, LCN2, ATP6V1B2, CALM1, GAS6	0.00360372
GOTERM_BP_FAT	GO:0009892~negative regulation of metabolic process	YWHAE, RTN3, INS1, HBB-Y, ITIH4, SPON1, CPB2, TSG101, HSP90AB1, ITIH2, SERPINE2, SERPINC1, PZP, CLTC, ATP1A1, ENO1, CLU, MACROH2A1, ACTB, HSPD1, SDCBP, MUG1, MGAT5, RACK1, RPS3, FLOT2, APOD, APOE, A2M, RPS13, AOC3, HSPA8, IGFBP5, IGFBP3, SERPINF1, SERPINA3K, FN1, SERPINA3N, SERPINA3G, NME1, OLFM1, SLC7A5, HNRNPK, EIF6, SERPING1, GAS6, ITM2C	0.00361196
GOTERM_CC_FAT	GO:0045177~apical part of cell	ATP6V1A, HSP90AA1, HSP90AB1, CD81, ANXA4, ATP6AP2, FN1, MSN, SLC3A2, ATP1A1, ATP4A, SLC7A5, C1QTNF5, ATP6V1B2, SLC39A8, ATP6V1E1, VAMP3	0.00363891
GOTERM_CC_FAT	GO:0099513~polymeric cytoskeletal fiber	CCT3, HSPA8, GSN, KRT90, CLTC, TUBA3B, ACTB, NME1, MARCKS, TUBA1B, TUBB2A, TUBB5, EIF6, KRT27, GM5414, PLS3, APOE, LCP1, VIM, CALM1, PLS1	0.00363891
GOTERM_CC_FAT	GO:0098794~postsynapse	ITGB1, RTN3, GPM6A, HSPA8, CLSTN3, RPL12, CAMK2A, ATP6AP2, SLC1A2, SLC1A3, ATP1A3, SYP, ATP1A1, EEF2, ACTB, MARCKS, HNRNPK, RPS3, NCAM1, MYH10, RPS13, C1QC	0.00363891
GOTERM_BP_FAT	GO:0051247~positive regulation of protein metabolic process	ITGB1, INS1, RAB1A, SPON1, CAMK2D, HSP90AB1, CD81, ENO1, CLU, HSPD1, RPS4X, C3, PRDX2, PSAP, RACK1, RPS3, APOE, CTSD, FGB, HSPA8, HSP90AA1, GSN, IGFBP3, FGG, MSN, EEF2, EIF6, VIM, CALM1, GAS6	0.00370887
GOTERM_BP_FAT	GO:0051046~regulation of secretion	FGB, INS1, CPB2, TSG101, PDCD6IP, IGFBP3, LGI3, CAMK2A, ANXA5, FGG, SYP, RAB33B, SDCBP, PRL7C1, SV2A, NCAM1, APOE, MYH10, VAMP3	0.00370887
GOTERM_MF_FAT	GO:0032561~guanyl ribonucleotide binding	RAB1A, HSP90AA1, HSP90AB1, TUBA3B, EEF2, SEPTIN7, GNAI1, RAB33B, NME1, RAB10, TUBA1B, TUBB2A, TUBB5	0.00371373
GOTERM_MF_FAT	GO:0019001~guanyl nucleotide binding	RAB1A, HSP90AA1, HSP90AB1, TUBA3B, EEF2, SEPTIN7, GNAI1, RAB33B, NME1, RAB10, TUBA1B, TUBB2A, TUBB5	0.00371373
GOTERM_MF_FAT	GO:0051287~NAD binding	LDHB, AHCY, ALDH2, IDH1, ALDH1A1, ALDH9A1	0.00371373
GOTERM_BP_FAT	GO:0044802~single-organism membrane organization	ITGB1, INS1, HSPA8, CAMK2D, HSP90AA1, CD81, CAMK2A, CLTC, CLU, ACTB, RAB10, DPP6, PSAP, RACK1, FLOT2, APOE, GAS6, MYH10, PLS1, VAMP3	0.00374743
GOTERM_BP_FAT	GO:0034374~low-density lipoprotein particle remodeling	APOE, APOB, MPO, PLA2G7	0.00393886
GOTERM_BP_FAT	GO:0051094~positive regulation of developmental process	ITGB1, HSP90AB1, SERPINE2, CLSTN3, LPL, CLU, MACROH2A1, ACTB, C3, SDCBP, PRL7C1, PNP, RACK1, NCAM1, APOE, APOB, PLS1, HSP90AA1, IGFBP3, SERPINF1, FN1, NME1, BCAN, OLFM1, SLC7A5, MARCKS, HNRNPK, LCN2, VIM, GAS6, MYF5	0.00400088
GOTERM_MF_FAT	GO:0016887~ATPase activity	CCT3, ATP6V1A, EIF4A1, HSPA8, HSP90AA1, HSP90AB1, ANXA5, ATP1A3, ATP1A1, HSP90B1, ATP4A, ATP5F1B, ATP6V1B2, ATP6V1E1	0.00402873
GOTERM_BP_FAT	GO:0009205~purine ribonucleoside triphosphate metabolic process	ATP6V1A, HSPA8, INS1, PNP, TPI1, ATP5F1B, EIF6, ATP6V1B2, PGK2, ENO1, MACROH2A1, NME1	0.00415206
GOTERM_BP_FAT	GO:0043112~receptor metabolic process	ITGB1, CD63, SDCBP, INS1, CD81, CLTC, APOE, CTSD, VAMP3	0.00430147
GOTERM_BP_FAT	GO:0048666~neuron development	ITGB1, GPM6A, SERPINE2, CLSTN3, CAMK2A, SLC1A3, CLU, ACTB, C3, TNR, APOD, NCAM1, APOE, MYH10, PLS1, SERPINF1, FN1, SEPTIN7, NME1, RAB10, BCAN, OLFM1, MARCKS, HNRNPK, VIM, ITM2C	0.00438783
GOTERM_BP_FAT	GO:0009725~response to hormone	FGB, INS1, HSPA8, IGFBP5, IDH1, SERPINF1, CAMK2A, ANXA5, SERPINA3K, ATP1A3, LPL, SERPINA3N, ATP1A1, SERPINA3G, RAB10, MARCKS, HNRNPK, EIF6, CAT, A2M, CTSD	0.00439557
GOTERM_BP_FAT	GO:0030003~cellular cation homeostasis	YWHAE, ATP6V1A, CAMK2D, ATP6AP2, SLC1A3, ATP1A3, MT2, ATP1A1, CP, ATP4A, FTL1, ATP5F1B, SV2A, ATP6V1B2, SLC39A8, APOE, ATP6V1E1, CALM1	0.00450197
GOTERM_BP_FAT	GO:2000377~regulation of reactive oxygen species metabolic process	PRDX2, INS1, HSP90AA1, HSP90AB1, EIF6, ALDH2, LCN2, ASL, CLU, HSPD1	0.00456092
GOTERM_CC_FAT	GO:0005774~vacuolar membrane	ATP6V1A, CD63, HSPA8, HSP90AB1, ATP6AP2, SLC3A2, PLD3, SLC7A5, ATP6V1B2, SLC39A8, ATP6V1E1, CTSD, ITM2C	0.00468046
GOTERM_BP_FAT	GO:0050878~regulation of body fluid levels	FGB, CPB2, SERPINE2, SERPINC1, ANXA5, FGG, PDIA6, NME1, PRDX2, PRL7C1, SERPING1, APOE, GAS6	0.00469781
GOTERM_BP_FAT	GO:0009144~purine nucleoside triphosphate metabolic process	ATP6V1A, HSPA8, INS1, PNP, TPI1, ATP5F1B, EIF6, ATP6V1B2, PGK2, ENO1, MACROH2A1, NME1	0.00473474
GOTERM_BP_FAT	GO:0099504~synaptic vesicle cycle	ATP6V1A, HSPA8, SV2A, CLTC, ATP6AP2, ATP6V1B2, SYP, ATP6V1E1, ACTB	0.0047714
GOTERM_BP_FAT	GO:0099504~synaptic vesicle cycle	ATP6V1A, HSPA8, SV2A, CLTC, ATP6AP2, ATP6V1B2, SYP, ATP6V1E1, ACTB	0.0047714
GOTERM_BP_FAT	GO:0009199~ribonucleoside triphosphate metabolic process	ATP6V1A, HSPA8, INS1, PNP, TPI1, ATP5F1B, EIF6, ATP6V1B2, PGK2, ENO1, MACROH2A1, NME1	0.00489532
GOTERM_BP_FAT	GO:1903409~reactive oxygen species biosynthetic process	INS1, HSP90AA1, HSP90AB1, LCN2, ASL, MPO, CLU, HSPD1	0.00489532
GOTERM_BP_FAT	GO:0030155~regulation of cell adhesion	FGB, ITGB1, CD63, HSP90AA1, GSN, SERPINE2, CD81, FGG, FN1, ACTB, HSPD1, PRDX2, PNP, ATP5F1B, RPS3, TNR, FLOT2, APOD, EDIL3, MYF5	0.00492829
GOTERM_BP_FAT	GO:0048699~generation of neurons	ITGB1, YWHAE, RTN3, GPM6A, SERPINE2, CLSTN3, CAMK2A, SLC1A3, CLU, ACTB, C3, PSAP, TNR, APOD, NCAM1, APOE, MYH10, PLS1, HSP90AA1, SERPINF1, FN1, SEPTIN7, NME1, RAB10, BCAN, OLFM1, SLC7A5, MARCKS, HNRNPK, VIM, GAS6, ITM2C	0.00499192
GOTERM_BP_FAT	GO:0010605~negative regulation of macromolecule metabolic process	YWHAE, RTN3, INS1, HBB-Y, ITIH4, SPON1, CPB2, TSG101, HSP90AB1, ITIH2, SERPINE2, SERPINC1, PZP, CLTC, ENO1, CLU, MACROH2A1, ACTB, SDCBP, MUG1, MGAT5, RACK1, RPS3, FLOT2, APOD, APOE, A2M, RPS13, HSPA8, IGFBP5, IGFBP3, SERPINF1, SERPINA3K, FN1, SERPINA3N, SERPINA3G, NME1, OLFM1, SLC7A5, HNRNPK, EIF6, SERPING1, GAS6, ITM2C	0.00504707
GOTERM_BP_FAT	GO:0030030~cell projection organization	ITGB1, INS1, GPM6A, SERPINE2, TTYH1, CLSTN3, CAMK2A, CLU, ACTB, TNR, APOD, NCAM1, APOE, MYH10, PLS1, HSP90AA1, GSN, SERPINF1, FN1, PRDX6, SEPTIN7, NME1, RAB10, BCAN, OLFM1, MARCKS, HNRNPK, LCN2, VIM, ITM2C, FSIP2	0.00504707
GOTERM_BP_FAT	GO:1901698~response to nitrogen compound	INS1, CAMK2A, SLC1A2, ATP1A3, SLC1A3, LPL, SLC3A2, ACTB, HSP90B1, NCAM1, CTSD, HSP90AA1, IGFBP5, SERPINF1, ANXA5, SERPINA3K, SERPINA3N, SERPINA3G, RAB10, SLC7A5, MARCKS, HNRNPK, EIF6, CAT, VIM	0.00520189
GOTERM_BP_FAT	GO:0006812~cation transport	YWHAE, ITGB1, ATP6V1A, CD63, CAMK2D, SERPINE2, CAMK2A, CLTC, SLC1A3, ATP1A3, SLC3A2, ATP1A1, CP, ATP4A, SLC7A5, DPP6, FTL1, ATP5F1B, LCN2, ATP6V1B2, SLC39A8, ATP6V1E1, GAS6, CALM1	0.00529874
GOTERM_BP_FAT	GO:0001817~regulation of cytokine production	INS1, RAB1A, HSP90AA1, HSP90AB1, CD81, LUM, ANXA4, ATP6AP2, FN1, LPL, CLU, PLD3, HSPD1, C3, SLC7A5, PNP, RPS3, APOD, LBP, GAS6	0.00532451
GOTERM_BP_FAT	GO:0008015~blood circulation	AOC3, FGB, ITGB1, INS1, CAMK2D, HSP90AA1, GSN, FGG, SRSF1, ATP6AP2, ATP1A3, ATP1A1, APOE, GAS6, CALM1	0.00543642
GOTERM_BP_FAT	GO:0002679~respiratory burst involved in defense response	PRDX2, INS1, LBP, MPO	0.00546724
GOTERM_BP_FAT	GO:0006873~cellular ion homeostasis	YWHAE, ATP6V1A, CAMK2D, ATP6AP2, SLC1A3, ATP1A3, MT2, ATP1A1, CP, ATP4A, FTL1, ATP5F1B, SV2A, ATP6V1B2, SLC39A8, APOE, ATP6V1E1, CALM1	0.00551163
GOTERM_BP_FAT	GO:0031175~neuron projection development	ITGB1, GPM6A, SERPINE2, CLSTN3, SERPINF1, CAMK2A, FN1, CLU, SEPTIN7, ACTB, NME1, RAB10, BCAN, OLFM1, MARCKS, HNRNPK, TNR, APOD, NCAM1, APOE, VIM, MYH10, ITM2C	0.00554425
GOTERM_MF_FAT	GO:0001786~phosphatidylserine binding	HSPA8, MARCKS, ANXA4, ANXA5, GAS6, MFGE8	0.0058735
GOTERM_BP_FAT	GO:0032270~positive regulation of cellular protein metabolic process	ITGB1, INS1, SPON1, CAMK2D, HSP90AB1, CD81, ENO1, CLU, HSPD1, RPS4X, C3, PRDX2, PSAP, RACK1, RPS3, APOE, CTSD, FGB, HSPA8, HSP90AA1, GSN, IGFBP3, FGG, EEF2, EIF6, VIM, CALM1, GAS6	0.00606132
GOTERM_BP_FAT	GO:0000902~cell morphogenesis	ITGB1, GPM6A, RAB1A, CLSTN3, CAMK2A, FN1, SLC1A3, MSN, CLU, SEPTIN7, ACTB, RAB10, BCAN, OLFM1, MARCKS, HNRNPK, TNR, NCAM1, APOE, VIM, MYH10, PLS1, VAMP3	0.00606132
GOTERM_BP_FAT	GO:0043603~cellular amide metabolic process	RTN3, EIF4A1, SPON1, RPL12, SLC1A2, HBB-B1, CLU, HSP90B1, RPS4X, PNP, PSAP, RACK1, RPS3, ASL, APOE, RPS13, HSPA8, GSTM1, IGFBP5, IDH1, ATP6AP2, EEF2, EIF6, CPE, VIM	0.00606132
GOTERM_BP_FAT	GO:0006518~peptide metabolic process	RTN3, EIF4A1, HSPA8, SPON1, GSTM1, IGFBP5, RPL12, IDH1, ATP6AP2, SLC1A2, HBB-B1, EEF2, CLU, HSP90B1, RPS4X, EIF6, RACK1, RPS3, CPE, APOE, VIM, RPS13	0.00615379
GOTERM_CC_FAT	GO:0005773~vacuole	ATP6V1A, CD63, HSPA8, HSP90AB1, CLTC, ATP6AP2, SLC3A2, PRDX6, MPO, PLD3, SLC7A5, FTL1, PSAP, ATP6V1B2, SLC39A8, ATP6V1E1, CTSD, ITM2C	0.00621972
GOTERM_MF_FAT	GO:0043394~proteoglycan binding	SDCBP, FN1, ATP1A3, LPL, APOE	0.00627389
GOTERM_CC_FAT	GO:0005578~proteinaceous extracellular matrix	ITGB1, BCAN, LUM, SERPINF1, ALB, FN1, TNR, TGFBI	0.00632754
GOTERM_BP_FAT	GO:0098655~cation transmembrane transport	YWHAE, ITGB1, ATP6V1A, CD63, CAMK2D, SLC1A3, ATP1A3, SLC3A2, ATP1A1, ATP4A, SLC7A5, DPP6, ATP5F1B, LCN2, ATP6V1B2, SLC39A8, ATP6V1E1, GAS6, CALM1	0.0063348
GOTERM_BP_FAT	GO:0003013~circulatory system process	AOC3, FGB, ITGB1, INS1, CAMK2D, HSP90AA1, GSN, FGG, SRSF1, ATP6AP2, ATP1A3, ATP1A1, APOE, GAS6, CALM1	0.0063348
GOTERM_BP_FAT	GO:0030007~cellular potassium ion homeostasis	ATP4A, CAMK2D, ATP1A3, ATP1A1	0.00636899
GOTERM_BP_FAT	GO:0030007~cellular potassium ion homeostasis	ATP4A, CAMK2D, ATP1A3, ATP1A1	0.00636899
GOTERM_BP_FAT	GO:0001816~cytokine production	INS1, RAB1A, HSP90AA1, HSP90AB1, CD81, LUM, ANXA4, ATP6AP2, FN1, LPL, CLU, PLD3, HSPD1, C3, SLC7A5, PNP, RPS3, APOD, LBP, GAS6	0.00639702
GOTERM_BP_FAT	GO:0006796~phosphate-containing compound metabolic process	ITGB1, YWHAE, ATP6V1A, INS1, CAMK2D, TSG101, HSP90AB1, CD81, CAMK2A, ATP1A3, HBB-B1, ENO1, PLA2G7, MACROH2A1, ACTB, HSP90B1, C3, LDHB, SDCBP, PRDX2, PNP, ATP5F1B, IMPA2, MGAT5, PSAP, RACK1, RPS3, PGK2, APOE, FGB, HSPA8, HSP90AA1, TPI1, GSN, IGFBP3, IDH1, ATP6AP2, FGG, FN1, PRDX6, NME1, EIF6, ATP6V1B2, CALM1, GAS6	0.00639702
GOTERM_BP_FAT	GO:0009141~nucleoside triphosphate metabolic process	ATP6V1A, HSPA8, INS1, PNP, TPI1, ATP5F1B, EIF6, ATP6V1B2, PGK2, ENO1, MACROH2A1, NME1	0.00639702
GOTERM_BP_FAT	GO:0007417~central nervous system development	YWHAE, ITGB1, RTN3, HSPA8, GSN, SERPINE2, SRSF1, ATP6AP2, SLC1A2, ATP1A3, CLU, BCAN, MARCKS, TUBB2A, HNRNPK, PSAP, DNER, TNR, APOD, NCAM1, VIM, MYH10	0.00646608
GOTERM_BP_FAT	GO:0040008~regulation of growth	TSG101, IGFBP5, SERPINE2, CLSTN3, IGFBP3, FN1, MT2, ENO1, C3, SDCBP, OLFM1, HNRNPK, RACK1, TNR, NCAM1, APOE, PLS1	0.00659329
GOTERM_BP_FAT	GO:0006811~ion transport	ITGB1, YWHAE, ATP6V1A, CD63, CAMK2D, SERPINE2, TTYH1, CAMK2A, CLTC, SLC1A2, ATP1A3, SLC1A3, SLC3A2, ATP1A1, DPP6, FTL1, ATP5F1B, SV2A, PSAP, SLC39A8, APOE, ATP6V1E1, PLTP, CP, ATP4A, SLC7A5, LCN2, ATP6V1B2, CALM1, GAS6	0.00659329
GOTERM_BP_FAT	GO:0040008~regulation of growth	TSG101, IGFBP5, SERPINE2, CLSTN3, IGFBP3, FN1, MT2, ENO1, C3, SDCBP, OLFM1, HNRNPK, RACK1, TNR, NCAM1, APOE, PLS1	0.00659329
GOTERM_CC_FAT	GO:0033178~proton-transporting two-sector ATPase complex, catalytic domain	ATP6V1A, ATP5F1B, ATP6V1B2, ATP6V1E1	0.00681675
GOTERM_CC_FAT	GO:0005764~lysosome	ATP6V1A, CD63, HSPA8, HSP90AB1, CLTC, ATP6AP2, SLC3A2, PRDX6, MPO, PLD3, SLC7A5, FTL1, PSAP, SLC39A8, CTSD, ITM2C	0.00681675
GOTERM_CC_FAT	GO:0000323~lytic vacuole	ATP6V1A, CD63, HSPA8, HSP90AB1, CLTC, ATP6AP2, SLC3A2, PRDX6, MPO, PLD3, SLC7A5, FTL1, PSAP, SLC39A8, CTSD, ITM2C	0.00681675
GOTERM_CC_FAT	GO:0099568~cytoplasmic region	FGB, GSN, CAMK2A, FGG, ENO1, SEPTIN7, ACTB, GNAI1, ACTR1A, MARCKS, HNRNPK, FLOT2, MYH10, PLS1	0.00681675
GOTERM_BP_FAT	GO:0002682~regulation of immune system process	YWHAE, INS1, CD81, HTRA1, PLA2G7, ACTB, HSPD1, C3, C4B, PRDX2, C1S2, PNP, RPS3, FLOT2, APOD, LBP, APOE, A2M, AOC3, HSPA8, C1RA, HSP90AA1, GSN, MSN, NME1, H4C16, EIF6, SERPING1, GAS6, C1QC	0.00685589
GOTERM_BP_FAT	GO:0043434~response to peptide hormone	INS1, IGFBP5, CAMK2A, ANXA5, SERPINA3K, LPL, SERPINA3N, SERPINA3G, RAB10, MARCKS, HNRNPK, EIF6, CAT, CTSD	0.00703123
GOTERM_CC_FAT	GO:0031594~neuromuscular junction	ITGB1, CAMK2D, SERPINE2, SV2A, PLS3, SYP, MYH10	0.00706074
GOTERM_BP_FAT	GO:0000302~response to reactive oxygen species	PRDX2, HSPA8, PSAP, CAT, LCN2, RACK1, RPS3, APOD, MPO, PRDX6	0.00713294
GOTERM_MF_FAT	GO:0043169~cation binding	ITGB1, SPON1, CLSTN3, HBB-B1, ENO1, MPO, C1S2, FTL1, TUBA1B, TUBB5, IMPA2, STAB1, DNER, PLS3, EDIL3, PLS1, ANXA4, ANXA5, FGG, HBB-BS, NME1, BCAN, TUBB2A, CAT, LCP1, GAS6, MATN4, HBB-Y, CPB2, AHCY, TTYH1, PON2, CAMK2A, SLC1A2, ATP1A3, SLC1A3, LPL, ATP1A1, TUBA3B, GNAI1, PRL7C1, ATP5F1B, MGAT5, APOE, PLTP, CPA4, AOC3, C1RA, GSTM1, GSN, IDH1, FN1, MT2, CP, ATP4A, ALB, LCN2, CPE, CALM1	0.00727597
GOTERM_MF_FAT	GO:0046872~metal ion binding	ITGB1, SPON1, CLSTN3, HBB-B1, ENO1, MPO, C1S2, FTL1, TUBA1B, TUBB5, IMPA2, STAB1, DNER, PLS3, EDIL3, PLS1, ANXA4, ANXA5, FGG, HBB-BS, NME1, BCAN, TUBB2A, CAT, LCP1, GAS6, MATN4, HBB-Y, CPB2, AHCY, TTYH1, PON2, CAMK2A, SLC1A2, ATP1A3, SLC1A3, LPL, ATP1A1, TUBA3B, GNAI1, PRL7C1, ATP5F1B, MGAT5, APOE, CPA4, AOC3, C1RA, GSTM1, GSN, IDH1, FN1, MT2, CP, ATP4A, ALB, LCN2, CPE, CALM1	0.00734618
GOTERM_BP_FAT	GO:0042982~amyloid precursor protein metabolic process	RTN3, SPON1, FLOT2, APOE, CLU, ITM2C	0.00750907
GOTERM_BP_FAT	GO:1902837~amino acid import into cell	ITGB1, SLC7A5, SLC1A2, SLC1A3, SLC3A2	0.00763985
GOTERM_BP_FAT	GO:1902837~amino acid import into cell	ITGB1, SLC7A5, SLC1A2, SLC1A3, SLC3A2	0.00763985
GOTERM_BP_FAT	GO:0048812~neuron projection morphogenesis	ITGB1, GPM6A, CLSTN3, CAMK2A, FN1, CLU, SEPTIN7, ACTB, RAB10, BCAN, OLFM1, MARCKS, HNRNPK, TNR, NCAM1, APOE, MYH10	0.00769451
GOTERM_BP_FAT	GO:0048812~neuron projection morphogenesis	ITGB1, GPM6A, CLSTN3, CAMK2A, FN1, CLU, SEPTIN7, ACTB, RAB10, BCAN, OLFM1, MARCKS, HNRNPK, TNR, NCAM1, APOE, MYH10	0.00769451
GOTERM_CC_FAT	GO:0044437~vacuolar part	ATP6V1A, CD63, HSPA8, HSP90AB1, ATP6AP2, SLC3A2, PLD3, SLC7A5, ATP6V1B2, SLC39A8, ATP6V1E1, CTSD, ITM2C	0.0077302
GOTERM_CC_FAT	GO:0097223~sperm part	ITGB1, HSP90AA1, HSP90AB1, ATP1A1, SEPTIN7, HSP90B1, HSPD1, MARCKS, FLOT2, PGK2, MFGE8, CALM1, FSIP2	0.0077302
GOTERM_CC_FAT	GO:0044420~extracellular matrix component	ITGB1, BCAN, LUM, SERPINF1, ALB, FN1, TNR, TGFBI	0.00777134
GOTERM_BP_FAT	GO:0070201~regulation of establishment of protein localization	YWHAE, CCT3, FGB, INS1, HSP90AA1, TSG101, HSP90AB1, CD81, ANXA5, FGG, RACK1, APOD, APOE, LCP1, GAS6, CTSD, MYH10	0.00777361
GOTERM_MF_FAT	GO:0032403~protein complex binding	ITGB1, INS1, GSN, CD81, LUM, FN1, EEF2, GNAI1, NME1, MARCKS, TNR, PLS3, LCP1, VIM, TGFBI, MFGE8, MYH10, PLS1	0.00779944
GOTERM_BP_FAT	GO:0009123~nucleoside monophosphate metabolic process	ATP6V1A, HSPA8, INS1, PNP, TPI1, ATP5F1B, EIF6, ATP6V1B2, PGK2, ENO1, MACROH2A1, NME1	0.00786374
GOTERM_BP_FAT	GO:0048589~developmental growth	ITGB1, CAMK2D, CD81, CLSTN3, FN1, SLC1A2, ATP1A3, SEPTIN7, C3, BCAN, OLFM1, HNRNPK, PSAP, TNR, APOD, NCAM1, APOE, MYH10, PLS1	0.00791925
GOTERM_BP_FAT	GO:0048589~developmental growth	ITGB1, CAMK2D, CD81, CLSTN3, FN1, SLC1A2, ATP1A3, SEPTIN7, C3, BCAN, OLFM1, HNRNPK, PSAP, TNR, APOD, NCAM1, APOE, MYH10, PLS1	0.00791925
GOTERM_CC_FAT	GO:0032432~actin filament bundle	MARCKS, PLS3, LCP1, MYH10, SEPTIN7, ACTB, PLS1	0.00799226
GOTERM_BP_FAT	GO:0045597~positive regulation of cell differentiation	ITGB1, HSP90AA1, HSP90AB1, SERPINE2, IGFBP3, SERPINF1, FN1, LPL, MACROH2A1, CLU, ACTB, NME1, BCAN, SDCBP, OLFM1, SLC7A5, MARCKS, PNP, HNRNPK, APOE, VIM, APOB, GAS6, MYF5	0.00799535
GOTERM_BP_FAT	GO:0045597~positive regulation of cell differentiation	ITGB1, HSP90AA1, HSP90AB1, SERPINE2, IGFBP3, SERPINF1, FN1, LPL, MACROH2A1, CLU, ACTB, NME1, BCAN, SDCBP, OLFM1, SLC7A5, MARCKS, PNP, HNRNPK, APOE, VIM, APOB, GAS6, MYF5	0.00799535
GOTERM_CC_FAT	GO:0031091~platelet alpha granule	FGB, SERPINE2, IGFBP3, FGG	0.00808782
GOTERM_BP_FAT	GO:1902991~regulation of amyloid precursor protein catabolic process	RTN3, SPON1, FLOT2, APOE, CLU	0.00810542
GOTERM_CC_FAT	GO:0030135~coated vesicle	ATP6V1A, ACTR1A, CLTC, LYZ1, ATP6AP2, ATP6V1B2, SYP, ATP6V1E1, HSPD1, VAMP3	0.00817485
GOTERM_BP_FAT	GO:1902531~regulation of intracellular signal transduction	ITGB1, INS1, CAMK2D, TSG101, SERPINE2, CD81, CAMK2A, ENO1, CLU, GNAI1, C3, PRDX2, PRL7C1, MGAT5, PSAP, RACK1, RPS3, FLOT2, SLC39A8, NCAM1, APOE, FGB, GSN, IGFBP5, IGFBP3, ATP6AP2, FGG, FN1, HNRNPK, CAT, CALM1, GAS6	0.00840286
GOTERM_BP_FAT	GO:1902531~regulation of intracellular signal transduction	ITGB1, INS1, CAMK2D, TSG101, SERPINE2, CD81, CAMK2A, ENO1, CLU, GNAI1, C3, PRDX2, PRL7C1, MGAT5, PSAP, RACK1, RPS3, FLOT2, SLC39A8, NCAM1, APOE, FGB, GSN, IGFBP5, IGFBP3, ATP6AP2, FGG, FN1, HNRNPK, CAT, CALM1, GAS6	0.00840286
GOTERM_MF_FAT	GO:0042623~ATPase activity, coupled	ATP6V1A, ATP4A, HSPA8, ATP5F1B, ANXA5, ATP6V1B2, ATP1A3, ATP1A1, ATP6V1E1	0.00840303
GOTERM_MF_FAT	GO:0042277~peptide binding	HSPA8, HSP90AB1, GSTM1, CLSTN3, ANXA5, CLTC, ATP1A3, LBP, APOE, CLU, CTSD, ITM2C	0.00840303
GOTERM_MF_FAT	GO:0031625~ubiquitin protein ligase binding	YWHAE, HSPA8, TUBA1B, HSP90AA1, TPI1, TSG101, TUBB5, HSP90AB1, CLU, PRDX6, HSPD1	0.00844896
GOTERM_MF_FAT	GO:0044183~protein binding involved in protein folding	CCT3, HSPA8, HSP90AA1, HSP90AB1, HSP90B1	0.00844896
GOTERM_BP_FAT	GO:0016049~cell growth	ITGB1, CAMK2D, SERPINE2, CLSTN3, FN1, ENO1, SEPTIN7, BCAN, SDCBP, OLFM1, HNRNPK, RACK1, TNR, APOE	0.00854855
GOTERM_BP_FAT	GO:0016049~cell growth	ITGB1, CAMK2D, SERPINE2, CLSTN3, FN1, ENO1, SEPTIN7, BCAN, SDCBP, OLFM1, HNRNPK, RACK1, TNR, APOE	0.00854855
GOTERM_BP_FAT	GO:0045087~innate immune response	YWHAE, FGB, INS1, C1RA, HSP90AA1, GSN, CAMK2A, FGG, PLD3, HSPD1, C3, C4B, C1S2, LCN2, SERPING1, LBP, VIM, CALM1, A2M, C1QC, VAMP3	0.00856078
GOTERM_MF_FAT	GO:0048156~tau protein binding	HSP90AA1, HSP90AB1, APOE, CLU	0.00864695
GOTERM_MF_FAT	GO:0048156~tau protein binding	HSP90AA1, HSP90AB1, APOE, CLU	0.00864695
GOTERM_BP_FAT	GO:0043933~macromolecular complex subunit organization	RAB1A, HSP90AB1, SRSF1, CLTC, SLC1A2, ATP1A3, LPL, CLU, PLA2G7, MACROH2A1, MPO, SV2A, RACK1, RPS3, NCAM1, APOE, APOB, PLTP, FGB, HSPA8, HSP90AA1, PDCD6IP, GSN, FGG, FN1, MSN, H4C16, EIF6, ANKS4B, LCP1, VAMP3, ALDH9A1	0.00876044
GOTERM_CC_FAT	GO:0098850~extrinsic component of synaptic vesicle membrane	ATP6V1A, CLTC, ATP6V1B2, ATP6V1E1	0.00903632
GOTERM_BP_FAT	GO:0044283~small molecule biosynthetic process	TPI1, GSTM1, SLC1A3, LPL, ENO1, MPO, LDHB, PNP, IMPA2, ALDH1A1, ASL, PGK2, APOE, APOB, PLTP	0.00936636
GOTERM_BP_FAT	GO:0044283~small molecule biosynthetic process	TPI1, GSTM1, SLC1A3, LPL, ENO1, MPO, LDHB, PNP, IMPA2, ALDH1A1, ASL, PGK2, APOE, APOB, PLTP	0.00936636
GOTERM_BP_FAT	GO:0097401~synaptic vesicle lumen acidification	ATP6V1A, ATP6AP2, ATP6V1B2, ATP6V1E1	0.0095053
GOTERM_BP_FAT	GO:1902430~negative regulation of beta-amyloid formation	RTN3, SPON1, APOE, CLU	0.0095053
GOTERM_BP_FAT	GO:0048858~cell projection morphogenesis	ITGB1, GPM6A, CLSTN3, CAMK2A, FN1, CLU, SEPTIN7, ACTB, RAB10, BCAN, OLFM1, MARCKS, HNRNPK, TNR, NCAM1, APOE, MYH10	0.0095053
GOTERM_BP_FAT	GO:0048858~cell projection morphogenesis	ITGB1, GPM6A, CLSTN3, CAMK2A, FN1, CLU, SEPTIN7, ACTB, RAB10, BCAN, OLFM1, MARCKS, HNRNPK, TNR, NCAM1, APOE, MYH10	0.0095053
GOTERM_CC_FAT	GO:0030136~clathrin-coated vesicle	ATP6V1A, CLTC, LYZ1, ATP6AP2, ATP6V1B2, SYP, ATP6V1E1, VAMP3	0.00951531
GOTERM_CC_FAT	GO:0005577~fibrinogen complex	FGB, FGG, FN1	0.00951531
GOTERM_BP_FAT	GO:0051649~establishment of localization in cell	ITGB1, YWHAE, ATP6V1A, RAB1A, CAMK2D, TSG101, HSP90AB1, CD81, CLTC, SLC1A2, CLU, ACTB, HSP90B1, HSPD1, DPP6, ATP5F1B, SV2A, PSAP, FLOT2, APOD, ATP6V1E1, APOB, MYH10, HSPA8, HSP90AA1, ATP6AP2, MSN, SYP, RAB10, MARCKS, EIF6, ATP6V1B2, LCP1, CALM1, GAS6, VAMP3	0.0101533
GOTERM_BP_FAT	GO:0055080~cation homeostasis	YWHAE, ATP6V1A, CAMK2D, ATP6AP2, SLC1A3, ATP1A3, MT2, ATP1A1, CP, ATP4A, FTL1, ATP5F1B, SV2A, ATP6V1B2, SLC39A8, APOE, ATP6V1E1, CALM1	0.0101533
GOTERM_MF_FAT	GO:0017076~purine nucleotide binding	ATP6V1A, EIF4A1, RAB1A, CAMK2D, AHCY, HSP90AB1, CAMK2A, ATP1A3, ATP1A1, TUBA3B, ACTB, GNAI1, HSP90B1, HSPD1, ACTR1A, TUBA1B, TUBB5, ATP5F1B, PGK2, MYH10, CCT3, HSPA8, HSP90AA1, EEF2, SEPTIN7, RAB33B, NME1, RAB10, ATP4A, TUBB2A, ATP6V1B2, ITM2C	0.0101665
GOTERM_MF_FAT	GO:0008201~heparin binding	SERPINE2, SERPINC1, FN1, LPL, NCAM1, APOE, APOB, MPO	0.0101665
GOTERM_MF_FAT	GO:0008201~heparin binding	SERPINE2, SERPINC1, FN1, LPL, NCAM1, APOE, APOB, MPO	0.0101665
GOTERM_BP_FAT	GO:0006793~phosphorus metabolic process	ITGB1, YWHAE, ATP6V1A, INS1, CAMK2D, TSG101, HSP90AB1, CD81, CAMK2A, ATP1A3, HBB-B1, ENO1, PLA2G7, MACROH2A1, ACTB, HSP90B1, C3, LDHB, SDCBP, PRDX2, PNP, ATP5F1B, IMPA2, MGAT5, PSAP, RACK1, RPS3, PGK2, APOE, FGB, HSPA8, HSP90AA1, TPI1, GSN, IGFBP3, IDH1, ATP6AP2, FGG, FN1, PRDX6, NME1, EIF6, ATP6V1B2, CALM1, GAS6	0.0103555
GOTERM_MF_FAT	GO:0051082~unfolded protein binding	CCT3, HSPA8, HSP90AA1, HSP90AB1, CLU, HSP90B1	0.0103878
GOTERM_MF_FAT	GO:0046961~proton-transporting ATPase activity, rotational mechanism	ATP6V1A, ATP5F1B, ATP6V1B2, ATP6V1E1	0.0105142
GOTERM_BP_FAT	GO:0015672~monovalent inorganic cation transport	YWHAE, ITGB1, ATP6V1A, CD63, CAMK2D, SERPINE2, SLC1A3, ATP1A3, ATP1A1, ATP4A, DPP6, ATP5F1B, ATP6V1B2, ATP6V1E1	0.0106581
GOTERM_BP_FAT	GO:0043092~L-amino acid import	ITGB1, SLC7A5, SLC1A2, SLC1A3, SLC3A2	0.0107834
GOTERM_BP_FAT	GO:0043092~L-amino acid import	ITGB1, SLC7A5, SLC1A2, SLC1A3, SLC3A2	0.0107834
GOTERM_MF_FAT	GO:0035639~purine ribonucleoside triphosphate binding	ATP6V1A, EIF4A1, RAB1A, CAMK2D, HSP90AB1, CAMK2A, ATP1A3, ATP1A1, TUBA3B, ACTB, GNAI1, HSP90B1, HSPD1, ACTR1A, TUBA1B, TUBB5, ATP5F1B, PGK2, MYH10, CCT3, HSPA8, HSP90AA1, EEF2, SEPTIN7, RAB33B, NME1, RAB10, ATP4A, TUBB2A, ATP6V1B2, ITM2C	0.0110628
GOTERM_BP_FAT	GO:0001558~regulation of cell growth	TSG101, IGFBP5, SERPINE2, CLSTN3, IGFBP3, FN1, ENO1, SDCBP, OLFM1, HNRNPK, RACK1, TNR, APOE	0.0111077
GOTERM_BP_FAT	GO:0019216~regulation of lipid metabolic process	C3, INS1, EIF6, CLSTN3, IDH1, PSAP, RACK1, APOD, APOE, ATP1A1, APOB, MACROH2A1	0.0111764
GOTERM_BP_FAT	GO:1903426~regulation of reactive oxygen species biosynthetic process	INS1, HSP90AA1, HSP90AB1, LCN2, ASL, CLU, HSPD1	0.0113282
GOTERM_MF_FAT	GO:0001948~glycoprotein binding	SDCBP, FN1, ATP1A3, LPL, APOE	0.0113542
GOTERM_MF_FAT	GO:0044389~ubiquitin-like protein ligase binding	YWHAE, HSPA8, TUBA1B, HSP90AA1, TPI1, TSG101, TUBB5, HSP90AB1, CLU, PRDX6, HSPD1	0.0113611
GOTERM_BP_FAT	GO:0098771~inorganic ion homeostasis	YWHAE, ATP6V1A, CAMK2D, ATP6AP2, SLC1A3, ATP1A3, MT2, ATP1A1, CP, ATP4A, FTL1, ATP5F1B, SV2A, ATP6V1B2, SLC39A8, APOE, ATP6V1E1, CALM1	0.0117066
GOTERM_BP_FAT	GO:0031324~negative regulation of cellular metabolic process	YWHAE, RTN3, INS1, HBB-Y, ITIH4, SPON1, CPB2, TSG101, HSP90AB1, ITIH2, SERPINE2, SERPINC1, PZP, ATP1A1, ENO1, CLU, MACROH2A1, ACTB, HSPD1, SDCBP, MUG1, MGAT5, RACK1, RPS3, APOD, APOE, A2M, RPS13, HSPA8, IGFBP5, IGFBP3, SERPINF1, SERPINA3K, SERPINA3N, SERPINA3G, SLC7A5, HNRNPK, EIF6, SERPING1, GAS6, ITM2C	0.011733
GOTERM_BP_FAT	GO:0007610~behavior	AOC3, ITGB1, INS1, AHCY, SERPINE2, CLSTN3, SERPINF1, SLC1A2, SLC1A3, ATP1A3, ALDH2, ALB, PSAP, LCN2, TNR, ASL, NCAM1, APOE	0.0120772
GOTERM_BP_FAT	GO:1902580~single-organism cellular localization	ITGB1, HSPA8, RAB1A, HSP90AA1, HSP90AB1, CD81, CLTC, SYP, ACTB, HSPD1, RAB10, DPP6, ATP5F1B, SV2A, ALB, RACK1, FLOT2, APOD, GAS6, CALM1, PLS1, VAMP3	0.0121186
GOTERM_CC_FAT	GO:0030659~cytoplasmic vesicle membrane	ATP6V1A, ANXA4, ANXA5, CLTC, ATP6AP2, SYP, RAB10, SV2A, ATP6V1B2, CPE, FLOT2, ATP6V1E1, MFGE8, CALM1, VAMP3	0.0121193
GOTERM_MF_FAT	GO:0036442~hydrogen-exporting ATPase activity	ATP6V1A, ATP5F1B, ATP6V1B2, ATP6V1E1	0.0122535
GOTERM_CC_FAT	GO:0099512~supramolecular fiber	CCT3, HSPA8, GSN, KRT90, LUM, ANXA5, CLTC, TUBA3B, ACTB, NME1, MARCKS, TUBA1B, TUBB2A, TUBB5, EIF6, KRT27, GM5414, PLS3, APOE, LCP1, VIM, CALM1, PLS1	0.0123329
GOTERM_CC_FAT	GO:0030662~coated vesicle membrane	ATP6V1A, CLTC, ATP6AP2, ATP6V1B2, SYP, ATP6V1E1, VAMP3	0.0123776
GOTERM_BP_FAT	GO:0031638~zymogen activation	FGB, CPB2, C1RA, SERPINE2, FGG, ENO1	0.0124428
GOTERM_BP_FAT	GO:0031638~zymogen activation	FGB, CPB2, C1RA, SERPINE2, FGG, ENO1	0.0124428
GOTERM_BP_FAT	GO:1904951~positive regulation of establishment of protein localization	YWHAE, FGB, CCT3, INS1, HSP90AA1, TSG101, HSP90AB1, CD81, FGG, RACK1, GAS6, MYH10	0.0124428
GOTERM_BP_FAT	GO:0030182~neuron differentiation	ITGB1, RTN3, GPM6A, SERPINE2, CLSTN3, CAMK2A, SLC1A3, CLU, ACTB, C3, PSAP, TNR, APOD, NCAM1, APOE, MYH10, PLS1, SERPINF1, FN1, SEPTIN7, NME1, RAB10, BCAN, OLFM1, MARCKS, HNRNPK, VIM, ITM2C	0.0124428
GOTERM_CC_FAT	GO:0016469~proton-transporting two-sector ATPase complex	ATP6V1A, ATP5F1B, ATP6AP2, ATP6V1B2, ATP6V1E1	0.0124948
GOTERM_BP_FAT	GO:0035556~intracellular signal transduction	ITGB1, YWHAE, INS1, CAMK2D, TSG101, SERPINE2, CD81, CAMK2A, ATP1A3, ENO1, CLU, GNAI1, C3, SDCBP, PRDX2, PRL7C1, PNP, ALDH2, MGAT5, PSAP, RACK1, RPS3, FLOT2, SLC39A8, NCAM1, APOE, FGB, GSN, IGFBP5, IGFBP3, ATP6AP2, FGG, FN1, MT2, RAB33B, HNRNPK, CAT, LCP1, CALM1, GAS6	0.012623
GOTERM_BP_FAT	GO:0009167~purine ribonucleoside monophosphate metabolic process	ATP6V1A, HSPA8, INS1, PNP, TPI1, ATP5F1B, EIF6, ATP6V1B2, PGK2, ENO1, MACROH2A1	0.0127607
GOTERM_CC_FAT	GO:0099081~supramolecular polymer	CCT3, HSPA8, GSN, KRT90, LUM, ANXA5, CLTC, TUBA3B, ACTB, NME1, MARCKS, TUBA1B, TUBB2A, TUBB5, EIF6, KRT27, GM5414, PLS3, APOE, LCP1, VIM, CALM1, PLS1	0.0128168
GOTERM_CC_FAT	GO:0099080~supramolecular complex	CCT3, HSPA8, GSN, KRT90, LUM, ANXA5, CLTC, TUBA3B, ACTB, NME1, MARCKS, TUBA1B, TUBB2A, TUBB5, EIF6, KRT27, GM5414, PLS3, APOE, LCP1, VIM, CALM1, PLS1	0.0128168
GOTERM_BP_FAT	GO:0009126~purine nucleoside monophosphate metabolic process	ATP6V1A, HSPA8, INS1, PNP, TPI1, ATP5F1B, EIF6, ATP6V1B2, PGK2, ENO1, MACROH2A1	0.0129878
GOTERM_MF_FAT	GO:1901681~sulfur compound binding	GSTM1, SERPINE2, SERPINC1, FN1, ATP1A3, LPL, NCAM1, APOE, APOB, MPO	0.0131451
GOTERM_BP_FAT	GO:1901135~carbohydrate derivative metabolic process	ATP6V1A, ITIH4, INS1, HSPA8, RAB1A, AHCY, TPI1, ITIH2, CLTC, ENO1, MACROH2A1, NME1, PNP, ATP5F1B, EIF6, MGAT5, ALDH1A1, PSAP, ATP6V1B2, SLC39A8, PGK2, ITM2C	0.0134199
GOTERM_BP_FAT	GO:0042730~fibrinolysis	FGB, CPB2, FGG, SERPING1	0.0135166
GOTERM_BP_FAT	GO:0072659~protein localization to plasma membrane	ITGB1, RAB10, DPP6, CD81, CLTC, RACK1, FLOT2, GAS6, PLS1, VAMP3	0.0140973
GOTERM_BP_FAT	GO:0032990~cell part morphogenesis	ITGB1, GPM6A, CLSTN3, CAMK2A, FN1, CLU, SEPTIN7, ACTB, RAB10, BCAN, OLFM1, MARCKS, HNRNPK, TNR, NCAM1, APOE, MYH10	0.0141385
GOTERM_BP_FAT	GO:0032990~cell part morphogenesis	ITGB1, GPM6A, CLSTN3, CAMK2A, FN1, CLU, SEPTIN7, ACTB, RAB10, BCAN, OLFM1, MARCKS, HNRNPK, TNR, NCAM1, APOE, MYH10	0.0141385
GOTERM_CC_FAT	GO:0044306~neuron projection terminus	HSPA8, MARCKS, HNRNPK, ANXA5, SLC1A2, ATP1A3, SYP, SEPTIN7, ACTB	0.0143303
GOTERM_CC_FAT	GO:0016471~vacuolar proton-transporting V-type ATPase complex	ATP6V1A, ATP6AP2, ATP6V1B2, ATP6V1E1	0.0143385
GOTERM_CC_FAT	GO:0012506~vesicle membrane	ATP6V1A, ANXA4, ANXA5, CLTC, ATP6AP2, SYP, RAB10, SV2A, ATP6V1B2, CPE, FLOT2, ATP6V1E1, MFGE8, CALM1, VAMP3	0.0144326
GOTERM_MF_FAT	GO:0031721~hemoglobin alpha binding	HBB-Y, HBB-B1, HBB-BS	0.0145589
GOTERM_MF_FAT	GO:0019825~oxygen binding	HBB-Y, ALB, HBB-B1, HBB-BS	0.014586
GOTERM_BP_FAT	GO:0016050~vesicle organization	ATP6V1A, SDCBP, RAB1A, TSG101, PDCD6IP, SERPINE2, ATP6AP2, ATP6V1B2, APOE, ATP6V1E1, VAMP3	0.0147913
GOTERM_BP_FAT	GO:0034614~cellular response to reactive oxygen species	PRDX2, HSPA8, PSAP, CAT, LCN2, RACK1, RPS3, MPO	0.0149739
GOTERM_BP_FAT	GO:0006457~protein folding	CCT3, HSPA8, HSP90AA1, PRDX4, HSP90AB1, CLU, HSPD1, HSP90B1	0.0149739
GOTERM_BP_FAT	GO:0006457~protein folding	CCT3, HSPA8, HSP90AA1, PRDX4, HSP90AB1, CLU, HSPD1, HSP90B1	0.0149739
GOTERM_BP_FAT	GO:0034220~ion transmembrane transport	YWHAE, ITGB1, ATP6V1A, CD63, CAMK2D, TTYH1, SLC1A2, SLC1A3, ATP1A3, SLC3A2, ATP1A1, ATP4A, SLC7A5, DPP6, ATP5F1B, LCN2, ATP6V1B2, SLC39A8, ATP6V1E1, GAS6, CALM1	0.0150409
GOTERM_MF_FAT	GO:0005543~phospholipid binding	HSPA8, GSN, ANXA4, ANXA5, PLA2G7, SDCBP, MARCKS, PSAP, APOE, APOB, GAS6, MFGE8, PLTP	0.0152316
GOTERM_MF_FAT	GO:0032555~purine ribonucleotide binding	ATP6V1A, EIF4A1, RAB1A, CAMK2D, HSP90AB1, CAMK2A, ATP1A3, ATP1A1, TUBA3B, ACTB, GNAI1, HSP90B1, HSPD1, ACTR1A, TUBA1B, TUBB5, ATP5F1B, PGK2, MYH10, CCT3, HSPA8, HSP90AA1, EEF2, SEPTIN7, RAB33B, NME1, RAB10, ATP4A, TUBB2A, ATP6V1B2, ITM2C	0.0154374
GOTERM_BP_FAT	GO:0017157~regulation of exocytosis	FGB, SDCBP, TSG101, PDCD6IP, LGI3, FGG, NCAM1, SYP, RAB33B	0.0157488
GOTERM_CC_FAT	GO:0031012~extracellular matrix	ITGB1, BCAN, SPON1, LUM, SERPINF1, ALB, FN1, TNR, TGFBI, APOE, MATN4	0.0164594
GOTERM_BP_FAT	GO:0045595~regulation of cell differentiation	ITGB1, INS1, HSP90AB1, SERPINE2, CAMK2A, LPL, CLU, MACROH2A1, ACTB, SDCBP, PRDX2, PNP, TNR, FLOT2, APOE, APOB, HSP90AA1, IGFBP5, IGFBP3, SERPINF1, FN1, NME1, BCAN, OLFM1, SLC7A5, MARCKS, H4C16, HNRNPK, EIF6, VIM, GAS6, MYF5, ITM2C, C1QC	0.0167183
GOTERM_BP_FAT	GO:1903551~regulation of extracellular exosome assembly	SDCBP, TSG101, PDCD6IP	0.0167335
GOTERM_BP_FAT	GO:0031344~regulation of cell projection organization	ITGB1, INS1, GPM6A, HSP90AA1, SERPINE2, SERPINF1, FN1, SEPTIN7, NME1, OLFM1, MARCKS, HNRNPK, LCN2, TNR, APOE, VIM, ITM2C, PLS1	0.0167788
GOTERM_BP_FAT	GO:1903530~regulation of secretion by cell	FGB, INS1, CPB2, TSG101, PDCD6IP, LGI3, CAMK2A, ANXA5, FGG, SYP, RAB33B, SDCBP, NCAM1, APOE, MYH10, VAMP3	0.0172725
GOTERM_MF_FAT	GO:0032553~ribonucleotide binding	ATP6V1A, EIF4A1, RAB1A, CAMK2D, HSP90AB1, CAMK2A, ATP1A3, ATP1A1, TUBA3B, ACTB, GNAI1, HSP90B1, HSPD1, ACTR1A, TUBA1B, TUBB5, ATP5F1B, PGK2, MYH10, CCT3, HSPA8, HSP90AA1, EEF2, SEPTIN7, RAB33B, NME1, RAB10, ATP4A, TUBB2A, ATP6V1B2, ITM2C	0.0175855
GOTERM_BP_FAT	GO:1902600~hydrogen ion transmembrane transport	ATP6V1A, ATP4A, ATP5F1B, ATP6V1B2, ATP1A3, ATP1A1, ATP6V1E1	0.0177905
GOTERM_BP_FAT	GO:1902600~hydrogen ion transmembrane transport	ATP6V1A, ATP4A, ATP5F1B, ATP6V1B2, ATP1A3, ATP1A1, ATP6V1E1	0.0177905
GOTERM_BP_FAT	GO:0009161~ribonucleoside monophosphate metabolic process	ATP6V1A, HSPA8, INS1, PNP, TPI1, ATP5F1B, EIF6, ATP6V1B2, PGK2, ENO1, MACROH2A1	0.0177905
GOTERM_BP_FAT	GO:0045862~positive regulation of proteolysis	C3, HSPA8, SPON1, GSN, RACK1, RPS3, APOE, ENO1, CLU, CTSD, HSPD1	0.018085
GOTERM_BP_FAT	GO:0043065~positive regulation of apoptotic process	ITGB1, CAMK2D, GSN, IGFBP3, CAMK2A, ANXA5, HTRA1, CLU, HSPD1, OLFM1, ALDH1A1, RACK1, RPS3, LCN2, CTSD, ITM2C	0.0182164
GOTERM_CC_FAT	GO:0033176~proton-transporting V-type ATPase complex	ATP6V1A, ATP6AP2, ATP6V1B2, ATP6V1E1	0.0185641
GOTERM_CC_FAT	GO:0097524~sperm plasma membrane	HSP90AA1, HSP90AB1, HSPD1, HSP90B1	0.0185641
GOTERM_BP_FAT	GO:0009893~positive regulation of metabolic process	ITGB1, INS1, SPON1, HSP90AB1, CLSTN3, CD81, ENO1, CARF, CLU, ACTB, RPS4X, PNP, RACK1, LBP, CTSD, CCT3, FGB, HSP90AA1, IGFBP3, FGG, OLFM1, GAS6, VAMP3, CD63, RAB1A, CAMK2D, SRSF1, MACROH2A1, HSPD1, C3, SDCBP, PRDX2, PSAP, RPS3, ASL, APOE, APOB, HSPA8, GSN, LUM, FN1, MSN, EEF2, PRDX6, HNRNPK, EIF6, LCN2, VIM, CALM1, MYF5	0.0198713
GOTERM_BP_FAT	GO:0010942~positive regulation of cell death	ITGB1, CAMK2D, GSN, IGFBP3, CAMK2A, ANXA5, HTRA1, CLU, HSPD1, OLFM1, ALDH1A1, RACK1, RPS3, LCN2, CTSD, ITM2C	0.0199232
GOTERM_BP_FAT	GO:0043068~positive regulation of programmed cell death	ITGB1, CAMK2D, GSN, IGFBP3, CAMK2A, ANXA5, HTRA1, CLU, HSPD1, OLFM1, ALDH1A1, RACK1, RPS3, LCN2, CTSD, ITM2C	0.0199232
GOTERM_BP_FAT	GO:0050808~synapse organization	ITGB1, BCAN, SDCBP, GPM6A, HSPA8, MARCKS, HNRNPK, CLSTN3, TNR, APOE, MYH10, C1QC	0.0199232
GOTERM_BP_FAT	GO:0098609~cell-cell adhesion	FGB, ITGB1, HSP90AA1, GSN, SERPINE2, CD81, TTYH1, CLSTN3, FGG, MSN, PDIA6, ACTB, HSPD1, PRDX2, PNP, RPS3, TNR, FLOT2, NCAM1, SLC39A8	0.0199232
GOTERM_MF_FAT	GO:0015662~ATPase activity, coupled to transmembrane movement of ions, phosphorylative mechanism	ATP4A, ANXA5, ATP1A3, ATP1A1	0.0200603
GOTERM_BP_FAT	GO:0032989~cellular component morphogenesis	ITGB1, GPM6A, RAB1A, CLSTN3, CAMK2A, FN1, SLC1A3, MSN, CLU, SEPTIN7, ACTB, RAB10, BCAN, OLFM1, MARCKS, HNRNPK, TNR, NCAM1, APOE, VIM, MYH10, PLS1, VAMP3	0.0203527
GOTERM_BP_FAT	GO:0071417~cellular response to organonitrogen compound	INS1, IGFBP5, CAMK2A, ANXA5, SLC1A2, SLC1A3, ATP1A3, LPL, ACTB, HSP90B1, RAB10, SLC7A5, MARCKS, HNRNPK, VIM, CTSD	0.0208245
GOTERM_BP_FAT	GO:0031346~positive regulation of cell projection organization	ITGB1, INS1, GPM6A, HSP90AA1, SERPINE2, SERPINF1, FN1, SEPTIN7, NME1, MARCKS, HNRNPK, LCN2, APOE	0.0208245
GOTERM_BP_FAT	GO:0046034~ATP metabolic process	ATP6V1A, HSPA8, INS1, TPI1, ATP5F1B, EIF6, ATP6V1B2, PGK2, ENO1, MACROH2A1	0.0208245
GOTERM_MF_FAT	GO:0051920~peroxiredoxin activity	PRDX2, PRDX4, PRDX6	0.020932
GOTERM_MF_FAT	GO:0005391~sodium:potassium-exchanging ATPase activity	ATP4A, ATP1A3, ATP1A1	0.020932
GOTERM_MF_FAT	GO:0043878~glyceraldehyde-3-phosphate dehydrogenase (NAD+) (non-phosphorylating) activity	ALDH2, ALDH1A1, ALDH9A1	0.020932
GOTERM_BP_FAT	GO:0098662~inorganic cation transmembrane transport	YWHAE, ITGB1, ATP6V1A, CAMK2D, SLC1A3, ATP1A3, ATP1A1, ATP4A, DPP6, ATP5F1B, LCN2, ATP6V1B2, SLC39A8, ATP6V1E1, GAS6, CALM1	0.0217581
GOTERM_BP_FAT	GO:0043069~negative regulation of programmed cell death	FGB, ITGB1, HSPA8, HSP90AB1, FGG, FN1, ENO1, CLU, HSP90B1, HSPD1, PRDX2, SLC7A5, PNP, HNRNPK, ALDH2, CAT, ALB, RACK1, NCAM1, APOE, GAS6	0.0227432
GOTERM_BP_FAT	GO:0060548~negative regulation of cell death	FGB, ITGB1, HSPA8, HSP90AB1, FGG, FN1, ENO1, CLU, HSP90B1, HSPD1, PRDX2, SLC7A5, PNP, HNRNPK, ALDH2, CAT, ALB, RACK1, NCAM1, APOE, GAS6	0.0227432
GOTERM_BP_FAT	GO:0000165~MAPK cascade	YWHAE, FGB, INS1, CAMK2D, TSG101, GSN, CD81, IGFBP3, FGG, FN1, ATP1A3, C3, PRDX2, PSAP, RPS3, APOE, GAS6	0.0227432
GOTERM_BP_FAT	GO:0023014~signal transduction by protein phosphorylation	YWHAE, FGB, INS1, CAMK2D, TSG101, GSN, CD81, IGFBP3, FGG, FN1, ATP1A3, C3, PRDX2, PSAP, RPS3, APOE, GAS6	0.0227432
GOTERM_BP_FAT	GO:0001819~positive regulation of cytokine production	INS1, RAB1A, HSP90AA1, CD81, LUM, ATP6AP2, LPL, CLU, HSPD1, C3, SLC7A5, PNP, RPS3, LBP	0.0231378
GOTERM_MF_FAT	GO:0001540~beta-amyloid binding	CLSTN3, ATP1A3, APOE, CLU, ITM2C	0.0240567
GOTERM_BP_FAT	GO:0046686~response to cadmium ion	HSPA8, GSN, CAT, MT2, SLC39A8	0.0240789
GOTERM_BP_FAT	GO:0042987~amyloid precursor protein catabolic process	RTN3, SPON1, FLOT2, APOE, CLU	0.0240789
GOTERM_BP_FAT	GO:0000278~mitotic cell cycle	ITGB1, INS1, HSPA8, CAMK2D, PDCD6IP, TTYH1, CAMK2A, CLTC, TUBA3B, MACROH2A1, SEPTIN7, ACTB, GNAI1, TUBA1B, TUBB2A, TUBB5, CALM1, MYH10	0.0240789
GOTERM_BP_FAT	GO:0000278~mitotic cell cycle	ITGB1, INS1, HSPA8, CAMK2D, PDCD6IP, TTYH1, CAMK2A, CLTC, TUBA3B, MACROH2A1, SEPTIN7, ACTB, GNAI1, TUBA1B, TUBB2A, TUBB5, CALM1, MYH10	0.0240789
GOTERM_BP_FAT	GO:0006883~cellular sodium ion homeostasis	ATP4A, SLC1A3, ATP1A3, ATP1A1	0.0241316
GOTERM_MF_FAT	GO:0008556~potassium-transporting ATPase activity	ATP4A, ATP1A3, ATP1A1	0.024654
GOTERM_BP_FAT	GO:0050727~regulation of inflammatory response	AOC3, C3, INS1, CD81, SERPING1, LPL, APOD, SLC39A8, LBP, APOE, A2M, PLD3	0.0252169
GOTERM_BP_FAT	GO:0043090~amino acid import	ITGB1, SLC7A5, SLC1A2, SLC1A3, SLC3A2	0.0253205
GOTERM_BP_FAT	GO:0043090~amino acid import	ITGB1, SLC7A5, SLC1A2, SLC1A3, SLC3A2	0.0253205
GOTERM_BP_FAT	GO:0051222~positive regulation of protein transport	YWHAE, FGB, INS1, HSP90AA1, TSG101, HSP90AB1, CD81, FGG, RACK1, GAS6, MYH10	0.0258742
GOTERM_BP_FAT	GO:0016188~synaptic vesicle maturation	ATP6V1A, ATP6AP2, ATP6V1B2, ATP6V1E1	0.025983
GOTERM_BP_FAT	GO:0071495~cellular response to endogenous stimulus	ITGB1, INS1, HSP90AB1, CD81, CAMK2A, HTRA1, SLC1A2, ATP1A3, SLC1A3, LPL, ATP1A1, ACTB, HSP90B1, SDCBP, RPS3, CTSD, FGB, IGFBP5, SERPINF1, ANXA5, RAB10, SLC7A5, MARCKS, HNRNPK, VIM	0.025983
GOTERM_BP_FAT	GO:0045730~respiratory burst	PRDX2, INS1, LBP, MPO	0.025983
GOTERM_BP_FAT	GO:0055086~nucleobase-containing small molecule metabolic process	ATP6V1A, INS1, HSPA8, AHCY, TPI1, IDH1, ENO1, MACROH2A1, NME1, LDHB, PNP, ATP5F1B, EIF6, ATP6V1B2, PGK2	0.025983
GOTERM_BP_FAT	GO:0044403~symbiosis, encompassing mutualism through parasitism	HSPA8, RAB1A, HSP90AA1, TSG101, GSN, PDCD6IP, HSP90AB1, HTRA1, FN1, SLC3A2, CLU, HSPD1, LCN2, APOE, APOB, GAS6	0.025983
GOTERM_BP_FAT	GO:0006826~iron ion transport	FTL1, CLTC, LCN2, SLC39A8, CP	0.026126
GOTERM_BP_FAT	GO:0010604~positive regulation of macromolecule metabolic process	ITGB1, INS1, CD63, RAB1A, SPON1, CAMK2D, HSP90AB1, CD81, SRSF1, ENO1, CLU, MACROH2A1, CARF, ACTB, HSPD1, RPS4X, C3, PRDX2, PNP, PSAP, RACK1, RPS3, APOE, APOB, CTSD, CCT3, FGB, HSPA8, HSP90AA1, GSN, LUM, IGFBP3, FGG, FN1, MSN, EEF2, PRDX6, OLFM1, HNRNPK, EIF6, LCN2, VIM, CALM1, GAS6, MYF5, VAMP3	0.026761
GOTERM_CC_FAT	GO:0043679~axon terminus	HSPA8, MARCKS, HNRNPK, ANXA5, ATP1A3, SYP, SEPTIN7, ACTB	0.0275582
GOTERM_BP_FAT	GO:0008283~cell proliferation	ITGB1, INS1, CAMK2D, CPB2, TSG101, SERPINE2, CD81, HTRA1, CLU, ACTB, HSPD1, RPS4X, SDCBP, PRDX2, PRL7C1, PRDX4, PNP, RPS3, APOD, NCAM1, APOE, MYH10, IGFBP5, IGFBP3, SERPINF1, FN1, MSN, NME1, RAB10, BCAN, SLC7A5, VIM, GAS6	0.0277734
GOTERM_BP_FAT	GO:0009966~regulation of signal transduction	ITGB1, INS1, CD63, CAMK2D, TSG101, HSP90AB1, SERPINE2, CD81, CAMK2A, HTRA1, ENO1, CLU, GNAI1, C3, SDCBP, PRDX2, PRL7C1, MGAT5, PSAP, RACK1, RPS3, FLOT2, SLC39A8, APOD, NCAM1, LBP, APOE, CTSD, FGB, GSN, IGFBP5, IGFBP3, ATP6AP2, FGG, FN1, SYP, PDIA6, MARCKS, HNRNPK, CAT, CALM1, GAS6, ITM2C	0.0279604
GOTERM_CC_FAT	GO:0005765~lysosomal membrane	CD63, HSPA8, SLC7A5, HSP90AB1, ATP6AP2, SLC3A2, SLC39A8, CTSD, PLD3, ITM2C	0.0279707
GOTERM_CC_FAT	GO:0098852~lytic vacuole membrane	CD63, HSPA8, SLC7A5, HSP90AB1, ATP6AP2, SLC3A2, SLC39A8, CTSD, PLD3, ITM2C	0.0279707
GOTERM_BP_FAT	GO:0044419~interspecies interaction between organisms	HSPA8, RAB1A, HSP90AA1, TSG101, GSN, PDCD6IP, HSP90AB1, HTRA1, FN1, SLC3A2, CLU, HSPD1, LCN2, APOE, APOB, GAS6	0.028011
GOTERM_BP_FAT	GO:0043408~regulation of MAPK cascade	FGB, INS1, CAMK2D, TSG101, GSN, CD81, IGFBP3, FGG, ATP6AP2, FN1, C3, PRDX2, PSAP, RPS3, APOE, GAS6	0.0289854
GOTERM_BP_FAT	GO:0051223~regulation of protein transport	YWHAE, FGB, INS1, HSP90AA1, TSG101, HSP90AB1, CD81, ANXA5, FGG, RACK1, APOD, APOE, LCP1, GAS6, MYH10	0.0289957
GOTERM_BP_FAT	GO:0030001~metal ion transport	YWHAE, ITGB1, CD63, CAMK2D, SERPINE2, CAMK2A, CLTC, SLC1A3, ATP1A3, ATP1A1, CP, ATP4A, DPP6, FTL1, LCN2, SLC39A8, GAS6, CALM1	0.0293433
GOTERM_BP_FAT	GO:0030001~metal ion transport	YWHAE, ITGB1, CD63, CAMK2D, SERPINE2, CAMK2A, CLTC, SLC1A3, ATP1A3, ATP1A1, CP, ATP4A, DPP6, FTL1, LCN2, SLC39A8, GAS6, CALM1	0.0293433
GOTERM_BP_FAT	GO:0002253~activation of immune response	YWHAE, C1RA, HSP90AA1, CD81, HSPD1, C3, C4B, C1S2, RPS3, SERPING1, LBP, A2M, C1QC	0.0297423
GOTERM_BP_FAT	GO:0023051~regulation of signaling	ITGB1, INS1, HSP90AB1, SERPINE2, CLSTN3, CD81, ENO1, CLU, RACK1, FLOT2, TNR, SLC39A8, LBP, CTSD, FGB, IGFBP5, IGFBP3, ATP6AP2, ANXA5, FGG, SYP, PDIA6, CAT, GAS6, VAMP3, CD63, CAMK2D, TSG101, CAMK2A, HTRA1, ATP1A3, SLC1A3, GNAI1, C3, SDCBP, PRDX2, PRL7C1, MGAT5, PSAP, RPS3, APOD, NCAM1, APOE, GSN, FN1, MARCKS, HNRNPK, CALM1, ITM2C	0.0303538
GOTERM_BP_FAT	GO:0006818~hydrogen transport	ATP6V1A, ATP4A, ATP5F1B, ATP6V1B2, ATP1A3, ATP1A1, ATP6V1E1	0.0311146
GOTERM_BP_FAT	GO:0015992~proton transport	ATP6V1A, ATP4A, ATP5F1B, ATP6V1B2, ATP1A3, ATP1A1, ATP6V1E1	0.0311146
GOTERM_BP_FAT	GO:0015992~proton transport	ATP6V1A, ATP4A, ATP5F1B, ATP6V1B2, ATP1A3, ATP1A1, ATP6V1E1	0.0311146
GOTERM_BP_FAT	GO:0006818~hydrogen transport	ATP6V1A, ATP4A, ATP5F1B, ATP6V1B2, ATP1A3, ATP1A1, ATP6V1E1	0.0311146
GOTERM_CC_FAT	GO:0000221~vacuolar proton-transporting V-type ATPase, V1 domain	ATP6V1A, ATP6V1B2, ATP6V1E1	0.0311745
GOTERM_CC_FAT	GO:0033180~proton-transporting V-type ATPase, V1 domain	ATP6V1A, ATP6V1B2, ATP6V1E1	0.0311745
GOTERM_BP_FAT	GO:0045851~pH reduction	ATP6V1A, ATP4A, ATP6AP2, ATP6V1B2, ATP6V1E1	0.0313129
GOTERM_BP_FAT	GO:0043410~positive regulation of MAPK cascade	FGB, INS1, CAMK2D, GSN, CD81, IGFBP3, FGG, C3, PRDX2, PSAP, RPS3, APOE, GAS6	0.0313129
GOTERM_BP_FAT	GO:0000904~cell morphogenesis involved in differentiation	ITGB1, RAB1A, CAMK2A, FN1, SLC1A3, SEPTIN7, ACTB, RAB10, OLFM1, MARCKS, TNR, NCAM1, APOE, VIM, MYH10, PLS1, VAMP3	0.0313129
GOTERM_MF_FAT	GO:0048037~cofactor binding	AOC3, LDHB, AHCY, ALDH2, IDH1, ALDH1A1, CAT, ALB, ALDH9A1	0.0317569
GOTERM_MF_FAT	GO:0044769~ATPase activity, coupled to transmembrane movement of ions, rotational mechanism	ATP6V1A, ATP5F1B, ATP6V1B2, ATP6V1E1	0.0319186
GOTERM_MF_FAT	GO:0008324~cation transmembrane transporter activity	ATP6V1A, GPM6A, ANXA5, SLC1A2, SLC1A3, ATP1A3, SLC3A2, ATP1A1, ATP4A, SLC7A5, ATP5F1B, ATP6V1B2, SLC39A8, ATP6V1E1	0.0323155
GOTERM_MF_FAT	GO:0031720~haptoglobin binding	HBB-Y, HBB-B1, HBB-BS	0.0331979
GOTERM_BP_FAT	GO:0031399~regulation of protein modification process	ITGB1, YWHAE, INS1, CAMK2D, TSG101, HSP90AB1, CD81, HBB-B1, CLU, MACROH2A1, ACTB, HSP90B1, C3, PRDX2, MGAT5, PSAP, RACK1, RPS3, APOE, FGB, HSP90AA1, GSN, IGFBP3, ATP6AP2, FGG, FN1, CALM1, GAS6	0.0332639
GOTERM_CC_FAT	GO:0036126~sperm flagellum	MARCKS, HSP90AA1, PGK2, ATP1A1, CALM1, SEPTIN7, HSPD1, FSIP2	0.0346677
GOTERM_BP_FAT	GO:0072521~purine-containing compound metabolic process	ATP6V1A, INS1, HSPA8, AHCY, TPI1, ENO1, MACROH2A1, NME1, PNP, ATP5F1B, EIF6, ATP6V1B2, PGK2	0.0347348
GOTERM_BP_FAT	GO:0097435~supramolecular fiber organization	ITGB1, HSPA8, GSN, KRT90, HSP90AB1, CLU, HSP90B1, MARCKS, KRT27, GM5414, RPS3, PLS3, APOE, LCP1, VIM, MYH10, PLS1	0.0347348
GOTERM_BP_FAT	GO:0045785~positive regulation of cell adhesion	FGB, ITGB1, CD63, HSP90AA1, CD81, FGG, FN1, ACTB, HSPD1, PNP, RPS3, FLOT2, EDIL3	0.0347348
GOTERM_BP_FAT	GO:0010954~positive regulation of protein processing	C3, SPON1, GSN, ENO1	0.0349731
GOTERM_CC_FAT	GO:0005833~hemoglobin complex	HBB-Y, HBB-B1, HBB-BS	0.0354748
GOTERM_CC_FAT	GO:0042627~chylomicron	LPL, APOE, APOB	0.0354748
GOTERM_BP_FAT	GO:0043066~negative regulation of apoptotic process	FGB, ITGB1, HSPA8, HSP90AB1, FGG, FN1, ENO1, CLU, HSP90B1, HSPD1, PRDX2, SLC7A5, PNP, HNRNPK, ALDH2, CAT, ALB, RACK1, APOE, GAS6	0.035552
GOTERM_BP_FAT	GO:0048588~developmental cell growth	ITGB1, BCAN, CAMK2D, HNRNPK, CLSTN3, FN1, TNR, APOE, SEPTIN7	0.0355897
GOTERM_CC_FAT	GO:0016323~basolateral plasma membrane	SLC7A5, HSP90AA1, HSP90AB1, CD81, SLC1A3, MSN, FLOT2, SLC3A2, SLC39A8, ATP1A1	0.0371149
GOTERM_CC_FAT	GO:0016323~basolateral plasma membrane	SLC7A5, HSP90AA1, HSP90AB1, CD81, SLC1A3, MSN, FLOT2, SLC3A2, SLC39A8, ATP1A1	0.0371149
GOTERM_CC_FAT	GO:0031253~cell projection membrane	ITGB1, SLC7A5, HSP90AA1, HSP90AB1, TTYH1, ATP6AP2, RPS3, SLC1A2, MSN, LCP1, NME1	0.0371149
GOTERM_CC_FAT	GO:0005844~polysome	RPS4X, RPS3, VIM, EEF2, MYH10	0.0371149
GOTERM_CC_FAT	GO:0005882~intermediate filament	HSPA8, KRT90, GSN, EIF6, KRT27, GM5414, VIM, NME1	0.0373069
GOTERM_BP_FAT	GO:1903319~positive regulation of protein maturation	C3, SPON1, GSN, ENO1	0.0373802
GOTERM_BP_FAT	GO:0071276~cellular response to cadmium ion	HSPA8, GSN, MT2, SLC39A8	0.0373802
GOTERM_BP_FAT	GO:0044745~amino acid transmembrane import	SLC7A5, SLC1A2, SLC1A3, SLC3A2	0.0373802
GOTERM_BP_FAT	GO:0089718~amino acid import across plasma membrane	SLC7A5, SLC1A2, SLC1A3, SLC3A2	0.0373802
GOTERM_BP_FAT	GO:0048732~gland development	CPB2, IGFBP5, SERPINE2, SERPINF1, SRSF1, HP, MSN, NME1, PRDX2, PRL7C1, SLC7A5, PSAP, ASL	0.037382
GOTERM_BP_FAT	GO:0005975~carbohydrate metabolic process	INS1, TPI1, CLSTN3, IGFBP3, IDH1, CLTC, ATP1A3, SLC3A2, ENO1, EIF6, IMPA2, ALDH1A1, APOD, PGK2	0.0386568
GOTERM_MF_FAT	GO:0019843~rRNA binding	RPS4X, RPL12, RPS3, EEF2, RPS13	0.0387284
GOTERM_BP_FAT	GO:0002536~respiratory burst involved in inflammatory response	PRDX2, INS1, LBP	0.0388395
GOTERM_BP_FAT	GO:0009117~nucleotide metabolic process	ATP6V1A, INS1, HSPA8, TPI1, IDH1, ENO1, MACROH2A1, NME1, LDHB, PNP, ATP5F1B, EIF6, ATP6V1B2, PGK2	0.0389227
GOTERM_BP_FAT	GO:0065003~macromolecular complex assembly	RAB1A, HSP90AB1, SRSF1, CLTC, SLC1A2, ATP1A3, CLU, MACROH2A1, SV2A, RACK1, RPS3, NCAM1, APOE, FGB, HSPA8, HSP90AA1, PDCD6IP, GSN, FGG, FN1, MSN, H4C16, EIF6, ANKS4B, LCP1, VAMP3, ALDH9A1	0.0391113
GOTERM_MF_FAT	GO:0015175~neutral amino acid transmembrane transporter activity	SLC7A5, SLC1A2, SLC1A3, SLC3A2	0.0396951
GOTERM_BP_FAT	GO:0055075~potassium ion homeostasis	ATP4A, CAMK2D, ATP1A3, ATP1A1	0.039858
GOTERM_BP_FAT	GO:0055075~potassium ion homeostasis	ATP4A, CAMK2D, ATP1A3, ATP1A1	0.039858
GOTERM_BP_FAT	GO:0009150~purine ribonucleotide metabolic process	ATP6V1A, HSPA8, INS1, PNP, TPI1, ATP5F1B, EIF6, ATP6V1B2, PGK2, ENO1, MACROH2A1, NME1	0.0400604
GOTERM_BP_FAT	GO:0009991~response to extracellular stimulus	HSPA8, AHCY, SERPINC1, SLC1A2, LPL, RNASE4, MPO, PRL7C1, SLC7A5, CAT, ALB, APOE, GAS6, A2M	0.0400604
GOTERM_BP_FAT	GO:0050885~neuromuscular process controlling balance	PSAP, SLC1A3, TNR, ATP1A3, MYH10	0.0400604
GOTERM_BP_FAT	GO:0016310~phosphorylation	ITGB1, YWHAE, INS1, CAMK2D, TSG101, HSP90AB1, CD81, CAMK2A, ATP1A3, HBB-B1, ENO1, MACROH2A1, ACTB, C3, SDCBP, PRDX2, IMPA2, PSAP, RACK1, RPS3, PGK2, APOE, FGB, HSP90AA1, TPI1, GSN, IGFBP3, ATP6AP2, FGG, FN1, NME1, EIF6, GAS6	0.0402876
GOTERM_BP_FAT	GO:0006955~immune response	YWHAE, INS1, AHCY, CD81, CAMK2A, PLD3, HSPD1, C3, C4B, C1S2, PNP, RPS3, LBP, APOE, A2M, FGB, HSPA8, C1RA, HSP90AA1, GSN, IGKV8-28, FGG, RNASE4, SERPINA3G, LCN2, SERPING1, LCP1, VIM, CALM1, GAS6, C1QC, VAMP3	0.040339
GOTERM_BP_FAT	GO:0010646~regulation of cell communication	ITGB1, INS1, CD63, CAMK2D, TSG101, HSP90AB1, SERPINE2, CD81, CLSTN3, CAMK2A, HTRA1, ATP1A3, SLC1A3, ENO1, CLU, GNAI1, C3, SDCBP, PRDX2, PRL7C1, MGAT5, PSAP, RACK1, RPS3, TNR, FLOT2, SLC39A8, APOD, NCAM1, LBP, APOE, CTSD, FGB, GSN, IGFBP5, IGFBP3, ATP6AP2, ANXA5, FGG, FN1, SYP, PDIA6, MARCKS, HNRNPK, CAT, CALM1, GAS6, ITM2C	0.0404137
GOTERM_MF_FAT	GO:0043177~organic acid binding	YWHAE, HSPA8, HBB-Y, PSAP, ALB, SLC1A3, HBB-B1, HBB-BS	0.0404944
GOTERM_MF_FAT	GO:0043177~organic acid binding	YWHAE, HSPA8, HBB-Y, PSAP, ALB, SLC1A3, HBB-B1, HBB-BS	0.0404944
GOTERM_CC_FAT	GO:0002102~podosome	GSN, HNRNPK, LCP1, ACTB	0.0405284
GOTERM_BP_FAT	GO:0070925~organelle assembly	ITGB1, RAB1A, TSG101, GSN, PDCD6IP, CLTC, MSN, SEPTIN7, RAB33B, SDCBP, TUBB5, EIF6, RPS3, LCP1, CTSD, MYH10, PLS1, FSIP2	0.0406396
GOTERM_BP_FAT	GO:0098660~inorganic ion transmembrane transport	YWHAE, ITGB1, ATP6V1A, CAMK2D, SLC1A3, ATP1A3, ATP1A1, ATP4A, DPP6, ATP5F1B, LCN2, ATP6V1B2, SLC39A8, ATP6V1E1, GAS6, CALM1	0.0410407
GOTERM_BP_FAT	GO:0006753~nucleoside phosphate metabolic process	ATP6V1A, INS1, HSPA8, TPI1, IDH1, ENO1, MACROH2A1, NME1, LDHB, PNP, ATP5F1B, EIF6, ATP6V1B2, PGK2	0.0410407
GOTERM_BP_FAT	GO:1903428~positive regulation of reactive oxygen species biosynthetic process	HSP90AA1, HSP90AB1, LCN2, ASL, CLU	0.0410407
GOTERM_BP_FAT	GO:0051051~negative regulation of transport	YWHAE, INS1, CAMK2D, SERPINE2, IGFBP3, ANXA5, RAB33B, SDCBP, RACK1, APOD, APOE, CALM1, VAMP3	0.0410407
GOTERM_BP_FAT	GO:0007166~cell surface receptor signaling pathway	ITGB1, INS1, CD63, TSG101, HSP90AB1, SERPINE2, CD81, SRSF1, CAMK2A, HP, HTRA1, ATP1A3, C3, SDCBP, PRDX2, DNER, RACK1, RPS3, APOD, NCAM1, LBP, APOE, CTSD, FGB, IGFBP5, IGFBP3, ANXA4, ATP6AP2, FGG, FN1, MARCKS, EIF6, LCN2, CPE, VIM, GAS6, ITM2C	0.0411865
GOTERM_BP_FAT	GO:0090087~regulation of peptide transport	YWHAE, FGB, INS1, HSP90AA1, TSG101, HSP90AB1, CD81, ANXA5, FGG, RACK1, APOD, APOE, LCP1, GAS6, MYH10	0.0421876
GOTERM_BP_FAT	GO:0015758~glucose transport	AOC3, C3, INS1, SLC1A2, SEPTIN7, PLS1	0.0421876
GOTERM_BP_FAT	GO:0010659~cardiac muscle cell apoptotic process	HSPA8, CAMK2D, HSP90AA1, IGFBP3, CAMK2A	0.0425819
GOTERM_MF_FAT	GO:0003924~GTPase activity	RAB10, RAB1A, TUBA1B, TUBB2A, TUBB5, EEF2, SEPTIN7, GNAI1, RAB33B	0.0425921
GOTERM_MF_FAT	GO:0022890~inorganic cation transmembrane transporter activity	ATP6V1A, GPM6A, ATP4A, ATP5F1B, ANXA5, ATP6V1B2, SLC1A2, SLC1A3, ATP1A3, SLC39A8, ATP1A1, ATP6V1E1	0.0425921
GOTERM_CC_FAT	GO:0031312~extrinsic component of organelle membrane	ATP6V1A, CLTC, ATP6V1B2, ATP6V1E1	0.0428284
GOTERM_BP_FAT	GO:0008645~hexose transport	AOC3, C3, INS1, SLC1A2, SEPTIN7, PLS1	0.0434186
GOTERM_BP_FAT	GO:0048468~cell development	ITGB1, INS1, GPM6A, RAB1A, CAMK2D, SERPINE2, CLSTN3, CAMK2A, HBB-B1, SLC1A3, CLU, ACTB, C3, PSAP, DNER, TNR, APOD, NCAM1, APOE, MYH10, PLS1, SERPINF1, FGG, FN1, MSN, SEPTIN7, NME1, RAB10, BCAN, OLFM1, SLC7A5, MARCKS, HNRNPK, VIM, MYF5, ITM2C, VAMP3, FSIP2	0.0434257
GOTERM_BP_FAT	GO:0006959~humoral immune response	FGB, C3, C4B, C1S2, C1RA, CD81, SERPING1, RNASE4, A2M, C1QC	0.0434257
GOTERM_BP_FAT	GO:0022407~regulation of cell-cell adhesion	FGB, HSP90AA1, GSN, SERPINE2, CD81, FGG, ACTB, HSPD1, PRDX2, PNP, RPS3, TNR, FLOT2	0.0434523
GOTERM_CC_FAT	GO:0034362~low-density lipoprotein particle	APOE, APOB, PLA2G7	0.04356
GOTERM_BP_FAT	GO:0006875~cellular metal ion homeostasis	YWHAE, ATP6V1A, CAMK2D, SLC1A3, ATP1A3, MT2, ATP1A1, CP, ATP4A, FTL1, SV2A, SLC39A8, APOE, CALM1	0.0436465
GOTERM_BP_FAT	GO:0042325~regulation of phosphorylation	ITGB1, INS1, CAMK2D, TSG101, HSP90AB1, CD81, HBB-B1, MACROH2A1, ACTB, C3, SDCBP, PRDX2, PSAP, RACK1, RPS3, APOE, FGB, HSP90AA1, GSN, IGFBP3, ATP6AP2, FGG, FN1, EIF6, GAS6	0.043804
GOTERM_BP_FAT	GO:0051639~actin filament network formation	PLS3, LCP1, PLS1	0.043804
GOTERM_BP_FAT	GO:0031623~receptor internalization	ITGB1, CD63, SDCBP, INS1, CD81, CLTC	0.0439081
GOTERM_BP_FAT	GO:0006885~regulation of pH	ATP6V1A, ATP4A, ATP5F1B, ATP6AP2, ATP6V1B2, ATP6V1E1	0.0439081
GOTERM_BP_FAT	GO:0006082~organic acid metabolic process	INS1, AHCY, TPI1, GSTM1, CLSTN3, IDH1, SLC1A3, ATP1A3, LPL, ENO1, MPO, C3, LDHB, PRDX4, PNP, EIF6, ALDH1A1, ASL, SLC39A8, PGK2	0.0441048
GOTERM_BP_FAT	GO:0007159~leukocyte cell-cell adhesion	ITGB1, PRDX2, HSP90AA1, PNP, GSN, CD81, RPS3, MSN, FLOT2, SLC39A8, ACTB, HSPD1	0.0447319
GOTERM_BP_FAT	GO:1904377~positive regulation of protein localization to cell periphery	ITGB1, DPP6, RACK1, GNAI1, PLS1	0.0448257
GOTERM_BP_FAT	GO:0045937~positive regulation of phosphate metabolic process	FGB, ITGB1, INS1, CAMK2D, HSP90AA1, GSN, HSP90AB1, CD81, IGFBP3, FGG, ENO1, C3, SDCBP, PRDX2, PSAP, RACK1, RPS3, APOE, GAS6, CALM1	0.0448257
GOTERM_BP_FAT	GO:0010562~positive regulation of phosphorus metabolic process	FGB, ITGB1, INS1, CAMK2D, HSP90AA1, GSN, HSP90AB1, CD81, IGFBP3, FGG, ENO1, C3, SDCBP, PRDX2, PSAP, RACK1, RPS3, APOE, GAS6, CALM1	0.0448257
GOTERM_BP_FAT	GO:0015807~L-amino acid transport	ITGB1, SLC7A5, SLC1A2, SLC1A3, SLC3A2	0.0448257
GOTERM_BP_FAT	GO:0015807~L-amino acid transport	ITGB1, SLC7A5, SLC1A2, SLC1A3, SLC3A2	0.0448257
GOTERM_BP_FAT	GO:0050807~regulation of synapse organization	ITGB1, GPM6A, MARCKS, TUBB5, HNRNPK, CLSTN3, APOE, MYH10	0.0448755
GOTERM_BP_FAT	GO:0050807~regulation of synapse organization	ITGB1, GPM6A, MARCKS, TUBB5, HNRNPK, CLSTN3, APOE, MYH10	0.0448755
GOTERM_BP_FAT	GO:0010951~negative regulation of endopeptidase activity	SERPINE2, SERPINF1, SERPINA3K, SERPING1, SERPINA3N, GAS6, SERPINA3G	0.0449048
GOTERM_BP_FAT	GO:0006813~potassium ion transport	YWHAE, ITGB1, CD63, ATP4A, DPP6, SLC1A3, ATP1A3, ATP1A1	0.0453157
GOTERM_BP_FAT	GO:0015749~monosaccharide transport	AOC3, C3, INS1, SLC1A2, SEPTIN7, PLS1	0.0453157
GOTERM_BP_FAT	GO:1902475~L-alpha-amino acid transmembrane transport	SLC7A5, SLC1A2, SLC1A3, SLC3A2	0.0453157
GOTERM_BP_FAT	GO:0060048~cardiac muscle contraction	CAMK2D, HSP90AA1, GSN, SRSF1, ATP1A3, ATP1A1	0.0453157
GOTERM_BP_FAT	GO:0010657~muscle cell apoptotic process	HSPA8, SLC7A5, CAMK2D, HSP90AA1, IGFBP3, CAMK2A	0.0453157
GOTERM_BP_FAT	GO:0006813~potassium ion transport	YWHAE, ITGB1, CD63, ATP4A, DPP6, SLC1A3, ATP1A3, ATP1A1	0.0453157
GOTERM_BP_FAT	GO:0051235~maintenance of location	C3, FTL1, CAMK2D, GSN, CLSTN3, ALB, LPL, APOE, APOB, CALM1	0.0455927
GOTERM_BP_FAT	GO:0010658~striated muscle cell apoptotic process	HSPA8, CAMK2D, HSP90AA1, IGFBP3, CAMK2A	0.0457795
GOTERM_MF_FAT	GO:0005344~oxygen transporter activity	HBB-Y, HBB-B1, HBB-BS	0.046528
GOTERM_CC_FAT	GO:0031252~cell leading edge	ITGB1, GSN, ATP6AP2, RPS3, ATP6V1B2, SLC1A2, FLOT2, VIM, LCP1, MYH10, ACTB, NME1	0.0465535
GOTERM_BP_FAT	GO:1902003~regulation of beta-amyloid formation	RTN3, SPON1, APOE, CLU	0.0481471
GOTERM_BP_FAT	GO:0006163~purine nucleotide metabolic process	ATP6V1A, HSPA8, INS1, PNP, TPI1, ATP5F1B, EIF6, ATP6V1B2, PGK2, ENO1, MACROH2A1, NME1	0.0481471
GOTERM_BP_FAT	GO:0006909~phagocytosis	C3, ITGB1, HSPA8, GSN, RACK1, LBP, GAS6, MFGE8	0.0485274
GOTERM_BP_FAT	GO:0009259~ribonucleotide metabolic process	ATP6V1A, HSPA8, INS1, PNP, TPI1, ATP5F1B, EIF6, ATP6V1B2, PGK2, ENO1, MACROH2A1, NME1	0.0485274
GOTERM_BP_FAT	GO:0006909~phagocytosis	C3, ITGB1, HSPA8, GSN, RACK1, LBP, GAS6, MFGE8	0.0485274
GOTERM_CC_FAT	GO:0090533~cation-transporting ATPase complex	ATP4A, ATP1A3, ATP1A1	0.0485335
GOTERM_CC_FAT	GO:1904949~ATPase complex	ATP6V1A, ATP4A, ATP1A3, ATP1A1	0.0491529
GOTERM_CC_FAT	GO:1904949~ATPase complex	ATP6V1A, ATP4A, ATP1A3, ATP1A1	0.0491529
GOTERM_BP_FAT	GO:0048667~cell morphogenesis involved in neuron differentiation	ITGB1, CAMK2A, FN1, SLC1A3, SEPTIN7, ACTB, RAB10, OLFM1, MARCKS, TNR, NCAM1, APOE, MYH10, PLS1	0.0496689
GOTERM_MF_FAT	GO:0004029~aldehyde dehydrogenase (NAD) activity	ALDH2, ALDH1A1, ALDH9A1	0.0514858
GOTERM_BP_FAT	GO:0072524~pyridine-containing compound metabolic process	LDHB, INS1, PNP, TPI1, IDH1, PGK2, ENO1	0.0518365
GOTERM_BP_FAT	GO:0006941~striated muscle contraction	CAMK2D, HSP90AA1, GSN, SRSF1, ATP1A3, ATP1A1, CALM1	0.0518365
GOTERM_BP_FAT	GO:0008284~positive regulation of cell proliferation	ITGB1, INS1, CAMK2D, IGFBP5, CD81, HTRA1, FN1, CLU, ACTB, NME1, RPS4X, BCAN, SDCBP, PRL7C1, SLC7A5, PNP, RPS3, NCAM1, VIM, GAS6	0.0528728
GOTERM_BP_FAT	GO:0044089~positive regulation of cellular component biogenesis	GPM6A, HSP90AA1, TSG101, GSN, PDCD6IP, CLSTN3, MSN, CLU, SEPTIN7, SDCBP, RACK1, RPS3, APOE, LCP1	0.0528728
GOTERM_BP_FAT	GO:0050803~regulation of synapse structure or activity	ITGB1, GPM6A, MARCKS, TUBB5, HNRNPK, CLSTN3, APOE, MYH10	0.053122
GOTERM_BP_FAT	GO:0007163~establishment or maintenance of cell polarity	ITGB1, RAB10, GSN, PDCD6IP, RACK1, MSN, FLOT2, ACTB	0.053122
GOTERM_BP_FAT	GO:0007163~establishment or maintenance of cell polarity	ITGB1, RAB10, GSN, PDCD6IP, RACK1, MSN, FLOT2, ACTB	0.053122
GOTERM_BP_FAT	GO:0050803~regulation of synapse structure or activity	ITGB1, GPM6A, MARCKS, TUBB5, HNRNPK, CLSTN3, APOE, MYH10	0.053122
GOTERM_CC_FAT	GO:0042383~sarcolemma	ITGB1, CAMK2D, ANXA5, CLTC, MSN, ATP1A3, ATP1A1	0.0538734
GOTERM_CC_FAT	GO:0042383~sarcolemma	ITGB1, CAMK2D, ANXA5, CLTC, MSN, ATP1A3, ATP1A1	0.0538734
GOTERM_MF_FAT	GO:0015078~hydrogen ion transmembrane transporter activity	ATP6V1A, ATP4A, ATP5F1B, ATP6V1B2, ATP6V1E1	0.0540356
GOTERM_CC_FAT	GO:0044295~axonal growth cone	OLFM1, GPM6A, HSP90AA1, HSP90AB1	0.0541827
GOTERM_CC_FAT	GO:0097729~9+2 motile cilium	MARCKS, HSP90AA1, PGK2, ATP1A1, CALM1, SEPTIN7, HSPD1, FSIP2	0.055943
GOTERM_BP_FAT	GO:1990123~L-glutamate import into cell	ITGB1, SLC1A2, SLC1A3	0.0561127
GOTERM_BP_FAT	GO:1903802~L-glutamate(1-) import into cell	ITGB1, SLC1A2, SLC1A3	0.0561127
GOTERM_BP_FAT	GO:0031099~regeneration	SLC7A5, CPB2, CD81, SRSF1, TNR, APOD, LCP1, GAS6	0.0568915
GOTERM_BP_FAT	GO:0044057~regulation of system process	FGB, ITGB1, CAMK2D, HSP90AA1, GSN, IGFBP5, FGG, ENO1, ATP1A1, HNRNPK, TNR, GAS6, CALM1	0.0568915
GOTERM_CC_FAT	GO:0098533~ATPase dependent transmembrane transport complex	ATP4A, ATP1A3, ATP1A1	0.0578412
GOTERM_BP_FAT	GO:0034599~cellular response to oxidative stress	PRDX2, HSPA8, ALDH2, PSAP, CAT, LCN2, RACK1, RPS3, MPO	0.0578918
GOTERM_BP_FAT	GO:0001932~regulation of protein phosphorylation	FGB, ITGB1, INS1, CAMK2D, HSP90AA1, TSG101, GSN, HSP90AB1, CD81, IGFBP3, FGG, ATP6AP2, FN1, HBB-B1, MACROH2A1, ACTB, C3, PRDX2, PSAP, RACK1, RPS3, APOE, GAS6	0.0591593
GOTERM_BP_FAT	GO:0031667~response to nutrient levels	HSPA8, AHCY, SERPINC1, LPL, RNASE4, MPO, PRL7C1, SLC7A5, CAT, ALB, APOE, GAS6, A2M	0.0593849
GOTERM_CC_FAT	GO:0044291~cell-cell contact zone	ITGB1, CAMK2D, ANXA5, FLOT2, ATP1A1	0.0594399
GOTERM_BP_FAT	GO:0044708~single-organism behavior	ITGB1, SERPINE2, CLSTN3, SERPINF1, SLC1A2, SLC1A3, ATP1A3, ALDH2, ALB, LCN2, TNR, NCAM1, APOE	0.0598969
GOTERM_BP_FAT	GO:0034250~positive regulation of cellular amide metabolic process	RPS4X, EIF6, RACK1, VIM, APOE, EEF2, CLU	0.0598969
GOTERM_BP_FAT	GO:0019693~ribose phosphate metabolic process	ATP6V1A, HSPA8, INS1, PNP, TPI1, ATP5F1B, EIF6, ATP6V1B2, PGK2, ENO1, MACROH2A1, NME1	0.0601644
GOTERM_BP_FAT	GO:0060322~head development	YWHAE, ITGB1, RTN3, HSPA8, SERPINE2, ATP6AP2, SLC1A2, ATP1A3, BCAN, TUBB2A, HNRNPK, PSAP, TNR, APOD, NCAM1, MYH10	0.0609502
GOTERM_MF_FAT	GO:0015077~monovalent inorganic cation transmembrane transporter activity	ATP6V1A, ATP4A, ATP5F1B, ATP6V1B2, SLC1A2, SLC1A3, ATP1A3, ATP1A1, ATP6V1E1	0.0613483
GOTERM_BP_FAT	GO:0042127~regulation of cell proliferation	ITGB1, INS1, CAMK2D, CPB2, TSG101, SERPINE2, CD81, HTRA1, CLU, ACTB, RPS4X, SDCBP, PRL7C1, PRDX4, PNP, RPS3, APOD, NCAM1, APOE, IGFBP5, IGFBP3, SERPINF1, FN1, NME1, BCAN, SLC7A5, VIM, GAS6	0.0628406
GOTERM_BP_FAT	GO:0055078~sodium ion homeostasis	ATP4A, SLC1A3, ATP1A3, ATP1A1	0.0630795
GOTERM_BP_FAT	GO:0001775~cell activation	FGB, INS1, HSP90AA1, GSN, SERPINE2, CD81, FGG, MSN, PDIA6, CLU, ACTB, HSPD1, PRDX2, PNP, PSAP, RPS3, FLOT2, LBP, APOE, LCP1, GAS6	0.0630795
GOTERM_BP_FAT	GO:0071804~cellular potassium ion transport	YWHAE, ITGB1, ATP4A, DPP6, SLC1A3, ATP1A3, ATP1A1	0.0630835
GOTERM_BP_FAT	GO:0071805~potassium ion transmembrane transport	YWHAE, ITGB1, ATP4A, DPP6, SLC1A3, ATP1A3, ATP1A1	0.0630835
GOTERM_BP_FAT	GO:0031100~animal organ regeneration	SLC7A5, CPB2, SRSF1, LCP1, GAS6	0.0647807
GOTERM_BP_FAT	GO:0016032~viral process	HSPA8, RAB1A, HSP90AA1, TSG101, GSN, PDCD6IP, HSP90AB1, HTRA1, SLC3A2, CLU, LCN2, APOE, APOB, GAS6	0.0647807
GOTERM_BP_FAT	GO:0043269~regulation of ion transport	YWHAE, ITGB1, CD63, CAMK2D, SERPINE2, CAMK2A, ATP1A1, ATP4A, SLC7A5, DPP6, SV2A, LCN2, APOE, CALM1	0.0652391
GOTERM_BP_FAT	GO:1901653~cellular response to peptide	RAB10, INS1, MARCKS, HNRNPK, CAMK2A, ANXA5, ATP1A3, LPL, VIM, CTSD	0.0652391
GOTERM_BP_FAT	GO:0031647~regulation of protein stability	CCT3, HSPA8, HSP90AA1, GSN, HSP90AB1, CD81, FLOT2, CLU, HSPD1	0.0652391
GOTERM_BP_FAT	GO:0010955~negative regulation of protein processing	CPB2, SERPINE2, SERPING1, A2M	0.0652762
GOTERM_BP_FAT	GO:1903318~negative regulation of protein maturation	CPB2, SERPINE2, SERPING1, A2M	0.0652762
GOTERM_BP_FAT	GO:0030335~positive regulation of cell migration	AOC3, ITGB1, CAMK2D, IGFBP5, FN1, PLA2G7, SDCBP, ATP5F1B, MGAT5, RACK1, LCN2, LBP, GAS6	0.0661075
GOTERM_BP_FAT	GO:0031347~regulation of defense response	YWHAE, AOC3, INS1, HSP90AA1, CD81, HTRA1, LPL, PLD3, HSPD1, C3, SERPING1, APOD, SLC39A8, LBP, APOE, A2M	0.0667012
GOTERM_BP_FAT	GO:1901699~cellular response to nitrogen compound	INS1, IGFBP5, CAMK2A, ANXA5, SLC1A2, SLC1A3, ATP1A3, LPL, ACTB, HSP90B1, RAB10, SLC7A5, MARCKS, HNRNPK, VIM, CTSD	0.0679004
GOTERM_BP_FAT	GO:0034109~homotypic cell-cell adhesion	FGB, SERPINE2, FGG, NCAM1, PDIA6	0.0681401
GOTERM_BP_FAT	GO:0034375~high-density lipoprotein particle remodeling	LPL, APOE, PLTP	0.068717
GOTERM_BP_FAT	GO:1903543~positive regulation of exosomal secretion	SDCBP, TSG101, PDCD6IP	0.068717
GOTERM_CC_FAT	GO:0098685~Schaffer collateral - CA1 synapse	ITGB1, CAMK2A, TNR, NCAM1, SYP, ACTB	0.0687609
GOTERM_CC_FAT	GO:0045111~intermediate filament cytoskeleton	HSPA8, KRT90, GSN, EIF6, KRT27, GM5414, VIM, NME1	0.0694012
GOTERM_BP_FAT	GO:0046907~intracellular transport	ITGB1, YWHAE, RAB1A, TSG101, HSP90AB1, CD81, CLTC, CLU, ACTB, HSP90B1, HSPD1, ATP5F1B, SV2A, PSAP, FLOT2, APOD, HSPA8, HSP90AA1, MSN, SYP, RAB10, MARCKS, EIF6, LCP1, GAS6, VAMP3	0.0705764
GOTERM_BP_FAT	GO:0007420~brain development	YWHAE, ITGB1, RTN3, HSPA8, SERPINE2, SLC1A2, ATP1A3, BCAN, TUBB2A, HNRNPK, PSAP, TNR, APOD, NCAM1, MYH10	0.0705764
GOTERM_BP_FAT	GO:0043491~protein kinase B signaling	ITGB1, INS1, SERPINE2, IGFBP5, CAT, RACK1, FN1, ATP1A3, GAS6	0.0705764
GOTERM_BP_FAT	GO:0043436~oxoacid metabolic process	INS1, AHCY, TPI1, GSTM1, CLSTN3, IDH1, SLC1A3, ATP1A3, LPL, ENO1, MPO, C3, LDHB, PRDX4, EIF6, ALDH1A1, ASL, SLC39A8, PGK2	0.0705766
GOTERM_BP_FAT	GO:0019752~carboxylic acid metabolic process	INS1, AHCY, TPI1, GSTM1, CLSTN3, IDH1, SLC1A3, ATP1A3, LPL, ENO1, C3, LDHB, PRDX4, EIF6, ALDH1A1, ASL, SLC39A8, PGK2	0.070588
GOTERM_BP_FAT	GO:0034205~beta-amyloid formation	RTN3, SPON1, APOE, CLU	0.0710034
GOTERM_BP_FAT	GO:0002684~positive regulation of immune system process	YWHAE, AOC3, HSPA8, C1RA, HSP90AA1, CD81, PLA2G7, ACTB, HSPD1, C3, C4B, C1S2, PNP, RPS3, SERPING1, FLOT2, LBP, GAS6, A2M, C1QC	0.0710034
GOTERM_BP_FAT	GO:1990138~neuron projection extension	ITGB1, BCAN, HNRNPK, CLSTN3, FN1, TNR, APOE	0.0715409
GOTERM_BP_FAT	GO:1990138~neuron projection extension	ITGB1, BCAN, HNRNPK, CLSTN3, FN1, TNR, APOE	0.0715409
GOTERM_BP_FAT	GO:1990138~neuron projection extension	ITGB1, BCAN, HNRNPK, CLSTN3, FN1, TNR, APOE	0.0715409
GOTERM_BP_FAT	GO:1902117~positive regulation of organelle assembly	SDCBP, PDCD6IP, MSN, LCP1, SEPTIN7	0.0715409
GOTERM_BP_FAT	GO:1990138~neuron projection extension	ITGB1, BCAN, HNRNPK, CLSTN3, FN1, TNR, APOE	0.0715409
GOTERM_BP_FAT	GO:0044764~multi-organism cellular process	HSPA8, RAB1A, HSP90AA1, TSG101, GSN, PDCD6IP, HSP90AB1, HTRA1, SLC3A2, CLU, LCN2, APOE, APOB, GAS6	0.073072
GOTERM_MF_FAT	GO:0050662~coenzyme binding	LDHB, AHCY, ALDH2, IDH1, ALDH1A1, CAT, ALDH9A1	0.0745488
GOTERM_MF_FAT	GO:0050662~coenzyme binding	LDHB, AHCY, ALDH2, IDH1, ALDH1A1, CAT, ALDH9A1	0.0745488
GOTERM_BP_FAT	GO:0071801~regulation of podosome assembly	GSN, MSN, LCP1	0.0758224
GOTERM_BP_FAT	GO:0055065~metal ion homeostasis	YWHAE, ATP6V1A, CAMK2D, SLC1A3, ATP1A3, MT2, ATP1A1, CP, ATP4A, FTL1, SV2A, SLC39A8, APOE, CALM1	0.0774639
GOTERM_BP_FAT	GO:1905952~regulation of lipid localization	C3, CLSTN3, IGFBP3, LPL, APOE, APOB, PLTP	0.0774639
GOTERM_BP_FAT	GO:0042327~positive regulation of phosphorylation	FGB, ITGB1, INS1, CAMK2D, HSP90AA1, GSN, HSP90AB1, CD81, IGFBP3, FGG, C3, SDCBP, PRDX2, PSAP, RACK1, RPS3, APOE, GAS6	0.0781393
GOTERM_BP_FAT	GO:0043954~cellular component maintenance	ITGB1, HSPA8, INS1, ATP1A3, APOE	0.0784569
GOTERM_BP_FAT	GO:0042692~muscle cell differentiation	C3, ITGB1, CAMK2D, IGFBP5, CD81, IGFBP3, DNER, FLOT2, MYH10, ACTB, PLD3, MYF5	0.0784569
GOTERM_MF_FAT	GO:0051015~actin filament binding	MARCKS, GSN, PLS3, LCP1, EEF2, MYH10, PLS1	0.0793614
GOTERM_BP_FAT	GO:0007010~cytoskeleton organization	ITGB1, GSN, PDCD6IP, KRT90, CLTC, TUBA3B, SEPTIN7, ACTB, GNAI1, HSP90B1, MARCKS, TUBA1B, TUBB2A, TUBB5, KRT27, GM5414, RPS3, PLS3, LCP1, VIM, MYH10, PLS1, FSIP2	0.0808969
GOTERM_BP_FAT	GO:0007010~cytoskeleton organization	ITGB1, GSN, PDCD6IP, KRT90, CLTC, TUBA3B, SEPTIN7, ACTB, GNAI1, HSP90B1, MARCKS, TUBA1B, TUBB2A, TUBB5, KRT27, GM5414, RPS3, PLS3, LCP1, VIM, MYH10, PLS1, FSIP2	0.0808969
GOTERM_BP_FAT	GO:1902589~single-organism organelle organization	ITGB1, ATP6V1A, RAB1A, CAMK2A, MACROH2A1, ACTB, HSP90B1, KRT27, GM5414, RPS3, PLS3, ATP6V1E1, MYH10, PLS1, HSPA8, HSP90AA1, PDCD6IP, GSN, KRT90, ATP6AP2, SEPTIN7, MARCKS, ATP6V1B2, LCP1, VIM, CALM1, VAMP3, FSIP2	0.0808969
GOTERM_BP_FAT	GO:0050778~positive regulation of immune response	YWHAE, HSPA8, C1RA, HSP90AA1, CD81, HSPD1, C3, C4B, C1S2, PNP, RPS3, SERPING1, LBP, A2M, C1QC	0.0808969
GOTERM_BP_FAT	GO:0090066~regulation of anatomical structure size	FGB, ITGB1, INS1, HSP90AA1, GSN, HSP90AB1, FGG, FN1, MSN, OLFM1, TNR, APOE, PLS1	0.0823126
GOTERM_BP_FAT	GO:0036376~sodium ion export from cell	ATP4A, ATP1A3, ATP1A1	0.0826456
GOTERM_BP_FAT	GO:0071436~sodium ion export	ATP4A, ATP1A3, ATP1A1	0.0826456
GOTERM_BP_FAT	GO:0019915~lipid storage	C3, CLSTN3, LPL, APOE, APOB	0.0826456
GOTERM_BP_FAT	GO:1903541~regulation of exosomal secretion	SDCBP, TSG101, PDCD6IP	0.0826456
GOTERM_BP_FAT	GO:0019058~viral life cycle	HSPA8, RAB1A, TSG101, GSN, PDCD6IP, HSP90AB1, SLC3A2, APOE, GAS6	0.0835093
GOTERM_BP_FAT	GO:0030168~platelet activation	FGB, SERPINE2, FGG, APOE, PDIA6	0.0849755
GOTERM_BP_FAT	GO:0070301~cellular response to hydrogen peroxide	HSPA8, CAT, LCN2, RACK1, RPS3	0.0849755
GOTERM_BP_FAT	GO:2000147~positive regulation of cell motility	AOC3, ITGB1, CAMK2D, IGFBP5, FN1, PLA2G7, SDCBP, ATP5F1B, MGAT5, RACK1, LCN2, LBP, GAS6	0.0853452
GOTERM_BP_FAT	GO:0051453~regulation of intracellular pH	ATP6V1A, ATP5F1B, ATP6AP2, ATP6V1B2, ATP6V1E1	0.0876143
GOTERM_BP_FAT	GO:0022603~regulation of anatomical structure morphogenesis	ITGB1, CPB2, SERPINF1, FN1, MSN, MACROH2A1, SEPTIN7, C3, OLFM1, MARCKS, HNRNPK, STAB1, RACK1, LCN2, TNR, CPE, APOE, VIM, MYH10	0.0888406
GOTERM_BP_FAT	GO:0006461~protein complex assembly	FGB, HSPA8, HSP90AA1, GSN, PDCD6IP, HSP90AB1, CLTC, FGG, FN1, SLC1A2, MSN, ATP1A3, CLU, SV2A, RACK1, RPS3, NCAM1, LCP1, VAMP3, ALDH9A1	0.0892749
GOTERM_BP_FAT	GO:0070271~protein complex biogenesis	FGB, HSPA8, HSP90AA1, GSN, PDCD6IP, HSP90AB1, CLTC, FGG, FN1, SLC1A2, MSN, ATP1A3, CLU, SV2A, RACK1, RPS3, NCAM1, LCP1, VAMP3, ALDH9A1	0.0892749
GOTERM_BP_FAT	GO:0060560~developmental growth involved in morphogenesis	ITGB1, BCAN, HNRNPK, CLSTN3, FN1, TNR, APOE, SEPTIN7	0.0897223
GOTERM_BP_FAT	GO:0051938~L-glutamate import	ITGB1, SLC1A2, SLC1A3	0.0897223
GOTERM_BP_FAT	GO:0002252~immune effector process	INS1, HSPA8, C1RA, HSP90AA1, CD81, HTRA1, MPO, CLU, HSPD1, C3, C4B, PRDX2, C1S2, PNP, SERPING1, LBP, LCP1, A2M, C1QC	0.0897223
GOTERM_BP_FAT	GO:0001934~positive regulation of protein phosphorylation	FGB, ITGB1, INS1, CAMK2D, HSP90AA1, GSN, HSP90AB1, CD81, IGFBP3, FGG, C3, PRDX2, PSAP, RACK1, RPS3, APOE, GAS6	0.0898722
GOTERM_BP_FAT	GO:0045429~positive regulation of nitric oxide biosynthetic process	HSP90AA1, HSP90AB1, ASL, CLU	0.0912018
GOTERM_CC_FAT	GO:0005911~cell-cell junction	ITGB1, CAMK2D, GSN, PDCD6IP, SV2A, C1QTNF5, ANXA5, FLOT2, NCAM1, ATP1A1, ACTB	0.0922345
GOTERM_BP_FAT	GO:0034762~regulation of transmembrane transport	YWHAE, ITGB1, CD63, SLC7A5, INS1, CAMK2D, DPP6, LCN2, CALM1, ACTB	0.0927967
GOTERM_BP_FAT	GO:0034762~regulation of transmembrane transport	YWHAE, ITGB1, CD63, SLC7A5, INS1, CAMK2D, DPP6, LCN2, CALM1, ACTB	0.0927967
GOTERM_BP_FAT	GO:0002790~peptide secretion	FGB, RAB1A, INS1, CLSTN3, FGG, C1QTNF5, ANXA5, PSAP, CPE, APOE, MYH10	0.0949549
GOTERM_BP_FAT	GO:0002790~peptide secretion	FGB, RAB1A, INS1, CLSTN3, FGG, C1QTNF5, ANXA5, PSAP, CPE, APOE, MYH10	0.0949549
GOTERM_BP_FAT	GO:1902115~regulation of organelle assembly	SDCBP, TSG101, GSN, PDCD6IP, MSN, LCP1, SEPTIN7	0.0955227
GOTERM_BP_FAT	GO:1902115~regulation of organelle assembly	SDCBP, TSG101, GSN, PDCD6IP, MSN, LCP1, SEPTIN7	0.0955227
GOTERM_BP_FAT	GO:1902115~regulation of organelle assembly	SDCBP, TSG101, GSN, PDCD6IP, MSN, LCP1, SEPTIN7	0.0955227
GOTERM_BP_FAT	GO:0031325~positive regulation of cellular metabolic process	ITGB1, INS1, CD63, RAB1A, SPON1, CAMK2D, HSP90AB1, CD81, SRSF1, ENO1, CLU, CARF, ACTB, HSPD1, RPS4X, C3, SDCBP, PRDX2, PNP, PSAP, RACK1, RPS3, ASL, APOE, CTSD, CCT3, FGB, HSPA8, HSP90AA1, GSN, LUM, IGFBP3, FGG, EEF2, PRDX6, HNRNPK, EIF6, LCN2, VIM, CALM1, GAS6, MYF5, VAMP3	0.095989
GOTERM_BP_FAT	GO:0031325~positive regulation of cellular metabolic process	ITGB1, INS1, CD63, RAB1A, SPON1, CAMK2D, HSP90AB1, CD81, SRSF1, ENO1, CLU, CARF, ACTB, HSPD1, RPS4X, C3, SDCBP, PRDX2, PNP, PSAP, RACK1, RPS3, ASL, APOE, CTSD, CCT3, FGB, HSPA8, HSP90AA1, GSN, LUM, IGFBP3, FGG, EEF2, PRDX6, HNRNPK, EIF6, LCN2, VIM, CALM1, GAS6, MYF5, VAMP3	0.095989
GOTERM_MF_FAT	GO:0050998~nitric-oxide synthase binding	CAMK2D, CALM1, ACTB	0.0963183
GOTERM_BP_FAT	GO:0051272~positive regulation of cellular component movement	AOC3, ITGB1, CAMK2D, IGFBP5, FN1, PLA2G7, SDCBP, ATP5F1B, MGAT5, RACK1, LCN2, LBP, GAS6	0.098175
GOTERM_BP_FAT	GO:0016042~lipid catabolic process	INS1, CLSTN3, IDH1, PSAP, LPL, APOE, APOB, PLA2G7, PRDX6	0.0985742
GOTERM_BP_FAT	GO:0006081~cellular aldehyde metabolic process	TPI1, ALDH2, IDH1, ENO1, ALDH9A1	0.0985742
GOTERM_BP_FAT	GO:0034605~cellular response to heat	YWHAE, HSPA8, HSP90AA1, HSP90AB1	0.0985742
GOTERM_BP_FAT	GO:0016042~lipid catabolic process	INS1, CLSTN3, IDH1, PSAP, LPL, APOE, APOB, PLA2G7, PRDX6	0.0985742
GOTERM_BP_FAT	GO:0000041~transition metal ion transport	FTL1, CLTC, LCN2, SLC39A8, CP	0.0985742
GOTERM_BP_FAT	GO:1904407~positive regulation of nitric oxide metabolic process	HSP90AA1, HSP90AB1, ASL, CLU	0.0985742
GOTERM_BP_FAT	GO:0022409~positive regulation of cell-cell adhesion	FGB, HSP90AA1, PNP, CD81, FGG, RPS3, FLOT2, ACTB, HSPD1	0.0985742
GOTERM_BP_FAT	GO:0009743~response to carbohydrate	INS1, CPB2, SERPINF1, CAT, RACK1, LPL, APOB, GAS6	0.0985742
GOTERM_BP_FAT	GO:0034605~cellular response to heat	YWHAE, HSPA8, HSP90AA1, HSP90AB1	0.0985742
GOTERM_BP_FAT	GO:0044712~single-organism catabolic process	INS1, AHCY, TPI1, CLSTN3, IDH1, LPL, ENO1, PRDX6, PLA2G7, HSP90B1, PNP, ALDH2, ALDH1A1, PSAP, PGK2, APOE, APOB	0.100082
GOTERM_BP_FAT	GO:0040017~positive regulation of locomotion	AOC3, ITGB1, CAMK2D, IGFBP5, FN1, PLA2G7, SDCBP, ATP5F1B, MGAT5, RACK1, LCN2, LBP, GAS6	0.100525
GOTERM_BP_FAT	GO:0070527~platelet aggregation	FGB, SERPINE2, FGG, PDIA6	0.102249
GOTERM_MF_FAT	GO:0043395~heparan sulfate proteoglycan binding	ATP1A3, LPL, APOE	0.102919
GOTERM_BP_FAT	GO:0030641~regulation of cellular pH	ATP6V1A, ATP5F1B, ATP6AP2, ATP6V1B2, ATP6V1E1	0.10407
GOTERM_BP_FAT	GO:0015711~organic anion transport	ITGB1, SLC7A5, SV2A, PSAP, SLC1A2, SLC1A3, ATP1A3, SLC3A2, SLC39A8, APOE, PLTP	0.10407
GOTERM_BP_FAT	GO:0034248~regulation of cellular amide metabolic process	RPS4X, RTN3, SPON1, EIF6, IGFBP5, RACK1, RPS3, HBB-B1, VIM, APOE, EEF2, CLU	0.104551
GOTERM_BP_FAT	GO:0051131~chaperone-mediated protein complex assembly	HSP90AA1, HSP90AB1, CLU	0.104933
GOTERM_BP_FAT	GO:0050435~beta-amyloid metabolic process	RTN3, SPON1, APOE, CLU	0.105882
GOTERM_BP_FAT	GO:0010828~positive regulation of glucose transport	AOC3, C3, INS1, SLC1A2	0.105882
GOTERM_CC_FAT	GO:0098862~cluster of actin-based cell projections	HSP90AA1, HSP90AB1, PLS3, ANKS4B, MYH10, ACTB, PLS1	0.106646
GOTERM_MF_FAT	GO:0099106~ion channel regulator activity	YWHAE, CAMK2D, DPP6, RACK1, CALM1	0.107455
GOTERM_MF_FAT	GO:0099106~ion channel regulator activity	YWHAE, CAMK2D, DPP6, RACK1, CALM1	0.107455
GOTERM_BP_FAT	GO:0042110~T cell activation	INS1, HSP90AA1, GSN, CD81, MSN, ACTB, HSPD1, PRDX2, PNP, PSAP, RPS3, FLOT2, LCP1	0.107659
GOTERM_BP_FAT	GO:0008643~carbohydrate transport	AOC3, C3, INS1, SLC1A2, SEPTIN7, PLS1	0.108753
GOTERM_BP_FAT	GO:0071248~cellular response to metal ion	HSPA8, GSN, SERPINF1, FN1, MT2, SLC39A8, CARF	0.10901
GOTERM_BP_FAT	GO:0045921~positive regulation of exocytosis	FGB, SDCBP, TSG101, PDCD6IP, FGG	0.10901
GOTERM_BP_FAT	GO:0045921~positive regulation of exocytosis	FGB, SDCBP, TSG101, PDCD6IP, FGG	0.10901
GOTERM_BP_FAT	GO:0002673~regulation of acute inflammatory response	AOC3, C3, INS1, SERPING1, A2M	0.10901
GOTERM_BP_FAT	GO:0060047~heart contraction	CAMK2D, HSP90AA1, GSN, SRSF1, ATP1A3, ATP1A1, CALM1	0.10901
GOTERM_BP_FAT	GO:0002673~regulation of acute inflammatory response	AOC3, C3, INS1, SERPING1, A2M	0.10901
GOTERM_BP_FAT	GO:0097190~apoptotic signaling pathway	FGB, GSN, FGG, ENO1, CLU, PRDX2, PNP, HNRNPK, ALDH2, RACK1, RPS3, LCN2, ITM2C	0.109717
GOTERM_CC_FAT	GO:0042641~actomyosin	PDCD6IP, LCP1, MYH10, SEPTIN7, ACTB	0.11087
GOTERM_CC_FAT	GO:0042641~actomyosin	PDCD6IP, LCP1, MYH10, SEPTIN7, ACTB	0.11087
GOTERM_BP_FAT	GO:0008361~regulation of cell size	OLFM1, HSP90AA1, HSP90AB1, FN1, MSN, TNR, APOE	0.111159
GOTERM_CC_FAT	GO:0098984~neuron to neuron synapse	RTN3, HSPA8, CLSTN3, RPL12, CAMK2A, RPS3, ATP1A3, SYP, ATP1A1, RPS13	0.111779
GOTERM_CC_FAT	GO:0034361~very-low-density lipoprotein particle	LPL, APOE, APOB	0.112157
GOTERM_CC_FAT	GO:0034385~triglyceride-rich plasma lipoprotein particle	LPL, APOE, APOB	0.112157
GOTERM_BP_FAT	GO:1990182~exosomal secretion	SDCBP, TSG101, PDCD6IP	0.11265
GOTERM_BP_FAT	GO:0044723~single-organism carbohydrate metabolic process	INS1, TPI1, CLSTN3, IMPA2, IDH1, ALDH1A1, CLTC, ATP1A3, APOD, PGK2, ENO1	0.112829
GOTERM_CC_FAT	GO:0005604~basement membrane	ITGB1, SERPINF1, ALB, FN1, TGFBI	0.113472
GOTERM_BP_FAT	GO:0010959~regulation of metal ion transport	YWHAE, ITGB1, CD63, CAMK2D, DPP6, SERPINE2, CAMK2A, LCN2, ATP1A1, CALM1	0.113932
GOTERM_BP_FAT	GO:0010959~regulation of metal ion transport	YWHAE, ITGB1, CD63, CAMK2D, DPP6, SERPINE2, CAMK2A, LCN2, ATP1A1, CALM1	0.113932
GOTERM_CC_FAT	GO:0031226~intrinsic component of plasma membrane	ITGB1, OLFM1, SDCBP, ATP4A, DPP6, ATP1A3, ATP1A1, CALM1	0.114329
GOTERM_CC_FAT	GO:0005887~integral component of plasma membrane	ITGB1, OLFM1, SDCBP, ATP4A, DPP6, ATP1A3, ATP1A1, CALM1	0.114329
GOTERM_CC_FAT	GO:0014704~intercalated disc	ITGB1, CAMK2D, ANXA5, ATP1A1	0.114329
GOTERM_MF_FAT	GO:0004181~metallocarboxypeptidase activity	CPB2, CPE, CPA4	0.11558
GOTERM_BP_FAT	GO:0050776~regulation of immune response	YWHAE, INS1, HSPA8, C1RA, HSP90AA1, CD81, HSPD1, C3, C4B, C1S2, PNP, RPS3, SERPING1, LBP, APOE, A2M, C1QC	0.115642
GOTERM_BP_FAT	GO:0030163~protein catabolic process	INS1, HSPA8, CPB2, HSP90AA1, TSG101, PDCD6IP, HSP90AB1, SERPINE2, CD81, MSN, CLU, HSP90B1, PSAP, RACK1, APOE, APOB, CTSD	0.116366
GOTERM_BP_FAT	GO:0031401~positive regulation of protein modification process	FGB, ITGB1, INS1, CAMK2D, HSP90AA1, GSN, HSP90AB1, CD81, IGFBP3, FGG, CLU, C3, PRDX2, PSAP, RACK1, RPS3, APOE, GAS6, CALM1	0.117799
GOTERM_BP_FAT	GO:0007160~cell-matrix adhesion	FGB, ITGB1, BCAN, CD63, FGG, FN1, APOD	0.117913
GOTERM_MF_FAT	GO:0015179~L-amino acid transmembrane transporter activity	SLC7A5, SLC1A2, SLC1A3, SLC3A2	0.118515
GOTERM_BP_FAT	GO:0006641~triglyceride metabolic process	C3, CAT, LPL, APOE, APOB	0.120217
GOTERM_BP_FAT	GO:1902993~positive regulation of amyloid precursor protein catabolic process	SPON1, APOE, CLU	0.120676
GOTERM_BP_FAT	GO:0097734~extracellular exosome biogenesis	SDCBP, TSG101, PDCD6IP	0.120676
GOTERM_BP_FAT	GO:0046942~carboxylic acid transport	ITGB1, SLC7A5, SV2A, PSAP, SLC1A2, SLC1A3, ATP1A3, SLC3A2, APOE	0.120925
GOTERM_CC_FAT	GO:0030054~cell junction	ITGB1, CAMK2D, GSN, PDCD6IP, ANXA5, MSN, SLC3A2, ATP1A1, ACTB, SDCBP, HNRNPK, SV2A, C1QTNF5, FLOT2, NCAM1, LCP1	0.121241
GOTERM_BP_FAT	GO:0051896~regulation of protein kinase B signaling	ITGB1, INS1, SERPINE2, IGFBP5, CAT, RACK1, FN1, GAS6	0.121332
GOTERM_BP_FAT	GO:0033120~positive regulation of RNA splicing	HSPA8, HNRNPK, SRSF1, PRDX6	0.121332
GOTERM_CC_FAT	GO:0030175~filopodium	ITGB1, GPM6A, TTYH1, MSN, LCP1	0.123706
GOTERM_BP_FAT	GO:0015849~organic acid transport	ITGB1, SLC7A5, SV2A, PSAP, SLC1A2, SLC1A3, ATP1A3, SLC3A2, APOE	0.125475
GOTERM_BP_FAT	GO:0010660~regulation of muscle cell apoptotic process	HSPA8, SLC7A5, CAMK2D, IGFBP3, CAMK2A	0.1255
GOTERM_BP_FAT	GO:0051452~intracellular pH reduction	ATP6V1A, ATP6AP2, ATP6V1B2, ATP6V1E1	0.125949
GOTERM_MF_FAT	GO:0097159~organic cyclic compound binding	EIF4A1, HSP90AB1, CD81, CLTC, HBB-B1, ENO1, CARF, MPO, ACTB, RPS4X, ACTR1A, TUBA1B, PNP, TUBB5, ALDH2, RPS13, CCT3, HSP90AA1, RNASE4, HBB-BS, SYP, RAB33B, NME1, TUBB2A, H4C16, H2BC15, ALDH1A1, CAT, ATP6V1B2, ALDH9A1, ATP6V1A, HBB-Y, RAB1A, CAMK2D, AHCY, RPL12, CAMK2A, SRSF1, ATP1A3, SLC3A2, ATP1A1, TUBA3B, MACROH2A1, GNAI1, HSP90B1, HSPD1, LDHB, ATP5F1B, RPS3, APOD, PGK2, MYH10, HSPA8, GSTM1, IDH…	0.128594
GOTERM_BP_FAT	GO:0003015~heart process	CAMK2D, HSP90AA1, GSN, SRSF1, ATP1A3, ATP1A1, CALM1	0.12921
GOTERM_BP_FAT	GO:2000114~regulation of establishment of cell polarity	GSN, RACK1, FLOT2	0.129296
GOTERM_BP_FAT	GO:0009617~response to bacterium	FGB, GPM6A, RAB1A, LYZ1, HP, LPL, MT2, RNASE4, SERPINA3N, MPO, C3, PRDX2, SLC7A5, STAB1, LCN2, LBP, VIM	0.129719
GOTERM_CC_FAT	GO:0030496~midbody	TSG101, PDCD6IP, RACK1, MYH10, SEPTIN7, GNAI1, HSP90B1	0.13071
GOTERM_BP_FAT	GO:0032868~response to insulin	RAB10, INS1, MARCKS, HNRNPK, EIF6, CAT, LPL, CTSD	0.131458
GOTERM_BP_FAT	GO:0019362~pyridine nucleotide metabolic process	LDHB, INS1, TPI1, IDH1, PGK2, ENO1	0.131458
GOTERM_BP_FAT	GO:0046496~nicotinamide nucleotide metabolic process	LDHB, INS1, TPI1, IDH1, PGK2, ENO1	0.131458
GOTERM_BP_FAT	GO:0009266~response to temperature stimulus	YWHAE, HSPA8, HSP90AA1, HSP90AB1, ATP1A3, HSPD1	0.131458
GOTERM_BP_FAT	GO:0009266~response to temperature stimulus	YWHAE, HSPA8, HSP90AA1, HSP90AB1, ATP1A3, HSPD1	0.131458
GOTERM_BP_FAT	GO:0009266~response to temperature stimulus	YWHAE, HSPA8, HSP90AA1, HSP90AB1, ATP1A3, HSPD1	0.131458
GOTERM_BP_FAT	GO:1903078~positive regulation of protein localization to plasma membrane	ITGB1, DPP6, RACK1, PLS1	0.133449
GOTERM_BP_FAT	GO:0006468~protein phosphorylation	ITGB1, YWHAE, INS1, CAMK2D, TSG101, HSP90AB1, CD81, CAMK2A, ATP1A3, HBB-B1, MACROH2A1, ACTB, C3, PRDX2, PSAP, RACK1, RPS3, APOE, FGB, HSP90AA1, GSN, IGFBP3, ATP6AP2, FGG, FN1, GAS6	0.133449
GOTERM_BP_FAT	GO:0046916~cellular transition metal ion homeostasis	ATP6V1A, FTL1, MT2, SLC39A8, CP	0.133449
GOTERM_BP_FAT	GO:0043473~pigmentation	CD63, RAB1A, ATP6AP2, RACK1, APOE	0.133449
GOTERM_BP_FAT	GO:0006732~coenzyme metabolic process	LDHB, INS1, AHCY, TPI1, EIF6, IDH1, PGK2, ENO1, MACROH2A1	0.13354
GOTERM_BP_FAT	GO:0034249~negative regulation of cellular amide metabolic process	RTN3, SPON1, EIF6, IGFBP5, RACK1, RPS3, APOE, CLU	0.133752
GOTERM_BP_FAT	GO:0048585~negative regulation of response to stimulus	ITGB1, INS1, CPB2, TSG101, SERPINE2, HTRA1, LPL, ENO1, CLU, MACROH2A1, PRDX2, RACK1, RPS3, TNR, SLC39A8, APOD, APOE, A2M, FGB, IGFBP5, ANXA5, FGG, PDIA6, SERPING1, CALM1, GAS6	0.134233
GOTERM_BP_FAT	GO:0005996~monosaccharide metabolic process	INS1, TPI1, CLSTN3, ALDH1A1, ATP1A3, APOD, PGK2, ENO1	0.135034
GOTERM_BP_FAT	GO:0042026~protein refolding	HSPA8, HSP90AA1, HSPD1	0.135034
GOTERM_BP_FAT	GO:0044093~positive regulation of molecular function	ITGB1, INS1, SPON1, HSP90AA1, GSN, HSP90AB1, CAMK2A, ENO1, CLU, HSPD1, NME1, HNRNPK, CAT, PSAP, RACK1, RPS3, APOE, GAS6, CALM1, CTSD	0.136475
GOTERM_BP_FAT	GO:0010665~regulation of cardiac muscle cell apoptotic process	HSPA8, CAMK2D, IGFBP3, CAMK2A	0.136475
GOTERM_BP_FAT	GO:2001233~regulation of apoptotic signaling pathway	FGB, PRDX2, GSN, HNRNPK, FGG, RACK1, RPS3, ENO1, CLU, ITM2C	0.136475
GOTERM_BP_FAT	GO:0051017~actin filament bundle assembly	MARCKS, PLS3, LCP1, MYH10, PLS1, HSP90B1	0.138497
GOTERM_CC_FAT	GO:0005783~endoplasmic reticulum	RTN3, INS1, RAB1A, CAMK2D, AHCY, TTYH1, CLSTN3, LYZ1, ATP1A3, ATP1A1, CLU, PLD3, HSP90B1, SDCBP, PRDX4, SV2A, RPS3, APOD, APOE, APOB, AOC3, FGB, PDCD6IP, ATP6AP2, PDIA6, RAB10, OLFM1, ALB, ANKS4B	0.139746
GOTERM_CC_FAT	GO:0099523~presynaptic cytosol	HSPA8, MARCKS, CAMK2A	0.140075
GOTERM_BP_FAT	GO:0046503~glycerolipid catabolic process	LPL, APOB, PLA2G7, PRDX6	0.141202
GOTERM_BP_FAT	GO:0046503~glycerolipid catabolic process	LPL, APOB, PLA2G7, PRDX6	0.141202
GOTERM_BP_FAT	GO:0002697~regulation of immune effector process	C3, HSPA8, INS1, HSP90AA1, PNP, CD81, HTRA1, SERPING1, LBP, A2M, HSPD1	0.142102
GOTERM_BP_FAT	GO:0019637~organophosphate metabolic process	ATP6V1A, INS1, HSPA8, TPI1, IDH1, ENO1, MACROH2A1, PRDX6, PLA2G7, NME1, LDHB, PNP, ATP5F1B, EIF6, IMPA2, ATP6V1B2, PGK2	0.142449
GOTERM_BP_FAT	GO:0006886~intracellular protein transport	YWHAE, ITGB1, HSPA8, RAB1A, HSP90AA1, HSP90AB1, CD81, CLTC, CLU, HSP90B1, HSPD1, RAB10, MARCKS, EIF6, PSAP, APOD, GAS6	0.142607
GOTERM_BP_FAT	GO:0030449~regulation of complement activation	C3, SERPING1, A2M	0.142607
GOTERM_BP_FAT	GO:0010884~positive regulation of lipid storage	C3, LPL, APOB	0.142607
GOTERM_BP_FAT	GO:0009607~response to biotic stimulus	FGB, GPM6A, RAB1A, HSP90AA1, LYZ1, HP, HTRA1, LPL, MT2, RNASE4, SERPINA3N, MPO, CLU, HSPD1, C3, PRDX2, SLC7A5, STAB1, LCN2, LBP, VIM, APOB	0.142607
GOTERM_BP_FAT	GO:0009894~regulation of catabolic process	ITGB1, INS1, HSP90AA1, HSP90AB1, SERPINE2, CD81, CLSTN3, IGFBP3, IDH1, MSN, CLU, SLC7A5, EIF6, RACK1, APOE	0.144109
GOTERM_BP_FAT	GO:0043280~positive regulation of cysteine-type endopeptidase activity involved in apoptotic process	GSN, RACK1, RPS3, CTSD, HSPD1	0.146481
GOTERM_BP_FAT	GO:0061572~actin filament bundle organization	MARCKS, PLS3, LCP1, MYH10, PLS1, HSP90B1	0.147648
GOTERM_BP_FAT	GO:0002181~cytoplasmic translation	RPS4X, EIF4A1, RPL12, RPS3, EEF2, RPS13	0.147648
GOTERM_BP_FAT	GO:0021700~developmental maturation	C3, ATP6V1A, BCAN, CD63, HNRNPK, FGG, ATP6AP2, ATP6V1B2, ATP6V1E1	0.14863
GOTERM_BP_FAT	GO:0010662~regulation of striated muscle cell apoptotic process	HSPA8, CAMK2D, IGFBP3, CAMK2A	0.148724
GOTERM_BP_FAT	GO:0042220~response to cocaine	HSP90AA1, SLC1A2, SLC1A3, NCAM1	0.148724
GOTERM_BP_FAT	GO:2000257~regulation of protein activation cascade	C3, SERPING1, A2M	0.150183
GOTERM_BP_FAT	GO:0071404~cellular response to low-density lipoprotein particle stimulus	ITGB1, CD81, LPL	0.150183
GOTERM_BP_FAT	GO:0055098~response to low-density lipoprotein particle	ITGB1, CD81, LPL	0.150183
GOTERM_BP_FAT	GO:0010666~positive regulation of cardiac muscle cell apoptotic process	CAMK2D, IGFBP3, CAMK2A	0.150183
GOTERM_BP_FAT	GO:0006865~amino acid transport	ITGB1, SLC7A5, SV2A, SLC1A2, SLC1A3, SLC3A2	0.151167
GOTERM_BP_FAT	GO:0006865~amino acid transport	ITGB1, SLC7A5, SV2A, SLC1A2, SLC1A3, SLC3A2	0.151167
GOTERM_BP_FAT	GO:0006865~amino acid transport	ITGB1, SLC7A5, SV2A, SLC1A2, SLC1A3, SLC3A2	0.151167
GOTERM_BP_FAT	GO:0061061~muscle structure development	ITGB1, HSPA8, CAMK2D, IGFBP5, CD81, IGFBP3, ACTB, PLD3, C3, DNER, FLOT2, NCAM1, MYH10, MYF5	0.151824
GOTERM_BP_FAT	GO:0002685~regulation of leukocyte migration	AOC3, CD81, MSN, APOD, LBP, GAS6, PLA2G7	0.156576
GOTERM_BP_FAT	GO:0010883~regulation of lipid storage	C3, CLSTN3, LPL, APOB	0.157212
GOTERM_BP_FAT	GO:0003333~amino acid transmembrane transport	SLC7A5, SLC1A2, SLC1A3, SLC3A2	0.157212
GOTERM_BP_FAT	GO:1901566~organonitrogen compound biosynthetic process	EIF4A1, GSTM1, IGFBP5, RPL12, CLTC, SLC1A2, SLC1A3, HBB-B1, ENO1, EEF2, NME1, RPS4X, PNP, ATP5F1B, EIF6, ALDH1A1, RACK1, RPS3, ASL, VIM, RPS13, ALDH9A1	0.157212
GOTERM_BP_FAT	GO:1905954~positive regulation of lipid localization	C3, LPL, APOE, APOB, PLTP	0.157462
GOTERM_CC_FAT	GO:0015629~actin cytoskeleton	MARCKS, GSN, HNRNPK, PDCD6IP, PLS3, FLOT2, LCP1, MYH10, SEPTIN7, ACTB, PLS1	0.15774
GOTERM_CC_FAT	GO:0044448~cell cortex part	GSN, FLOT2, SEPTIN7, GNAI1, ACTB, PLS1	0.15774
GOTERM_CC_FAT	GO:0015629~actin cytoskeleton	MARCKS, GSN, HNRNPK, PDCD6IP, PLS3, FLOT2, LCP1, MYH10, SEPTIN7, ACTB, PLS1	0.15774
GOTERM_BP_FAT	GO:0016052~carbohydrate catabolic process	INS1, TPI1, EIF6, ALDH1A1, PGK2, ENO1	0.15812
GOTERM_BP_FAT	GO:0006936~muscle contraction	CAMK2D, HSP90AA1, GSN, SRSF1, ATP1A3, ATP1A1, ENO1, CALM1	0.15812
GOTERM_BP_FAT	GO:0010663~positive regulation of striated muscle cell apoptotic process	CAMK2D, IGFBP3, CAMK2A	0.15812
GOTERM_CC_FAT	GO:0009925~basal plasma membrane	SLC7A5, CD81, SLC1A3, SLC3A2	0.158224
GOTERM_BP_FAT	GO:0051707~response to other organism	FGB, GPM6A, RAB1A, HSP90AA1, LYZ1, HP, HTRA1, LPL, MT2, RNASE4, SERPINA3N, MPO, CLU, C3, PRDX2, SLC7A5, STAB1, LCN2, LBP, VIM, APOB	0.1609
GOTERM_BP_FAT	GO:0006820~anion transport	ITGB1, SLC7A5, TTYH1, SV2A, PSAP, SLC1A2, SLC1A3, ATP1A3, SLC3A2, SLC39A8, APOE, PLTP	0.16198
GOTERM_CC_FAT	GO:0001726~ruffle	ITGB1, GSN, RPS3, ATP6V1B2, LCP1, NME1	0.162202
GOTERM_BP_FAT	GO:0071375~cellular response to peptide hormone stimulus	RAB10, INS1, MARCKS, HNRNPK, CAMK2A, ANXA5, LPL, CTSD	0.162813
GOTERM_BP_FAT	GO:1905477~positive regulation of protein localization to membrane	ITGB1, DPP6, CD81, RACK1, PLS1	0.163299
GOTERM_BP_FAT	GO:0030900~forebrain development	YWHAE, BCAN, HSPA8, TUBB2A, HNRNPK, SLC1A2, TNR, ATP1A3, NCAM1, MYH10	0.163299
GOTERM_BP_FAT	GO:0006090~pyruvate metabolic process	LDHB, INS1, TPI1, PGK2, ENO1	0.163299
GOTERM_BP_FAT	GO:0043207~response to external biotic stimulus	FGB, GPM6A, RAB1A, HSP90AA1, LYZ1, HP, HTRA1, LPL, MT2, RNASE4, SERPINA3N, MPO, CLU, C3, PRDX2, SLC7A5, STAB1, LCN2, LBP, VIM, APOB	0.163299
GOTERM_CC_FAT	GO:0031256~leading edge membrane	ITGB1, ATP6AP2, RPS3, SLC1A2, LCP1, NME1	0.164105
GOTERM_BP_FAT	GO:0043281~regulation of cysteine-type endopeptidase activity involved in apoptotic process	GSN, RACK1, RPS3, GAS6, CTSD, HSPD1	0.165399
GOTERM_BP_FAT	GO:0032878~regulation of establishment or maintenance of cell polarity	GSN, RACK1, FLOT2	0.166058
GOTERM_BP_FAT	GO:0050865~regulation of cell activation	HSP90AA1, GSN, SERPINE2, CD81, ACTB, HSPD1, PRDX2, PNP, RPS3, FLOT2, LBP, APOE, GAS6	0.166058
GOTERM_BP_FAT	GO:0006733~oxidoreduction coenzyme metabolic process	LDHB, INS1, TPI1, IDH1, PGK2, ENO1	0.166499
GOTERM_BP_FAT	GO:0010975~regulation of neuron projection development	ITGB1, OLFM1, MARCKS, HNRNPK, SERPINE2, SERPINF1, FN1, TNR, VIM, APOE, ITM2C, NME1	0.166788
GOTERM_BP_FAT	GO:0010975~regulation of neuron projection development	ITGB1, OLFM1, MARCKS, HNRNPK, SERPINE2, SERPINF1, FN1, TNR, VIM, APOE, ITM2C, NME1	0.166788
GOTERM_CC_FAT	GO:0101031~chaperone complex	CCT3, HSPA8, HSP90AB1	0.167504
GOTERM_BP_FAT	GO:0034284~response to monosaccharide	INS1, CPB2, SERPINF1, CAT, RACK1, LPL, GAS6	0.168782
GOTERM_BP_FAT	GO:0021537~telencephalon development	YWHAE, BCAN, TUBB2A, HNRNPK, SLC1A2, TNR, ATP1A3, MYH10	0.169848
GOTERM_CC_FAT	GO:0031514~motile cilium	MARCKS, HSP90AA1, PGK2, ATP1A1, CALM1, SEPTIN7, HSPD1, FSIP2	0.170364
GOTERM_MF_FAT	GO:0005496~steroid binding	GSTM1, CD81, APOD, SYP, ATP1A1	0.172155
GOTERM_BP_FAT	GO:0055076~transition metal ion homeostasis	ATP6V1A, FTL1, MT2, SLC39A8, CP	0.172691
GOTERM_CC_FAT	GO:0014069~postsynaptic density	RTN3, HSPA8, CLSTN3, RPL12, CAMK2A, RPS3, SYP, ATP1A1, RPS13	0.174542
GOTERM_CC_FAT	GO:0005925~focal adhesion	ITGB1, SDCBP, GSN, MSN, LCP1, ACTB	0.174542
GOTERM_BP_FAT	GO:0007584~response to nutrient	AHCY, SERPINC1, CAT, LPL, GAS6, A2M	0.175109
GOTERM_BP_FAT	GO:0032103~positive regulation of response to external stimulus	AOC3, C3, CPB2, CD81, FN1, LPL, LBP, GAS6, PLA2G7	0.177018
GOTERM_BP_FAT	GO:0050764~regulation of phagocytosis	C3, HSPA8, RACK1, LBP, GAS6	0.17725
GOTERM_BP_FAT	GO:0060996~dendritic spine development	MARCKS, HNRNPK, CAMK2A, APOE, SEPTIN7	0.17725
GOTERM_BP_FAT	GO:0061564~axon development	ITGB1, RAB10, OLFM1, FN1, TNR, APOD, NCAM1, APOE, MYH10, SEPTIN7, ACTB	0.177876
GOTERM_BP_FAT	GO:0061564~axon development	ITGB1, RAB10, OLFM1, FN1, TNR, APOD, NCAM1, APOE, MYH10, SEPTIN7, ACTB	0.177876
GOTERM_BP_FAT	GO:0070050~neuron cellular homeostasis	ATP6V1A, ATP6AP2, ATP6V1B2, ATP6V1E1	0.180617
GOTERM_BP_FAT	GO:0015813~L-glutamate transport	ITGB1, SLC1A2, SLC1A3	0.180617
GOTERM_BP_FAT	GO:0071402~cellular response to lipoprotein particle stimulus	ITGB1, CD81, LPL	0.180617
GOTERM_BP_FAT	GO:0055094~response to lipoprotein particle	ITGB1, CD81, LPL	0.180617
GOTERM_BP_FAT	GO:0045109~intermediate filament organization	KRT90, KRT27, GM5414, VIM	0.180617
GOTERM_BP_FAT	GO:0042176~regulation of protein catabolic process	INS1, HSP90AA1, HSP90AB1, SERPINE2, CD81, RACK1, MSN, APOE, CLU	0.180617
GOTERM_BP_FAT	GO:0045428~regulation of nitric oxide biosynthetic process	HSP90AA1, HSP90AB1, ASL, CLU	0.185213
GOTERM_BP_FAT	GO:0048662~negative regulation of smooth muscle cell proliferation	IGFBP5, IGFBP3, APOD, APOE	0.185213
GOTERM_BP_FAT	GO:0050863~regulation of T cell activation	PRDX2, HSP90AA1, PNP, GSN, CD81, RPS3, FLOT2, ACTB, HSPD1	0.185308
GOTERM_MF_FAT	GO:0015171~amino acid transmembrane transporter activity	SLC7A5, SLC1A2, SLC1A3, SLC3A2	0.18544
GOTERM_BP_FAT	GO:2000379~positive regulation of reactive oxygen species metabolic process	HSP90AA1, HSP90AB1, LCN2, ASL, CLU	0.185585
GOTERM_BP_FAT	GO:1990000~amyloid fibril formation	GSN, APOE, CLU	0.189182
GOTERM_MF_FAT	GO:0097110~scaffold protein binding	YWHAE, HSP90AA1, PSAP, VIM	0.189259
GOTERM_CC_FAT	GO:0005874~microtubule	CCT3, HSPA8, MARCKS, TUBA1B, TUBB2A, TUBB5, CLTC, APOE, TUBA3B, CALM1	0.18941
GOTERM_CC_FAT	GO:0032279~asymmetric synapse	RTN3, HSPA8, CLSTN3, RPL12, CAMK2A, RPS3, SYP, ATP1A1, RPS13	0.18941
GOTERM_CC_FAT	GO:0005924~cell-substrate adherens junction	ITGB1, SDCBP, GSN, MSN, LCP1, ACTB	0.18941
GOTERM_MF_FAT	GO:0030554~adenyl nucleotide binding	CCT3, ATP6V1A, EIF4A1, HSPA8, CAMK2D, HSP90AA1, AHCY, HSP90AB1, CAMK2A, ATP1A3, ATP1A1, ACTB, HSP90B1, HSPD1, NME1, ATP4A, ACTR1A, ATP5F1B, ATP6V1B2, PGK2, MYH10, ITM2C	0.190894
GOTERM_MF_FAT	GO:0015081~sodium ion transmembrane transporter activity	ATP4A, SLC1A2, SLC1A3, ATP1A3, ATP1A1	0.190894
GOTERM_MF_FAT	GO:0016247~channel regulator activity	YWHAE, CAMK2D, DPP6, RACK1, CALM1	0.190894
GOTERM_MF_FAT	GO:0008200~ion channel inhibitor activity	CAMK2D, RACK1, CALM1	0.190894
GOTERM_MF_FAT	GO:0016247~channel regulator activity	YWHAE, CAMK2D, DPP6, RACK1, CALM1	0.190894
GOTERM_MF_FAT	GO:0008236~serine-type peptidase activity	C1S2, DPP6, C1RA, HTRA1, PRSS59, HP	0.190894
GOTERM_BP_FAT	GO:0010876~lipid localization	C3, CLSTN3, IGFBP3, PSAP, LPL, APOD, LBP, APOE, APOB, PLTP	0.192375
GOTERM_BP_FAT	GO:0090257~regulation of muscle system process	CAMK2D, HSP90AA1, GSN, IGFBP5, ATP1A1, ENO1, CALM1	0.192375
GOTERM_BP_FAT	GO:0090257~regulation of muscle system process	CAMK2D, HSP90AA1, GSN, IGFBP5, ATP1A1, ENO1, CALM1	0.192375
GOTERM_BP_FAT	GO:0007049~cell cycle	YWHAE, ITGB1, INS1, HSPA8, CAMK2D, TSG101, PDCD6IP, HSP90AB1, TTYH1, CAMK2A, CLTC, TUBA3B, MACROH2A1, SEPTIN7, ACTB, GNAI1, SDCBP, TUBA1B, TUBB2A, TUBB5, RACK1, RPS3, CALM1, MYH10	0.195782
GOTERM_BP_FAT	GO:0007611~learning or memory	ITGB1, CLSTN3, SERPINF1, LCN2, TNR, ATP1A3, NCAM1, APOE	0.196737
GOTERM_BP_FAT	GO:0007611~learning or memory	ITGB1, CLSTN3, SERPINF1, LCN2, TNR, ATP1A3, NCAM1, APOE	0.196737
GOTERM_MF_FAT	GO:0017171~serine hydrolase activity	C1S2, DPP6, C1RA, HTRA1, PRSS59, HP	0.196934
GOTERM_BP_FAT	GO:0042542~response to hydrogen peroxide	HSPA8, CAT, LCN2, RACK1, RPS3	0.196988
GOTERM_BP_FAT	GO:0007409~axonogenesis	ITGB1, RAB10, OLFM1, FN1, TNR, NCAM1, APOE, MYH10, SEPTIN7, ACTB	0.197349
GOTERM_BP_FAT	GO:0007409~axonogenesis	ITGB1, RAB10, OLFM1, FN1, TNR, NCAM1, APOE, MYH10, SEPTIN7, ACTB	0.197349
GOTERM_BP_FAT	GO:1903047~mitotic cell cycle process	ITGB1, INS1, HSPA8, CAMK2D, PDCD6IP, CAMK2A, CLTC, MACROH2A1, SEPTIN7, ACTB, GNAI1, CALM1, MYH10	0.198005
GOTERM_BP_FAT	GO:0046628~positive regulation of insulin receptor signaling pathway	INS1, MARCKS, CTSD	0.198005
GOTERM_BP_FAT	GO:1903047~mitotic cell cycle process	ITGB1, INS1, HSPA8, CAMK2D, PDCD6IP, CAMK2A, CLTC, MACROH2A1, SEPTIN7, ACTB, GNAI1, CALM1, MYH10	0.198005
GOTERM_BP_FAT	GO:1903047~mitotic cell cycle process	ITGB1, INS1, HSPA8, CAMK2D, PDCD6IP, CAMK2A, CLTC, MACROH2A1, SEPTIN7, ACTB, GNAI1, CALM1, MYH10	0.198005
GOTERM_BP_FAT	GO:0071822~protein complex subunit organization	FGB, HSPA8, HSP90AA1, GSN, PDCD6IP, HSP90AB1, CLTC, FGG, FN1, SLC1A2, MSN, ATP1A3, CLU, SV2A, RACK1, RPS3, NCAM1, LCP1, VAMP3, ALDH9A1	0.199203
GOTERM_BP_FAT	GO:0051092~positive regulation of NF-kappaB transcription factor activity	INS1, CAMK2A, CAT, RPS3, CLU	0.199203
GOTERM_BP_FAT	GO:0035304~regulation of protein dephosphorylation	YWHAE, MGAT5, CALM1, HSP90B1	0.199203
GOTERM_BP_FAT	GO:0033002~muscle cell proliferation	CAMK2D, IGFBP5, IGFBP3, APOD, NCAM1, APOE, MYH10	0.203279
GOTERM_BP_FAT	GO:0033002~muscle cell proliferation	CAMK2D, IGFBP5, IGFBP3, APOD, NCAM1, APOE, MYH10	0.203279
GOTERM_MF_FAT	GO:0004620~phospholipase activity	LPL, PLA2G7, PRDX6, PLD3	0.203309
GOTERM_MF_FAT	GO:0016248~channel inhibitor activity	CAMK2D, RACK1, CALM1	0.203309
GOTERM_BP_FAT	GO:0060249~anatomical structure homeostasis	ITGB1, ATP6V1A, CCT3, HSP90AA1, HSP90AB1, ALDH1A1, ATP6AP2, ATP6V1B2, SLC39A8, ATP6V1E1	0.205379
GOTERM_BP_FAT	GO:0045454~cell redox homeostasis	PRDX2, PRDX4, PRDX6	0.206764
GOTERM_BP_FAT	GO:0050821~protein stabilization	CCT3, HSP90AA1, HSP90AB1, FLOT2, CLU, HSPD1	0.206764
GOTERM_BP_FAT	GO:0071346~cellular response to interferon-gamma	GSN, CAMK2A, VIM, CALM1, VAMP3	0.206764
GOTERM_MF_FAT	GO:0043548~phosphatidylinositol 3-kinase binding	GSN, ATP1A1, CALM1	0.20894
GOTERM_MF_FAT	GO:0004180~carboxypeptidase activity	CPB2, CPE, CPA4	0.20894
GOTERM_MF_FAT	GO:0005524~ATP binding	CCT3, ATP6V1A, EIF4A1, HSPA8, CAMK2D, HSP90AA1, HSP90AB1, CAMK2A, ATP1A3, ATP1A1, ACTB, HSP90B1, HSPD1, NME1, ATP4A, ACTR1A, ATP5F1B, ATP6V1B2, PGK2, MYH10, ITM2C	0.209842
GOTERM_MF_FAT	GO:0003779~actin binding	ITGB1, MARCKS, GSN, MSN, PLS3, LCP1, EEF2, MYH10, PLS1	0.209842
GOTERM_BP_FAT	GO:0010628~positive regulation of gene expression	INS1, SPON1, CD81, SRSF1, ENO1, CLU, MACROH2A1, CARF, ACTB, RPS4X, C3, RPS3, APOE, APOB, HSPA8, GSN, LUM, FN1, MSN, EEF2, PRDX6, OLFM1, HNRNPK, EIF6, LCN2, VIM, GAS6, MYF5	0.210601
GOTERM_BP_FAT	GO:0010628~positive regulation of gene expression	INS1, SPON1, CD81, SRSF1, ENO1, CLU, MACROH2A1, CARF, ACTB, RPS4X, C3, RPS3, APOE, APOB, HSPA8, GSN, LUM, FN1, MSN, EEF2, PRDX6, OLFM1, HNRNPK, EIF6, LCN2, VIM, GAS6, MYF5	0.210601
GOTERM_CC_FAT	GO:0030055~cell-substrate junction	ITGB1, SDCBP, GSN, MSN, LCP1, ACTB	0.210911
GOTERM_BP_FAT	GO:1904062~regulation of cation transmembrane transport	YWHAE, ITGB1, CD63, SLC7A5, CAMK2D, DPP6, LCN2, CALM1	0.216111
GOTERM_BP_FAT	GO:1904062~regulation of cation transmembrane transport	YWHAE, ITGB1, CD63, SLC7A5, CAMK2D, DPP6, LCN2, CALM1	0.216111
GOTERM_BP_FAT	GO:1904062~regulation of cation transmembrane transport	YWHAE, ITGB1, CD63, SLC7A5, CAMK2D, DPP6, LCN2, CALM1	0.216111
GOTERM_BP_FAT	GO:0097061~dendritic spine organization	INS1, MARCKS, APOE, SEPTIN7	0.219663
GOTERM_BP_FAT	GO:1901379~regulation of potassium ion transmembrane transport	YWHAE, ITGB1, CD63, DPP6	0.219663
GOTERM_BP_FAT	GO:0050870~positive regulation of T cell activation	HSP90AA1, PNP, CD81, RPS3, FLOT2, ACTB, HSPD1	0.219892
GOTERM_BP_FAT	GO:0009306~protein secretion	FGB, INS1, CLSTN3, FGG, C1QTNF5, ANXA5, PSAP, APOE, MYH10	0.223825
GOTERM_BP_FAT	GO:0006639~acylglycerol metabolic process	C3, CAT, LPL, APOE, APOB	0.223825
GOTERM_BP_FAT	GO:2001056~positive regulation of cysteine-type endopeptidase activity	GSN, RACK1, RPS3, CTSD, HSPD1	0.223825
GOTERM_BP_FAT	GO:0006809~nitric oxide biosynthetic process	HSP90AA1, HSP90AB1, ASL, CLU	0.223825
GOTERM_BP_FAT	GO:0002696~positive regulation of leukocyte activation	HSP90AA1, PNP, CD81, RPS3, FLOT2, LBP, GAS6, ACTB, HSPD1	0.223825
GOTERM_BP_FAT	GO:0009306~protein secretion	FGB, INS1, CLSTN3, FGG, C1QTNF5, ANXA5, PSAP, APOE, MYH10	0.223825
GOTERM_BP_FAT	GO:2000352~negative regulation of endothelial cell apoptotic process	FGB, FGG, GAS6	0.223825
GOTERM_MF_FAT	GO:0019887~protein kinase regulator activity	INS1, HSP90AB1, RACK1, GAS6, CALM1, MACROH2A1	0.225
GOTERM_MF_FAT	GO:0019887~protein kinase regulator activity	INS1, HSP90AB1, RACK1, GAS6, CALM1, MACROH2A1	0.225
GOTERM_CC_FAT	GO:0019898~extrinsic component of membrane	ATP6V1A, CLTC, ATP6V1B2, APOE, ATP6V1E1, GNAI1	0.225539
GOTERM_BP_FAT	GO:0044087~regulation of cellular component biogenesis	GPM6A, HSPA8, HSP90AA1, TSG101, GSN, PDCD6IP, CLSTN3, MSN, CLU, SEPTIN7, SDCBP, RACK1, RPS3, APOD, NCAM1, APOE, LCP1	0.228639
GOTERM_MF_FAT	GO:0044325~ion channel binding	YWHAE, CAMK2D, HSP90AA1, HSP90AB1, CALM1	0.230521
GOTERM_MF_FAT	GO:0044325~ion channel binding	YWHAE, CAMK2D, HSP90AA1, HSP90AB1, CALM1	0.230521
GOTERM_BP_FAT	GO:0006638~neutral lipid metabolic process	C3, CAT, LPL, APOE, APOB	0.232765
GOTERM_BP_FAT	GO:0051047~positive regulation of secretion	FGB, PRL7C1, SDCBP, INS1, CPB2, TSG101, PDCD6IP, FGG, MYH10	0.234245
GOTERM_BP_FAT	GO:0051047~positive regulation of secretion	FGB, PRL7C1, SDCBP, INS1, CPB2, TSG101, PDCD6IP, FGG, MYH10	0.234245
GOTERM_BP_FAT	GO:0051960~regulation of nervous system development	ITGB1, SERPINE2, CLSTN3, SERPINF1, CAMK2A, FN1, NME1, BCAN, OLFM1, SLC7A5, MARCKS, HNRNPK, TNR, CPE, APOE, VIM, ITM2C	0.235211
GOTERM_BP_FAT	GO:0051960~regulation of nervous system development	ITGB1, SERPINE2, CLSTN3, SERPINF1, CAMK2A, FN1, NME1, BCAN, OLFM1, SLC7A5, MARCKS, HNRNPK, TNR, CPE, APOE, VIM, ITM2C	0.235211
GOTERM_BP_FAT	GO:0046209~nitric oxide metabolic process	HSP90AA1, HSP90AB1, ASL, CLU	0.235407
GOTERM_BP_FAT	GO:0016064~immunoglobulin mediated immune response	C3, C4B, C1S2, C1RA, CD81, SERPING1, HSPD1, C1QC	0.235621
GOTERM_BP_FAT	GO:0051146~striated muscle cell differentiation	ITGB1, CAMK2D, IGFBP5, CD81, DNER, MYH10, PLD3, MYF5	0.238145
GOTERM_BP_FAT	GO:0022604~regulation of cell morphogenesis	OLFM1, MARCKS, HNRNPK, FN1, MSN, TNR, VIM, APOE, MYH10, SEPTIN7	0.23972
GOTERM_BP_FAT	GO:0042742~defense response to bacterium	FGB, RAB1A, LYZ1, STAB1, LCN2, HP, RNASE4, LBP, MPO	0.23972
GOTERM_BP_FAT	GO:0022604~regulation of cell morphogenesis	OLFM1, MARCKS, HNRNPK, FN1, MSN, TNR, VIM, APOE, MYH10, SEPTIN7	0.23972
GOTERM_MF_FAT	GO:0019902~phosphatase binding	YWHAE, HSP90AA1, RACK1, NCAM1, VIM, HSP90B1	0.239764
GOTERM_CC_FAT	GO:0032587~ruffle membrane	ITGB1, RPS3, LCP1, NME1	0.241389
GOTERM_CC_FAT	GO:0015935~small ribosomal subunit	RPS4X, RACK1, RPS3, RPS13	0.241389
GOTERM_CC_FAT	GO:0099522~region of cytosol	HSPA8, MARCKS, CAMK2A	0.241389
GOTERM_BP_FAT	GO:1900078~positive regulation of cellular response to insulin stimulus	INS1, MARCKS, CTSD	0.242855
GOTERM_BP_FAT	GO:0002250~adaptive immune response	FGB, HSPA8, C1RA, CD81, FGG, SERPINA3G, HSPD1, C3, C4B, C1S2, PNP, SERPING1, C1QC	0.243552
GOTERM_BP_FAT	GO:0019724~B cell mediated immunity	C3, C4B, C1S2, C1RA, CD81, SERPING1, HSPD1, C1QC	0.24465
GOTERM_BP_FAT	GO:2001057~reactive nitrogen species metabolic process	HSP90AA1, HSP90AB1, ASL, CLU	0.245304
GOTERM_CC_FAT	GO:0001725~stress fiber	LCP1, MYH10, SEPTIN7, ACTB	0.248162
GOTERM_CC_FAT	GO:0097517~contractile actin filament bundle	LCP1, MYH10, SEPTIN7, ACTB	0.248162
GOTERM_MF_FAT	GO:0032559~adenyl ribonucleotide binding	CCT3, ATP6V1A, EIF4A1, HSPA8, CAMK2D, HSP90AA1, HSP90AB1, CAMK2A, ATP1A3, ATP1A1, ACTB, HSP90B1, HSPD1, NME1, ATP4A, ACTR1A, ATP5F1B, ATP6V1B2, PGK2, MYH10, ITM2C	0.249581
GOTERM_MF_FAT	GO:0015485~cholesterol binding	CD81, APOD, SYP	0.249581
GOTERM_BP_FAT	GO:0006091~generation of precursor metabolites and energy	INS1, TPI1, EIF6, IDH1, CAT, SLC1A3, PGK2, ENO1, MACROH2A1	0.250319
GOTERM_BP_FAT	GO:0048639~positive regulation of developmental growth	C3, HNRNPK, FN1, NCAM1, APOE, PLS1	0.250403
GOTERM_BP_FAT	GO:0036465~synaptic vesicle recycling	HSPA8, CLTC, SYP, ACTB	0.250403
GOTERM_BP_FAT	GO:0050905~neuromuscular process	PSAP, SLC1A3, TNR, ATP1A3, MYH10	0.250403
GOTERM_BP_FAT	GO:0014902~myotube differentiation	ITGB1, CD81, DNER, PLD3, MYF5	0.250403
GOTERM_BP_FAT	GO:0045661~regulation of myoblast differentiation	IGFBP3, FLOT2, ACTB, MYF5	0.250403
GOTERM_BP_FAT	GO:0097421~liver regeneration	SLC7A5, CPB2, SRSF1	0.25062
GOTERM_BP_FAT	GO:1902229~regulation of intrinsic apoptotic signaling pathway in response to DNA damage	HNRNPK, RPS3, CLU	0.25062
GOTERM_BP_FAT	GO:0051962~positive regulation of nervous system development	ITGB1, BCAN, SLC7A5, MARCKS, HNRNPK, SERPINE2, CLSTN3, SERPINF1, FN1, VIM, APOE, NME1	0.250692
GOTERM_BP_FAT	GO:0050804~modulation of synaptic transmission	ITGB1, HNRNPK, SERPINE2, CLSTN3, CAMK2A, SLC1A3, TNR, ATP1A3, NCAM1, SYP, APOE, GNAI1	0.250692
GOTERM_BP_FAT	GO:0050804~modulation of synaptic transmission	ITGB1, HNRNPK, SERPINE2, CLSTN3, CAMK2A, SLC1A3, TNR, ATP1A3, NCAM1, SYP, APOE, GNAI1	0.250692
GOTERM_BP_FAT	GO:0042157~lipoprotein metabolic process	APOD, APOE, APOB, CTSD, PLA2G7	0.251027
GOTERM_BP_FAT	GO:2000116~regulation of cysteine-type endopeptidase activity	GSN, RACK1, RPS3, GAS6, CTSD, HSPD1	0.251027
GOTERM_BP_FAT	GO:0051251~positive regulation of lymphocyte activation	HSP90AA1, PNP, CD81, RPS3, FLOT2, GAS6, ACTB, HSPD1	0.251027
GOTERM_BP_FAT	GO:0051897~positive regulation of protein kinase B signaling	ITGB1, INS1, IGFBP5, CAT, FN1, GAS6	0.251027
GOTERM_BP_FAT	GO:0051048~negative regulation of secretion	INS1, IGFBP3, ANXA5, APOE, RAB33B, VAMP3	0.251027
GOTERM_CC_FAT	GO:1902495~transmembrane transporter complex	ATP6V1A, OLFM1, ATP4A, DPP6, TTYH1, ATP1A3, ATP1A1, CALM1	0.251193
GOTERM_BP_FAT	GO:0032870~cellular response to hormone stimulus	FGB, RAB10, INS1, MARCKS, HNRNPK, SERPINF1, CAMK2A, ANXA5, LPL, ATP1A1, CTSD	0.251935
GOTERM_CC_FAT	GO:0045178~basal part of cell	SLC7A5, CD81, SLC1A3, SLC3A2	0.254991
GOTERM_CC_FAT	GO:0099572~postsynaptic specialization	RTN3, HSPA8, CLSTN3, RPL12, CAMK2A, RPS3, SYP, ATP1A1, RPS13	0.255118
GOTERM_MF_FAT	GO:1901363~heterocyclic compound binding	EIF4A1, HSP90AB1, CLTC, HBB-B1, ENO1, CARF, MPO, ACTB, RPS4X, ACTR1A, TUBA1B, PNP, TUBB5, ALDH2, RPS13, CCT3, HSP90AA1, RNASE4, HBB-BS, RAB33B, NME1, TUBB2A, H4C16, H2BC15, ALDH1A1, CAT, ATP6V1B2, ALDH9A1, ATP6V1A, HBB-Y, RAB1A, CAMK2D, AHCY, RPL12, CAMK2A, SRSF1, ATP1A3, SLC3A2, ATP1A1, TUBA3B, MACROH2A1, GNAI1, HSP90B1, HSPD1, LDHB, ATP5F1B, RPS3, PGK2, MYH10, HSPA8, IDH1, MSN, EEF2, SEPTIN7, R…	0.257515
GOTERM_BP_FAT	GO:0003012~muscle system process	CAMK2D, HSP90AA1, GSN, IGFBP5, SRSF1, ATP1A3, ATP1A1, ENO1, CALM1	0.257878
GOTERM_BP_FAT	GO:0032535~regulation of cellular component size	OLFM1, HSP90AA1, GSN, HSP90AB1, FN1, MSN, TNR, APOE, PLS1	0.260199
GOTERM_BP_FAT	GO:0010827~regulation of glucose transport	AOC3, C3, INS1, SLC1A2	0.263346
GOTERM_BP_FAT	GO:1903037~regulation of leukocyte cell-cell adhesion	PRDX2, HSP90AA1, PNP, GSN, CD81, RPS3, FLOT2, ACTB, HSPD1	0.264875
GOTERM_BP_FAT	GO:0046486~glycerolipid metabolic process	C3, IMPA2, CAT, LPL, APOE, APOB, PLA2G7, PRDX6	0.266017
GOTERM_BP_FAT	GO:0019320~hexose catabolic process	TPI1, ALDH1A1, ENO1	0.266017
GOTERM_BP_FAT	GO:0051961~negative regulation of nervous system development	ITGB1, HNRNPK, CLSTN3, TNR, CPE, VIM, APOE, ITM2C	0.266017
GOTERM_BP_FAT	GO:0030212~hyaluronan metabolic process	ITIH4, ITIH2, CLTC	0.266017
GOTERM_BP_FAT	GO:0071241~cellular response to inorganic substance	HSPA8, GSN, SERPINF1, FN1, MT2, SLC39A8, CARF	0.26842
GOTERM_BP_FAT	GO:0010950~positive regulation of endopeptidase activity	GSN, RACK1, RPS3, CTSD, HSPD1	0.270567
GOTERM_CC_FAT	GO:0022626~cytosolic ribosome	RPS4X, RPL12, RPS3, APOD, RPS13	0.270611
GOTERM_BP_FAT	GO:0032787~monocarboxylic acid metabolic process	C3, LDHB, INS1, TPI1, GSTM1, EIF6, IDH1, ALDH1A1, SLC1A3, LPL, PGK2, ENO1	0.27281
GOTERM_BP_FAT	GO:0009408~response to heat	YWHAE, HSPA8, HSP90AA1, HSP90AB1	0.27281
GOTERM_BP_FAT	GO:0002711~positive regulation of T cell mediated immunity	HSPA8, PNP, CD81, HSPD1	0.27281
GOTERM_BP_FAT	GO:0030010~establishment of cell polarity	ITGB1, RAB10, GSN, MSN, FLOT2	0.27281
GOTERM_BP_FAT	GO:0032787~monocarboxylic acid metabolic process	C3, LDHB, INS1, TPI1, GSTM1, EIF6, IDH1, ALDH1A1, SLC1A3, LPL, PGK2, ENO1	0.27281
GOTERM_BP_FAT	GO:0009408~response to heat	YWHAE, HSPA8, HSP90AA1, HSP90AB1	0.27281
GOTERM_BP_FAT	GO:0032787~monocarboxylic acid metabolic process	C3, LDHB, INS1, TPI1, GSTM1, EIF6, IDH1, ALDH1A1, SLC1A3, LPL, PGK2, ENO1	0.27281
GOTERM_BP_FAT	GO:1903532~positive regulation of secretion by cell	FGB, SDCBP, INS1, CPB2, TSG101, PDCD6IP, FGG, MYH10	0.273941
GOTERM_BP_FAT	GO:0050769~positive regulation of neurogenesis	ITGB1, BCAN, SLC7A5, MARCKS, HNRNPK, SERPINE2, SERPINF1, FN1, VIM, APOE, NME1	0.273941
GOTERM_BP_FAT	GO:1903532~positive regulation of secretion by cell	FGB, SDCBP, INS1, CPB2, TSG101, PDCD6IP, FGG, MYH10	0.273941
GOTERM_BP_FAT	GO:0043001~Golgi to plasma membrane protein transport	RAB10, RACK1, VAMP3	0.273941
GOTERM_BP_FAT	GO:0050766~positive regulation of phagocytosis	C3, HSPA8, LBP, GAS6	0.274855
GOTERM_BP_FAT	GO:0006096~glycolytic process	INS1, TPI1, PGK2, ENO1	0.274855
GOTERM_BP_FAT	GO:0006165~nucleoside diphosphate phosphorylation	INS1, TPI1, PGK2, ENO1	0.274855
GOTERM_BP_FAT	GO:0006757~ATP generation from ADP	INS1, TPI1, PGK2, ENO1	0.274855
GOTERM_BP_FAT	GO:0046939~nucleotide phosphorylation	INS1, TPI1, PGK2, ENO1	0.274855
GOTERM_BP_FAT	GO:0010638~positive regulation of organelle organization	CCT3, SDCBP, INS1, TSG101, GSN, PDCD6IP, RPS3, MSN, LCP1, MACROH2A1, SEPTIN7	0.274855
GOTERM_BP_FAT	GO:0045104~intermediate filament cytoskeleton organization	KRT90, KRT27, GM5414, VIM	0.274855
GOTERM_BP_FAT	GO:0002449~lymphocyte mediated immunity	C3, C4B, HSPA8, C1S2, C1RA, PNP, CD81, SERPING1, HSPD1, C1QC	0.274909
GOTERM_BP_FAT	GO:0010720~positive regulation of cell development	ITGB1, BCAN, SLC7A5, MARCKS, HNRNPK, SERPINE2, SERPINF1, FN1, VIM, APOE, MYF5, NME1	0.27527
GOTERM_BP_FAT	GO:1903039~positive regulation of leukocyte cell-cell adhesion	HSP90AA1, PNP, CD81, RPS3, FLOT2, ACTB, HSPD1	0.276129
GOTERM_BP_FAT	GO:0050867~positive regulation of cell activation	HSP90AA1, PNP, CD81, RPS3, FLOT2, LBP, GAS6, ACTB, HSPD1	0.276242
GOTERM_BP_FAT	GO:0050890~cognition	ITGB1, CLSTN3, SERPINF1, LCN2, TNR, ATP1A3, NCAM1, APOE	0.277644
GOTERM_BP_FAT	GO:0050890~cognition	ITGB1, CLSTN3, SERPINF1, LCN2, TNR, ATP1A3, NCAM1, APOE	0.277644
GOTERM_BP_FAT	GO:0045732~positive regulation of protein catabolic process	HSP90AA1, CD81, RACK1, MSN, APOE, CLU	0.278578
GOTERM_BP_FAT	GO:0045103~intermediate filament-based process	KRT90, KRT27, GM5414, VIM	0.279093
GOTERM_BP_FAT	GO:0010661~positive regulation of muscle cell apoptotic process	CAMK2D, IGFBP3, CAMK2A	0.279199
GOTERM_BP_FAT	GO:0060284~regulation of cell development	ITGB1, INS1, SERPINE2, SERPINF1, CAMK2A, FN1, NME1, BCAN, OLFM1, SLC7A5, MARCKS, HNRNPK, TNR, APOE, VIM, ITM2C, MYF5	0.28038
GOTERM_BP_FAT	GO:0051090~regulation of sequence-specific DNA binding transcription factor activity	PRDX2, INS1, ANXA4, CAMK2A, CAT, RPS3, CLU, CARF	0.281787
GOTERM_BP_FAT	GO:0051090~regulation of sequence-specific DNA binding transcription factor activity	PRDX2, INS1, ANXA4, CAMK2A, CAT, RPS3, CLU, CARF	0.281787
GOTERM_BP_FAT	GO:0032869~cellular response to insulin stimulus	RAB10, INS1, MARCKS, HNRNPK, LPL, CTSD	0.282649
GOTERM_BP_FAT	GO:0010976~positive regulation of neuron projection development	ITGB1, MARCKS, HNRNPK, SERPINE2, SERPINF1, FN1, APOE, NME1	0.284113
GOTERM_BP_FAT	GO:0010976~positive regulation of neuron projection development	ITGB1, MARCKS, HNRNPK, SERPINE2, SERPINF1, FN1, APOE, NME1	0.284113
GOTERM_BP_FAT	GO:0002460~adaptive immune response based on somatic recombination of immune receptors built from immunoglobulin superfamily domains	C3, C4B, HSPA8, C1S2, C1RA, PNP, CD81, SERPING1, HSPD1, C1QC	0.2848
GOTERM_BP_FAT	GO:0051186~cofactor metabolic process	LDHB, INS1, AHCY, TPI1, EIF6, IDH1, PGK2, ENO1, MACROH2A1	0.284852
GOTERM_BP_FAT	GO:0044724~single-organism carbohydrate catabolic process	INS1, TPI1, ALDH1A1, PGK2, ENO1	0.284852
GOTERM_BP_FAT	GO:0022898~regulation of transmembrane transporter activity	YWHAE, ITGB1, INS1, CAMK2D, CALM1, ACTB	0.285061
GOTERM_BP_FAT	GO:0022898~regulation of transmembrane transporter activity	YWHAE, ITGB1, INS1, CAMK2D, CALM1, ACTB	0.285061
GOTERM_BP_FAT	GO:1903524~positive regulation of blood circulation	FGB, HSP90AA1, FGG, ATP1A1	0.285161
GOTERM_BP_FAT	GO:0051249~regulation of lymphocyte activation	PRDX2, HSP90AA1, PNP, GSN, CD81, RPS3, FLOT2, GAS6, ACTB, HSPD1	0.287145
GOTERM_BP_FAT	GO:0010817~regulation of hormone levels	FGB, SLC7A5, RAB1A, FGG, ANXA5, ALDH1A1, ATP6AP2, CPE, SLC3A2, ATP1A1, HSP90B1	0.287492
GOTERM_BP_FAT	GO:0046890~regulation of lipid biosynthetic process	C3, EIF6, IDH1, APOE, ATP1A1, APOB	0.287602
GOTERM_BP_FAT	GO:0046890~regulation of lipid biosynthetic process	C3, EIF6, IDH1, APOE, ATP1A1, APOB	0.287602
GOTERM_BP_FAT	GO:0006914~autophagy	HSPA8, SLC7A5, RAB1A, PDCD6IP, CLTC, CALM1, CLU, CTSD, RAB33B	0.28789
GOTERM_BP_FAT	GO:0032386~regulation of intracellular transport	YWHAE, HSP90AA1, HSP90AB1, CD81, MSN, APOD, SYP, LCP1, GAS6, ACTB	0.288122
GOTERM_CC_FAT	GO:0097225~sperm midpiece	CALM1, HSPD1, FSIP2	0.289749
GOTERM_BP_FAT	GO:1990573~potassium ion import across plasma membrane	ATP4A, ATP1A3, ATP1A1	0.292119
GOTERM_BP_FAT	GO:0043666~regulation of phosphoprotein phosphatase activity	MGAT5, CALM1, HSP90B1	0.292119
GOTERM_BP_FAT	GO:1900076~regulation of cellular response to insulin stimulus	INS1, MARCKS, LPL, CTSD	0.29566
GOTERM_CC_FAT	GO:0022627~cytosolic small ribosomal subunit	RPS4X, RPS3, RPS13	0.29579
GOTERM_BP_FAT	GO:0016051~carbohydrate biosynthetic process	INS1, TPI1, IMPA2, CLTC, PGK2, ENO1	0.297443
GOTERM_BP_FAT	GO:0006066~alcohol metabolic process	TPI1, ALDH2, IMPA2, ALDH1A1, CAT, APOE, APOB	0.298905
GOTERM_BP_FAT	GO:0006066~alcohol metabolic process	TPI1, ALDH2, IMPA2, ALDH1A1, CAT, APOE, APOB	0.298905
GOTERM_BP_FAT	GO:0006066~alcohol metabolic process	TPI1, ALDH2, IMPA2, ALDH1A1, CAT, APOE, APOB	0.298905
GOTERM_MF_FAT	GO:0020037~heme binding	HBB-Y, CAT, HBB-B1, HBB-BS, MPO	0.299112
GOTERM_MF_FAT	GO:0046873~metal ion transmembrane transporter activity	GPM6A, ATP4A, ANXA5, SLC1A2, SLC1A3, ATP1A3, SLC39A8, ATP1A1	0.299112
GOTERM_BP_FAT	GO:0051592~response to calcium ion	FGB, FGG, ANXA5, CALM1, CARF	0.299402
GOTERM_BP_FAT	GO:0002532~production of molecular mediator involved in inflammatory response	PRDX2, INS1, APOD, LBP	0.300993
GOTERM_BP_FAT	GO:0030855~epithelial cell differentiation	CD63, TSG101, KRT90, ANXA4, MSN, MACROH2A1, RAB10, TUBB5, KRT27, GM5414, PSAP, VIM, PLS1	0.300993
GOTERM_CC_FAT	GO:1990351~transporter complex	ATP6V1A, OLFM1, ATP4A, DPP6, TTYH1, ATP1A3, ATP1A1, CALM1	0.306467
GOTERM_BP_FAT	GO:1905039~carboxylic acid transmembrane transport	SLC7A5, SLC1A2, SLC1A3, SLC3A2	0.307489
GOTERM_BP_FAT	GO:0033157~regulation of intracellular protein transport	YWHAE, HSP90AA1, HSP90AB1, CD81, APOD, LCP1, GAS6	0.307982
GOTERM_BP_FAT	GO:1903825~organic acid transmembrane transport	SLC7A5, SLC1A2, SLC1A3, SLC3A2	0.307982
GOTERM_BP_FAT	GO:0015800~acidic amino acid transport	ITGB1, SLC1A2, SLC1A3	0.307982
GOTERM_BP_FAT	GO:0009749~response to glucose	INS1, CPB2, SERPINF1, RACK1, LPL, GAS6	0.307982
GOTERM_BP_FAT	GO:0034341~response to interferon-gamma	GSN, CAMK2A, VIM, CALM1, VAMP3	0.307982
GOTERM_BP_FAT	GO:0033157~regulation of intracellular protein transport	YWHAE, HSP90AA1, HSP90AB1, CD81, APOD, LCP1, GAS6	0.307982
GOTERM_BP_FAT	GO:0050900~leukocyte migration	AOC3, ITGB1, CD81, MSN, APOD, LBP, GAS6, PLA2G7	0.307982
GOTERM_BP_FAT	GO:0009896~positive regulation of catabolic process	INS1, HSP90AA1, CLSTN3, CD81, IGFBP3, RACK1, MSN, APOE, CLU	0.308058
GOTERM_BP_FAT	GO:0009057~macromolecule catabolic process	INS1, HSPA8, CPB2, HSP90AA1, TSG101, PDCD6IP, HSP90AB1, SERPINE2, CD81, IGFBP3, MSN, CLU, HSP90B1, PSAP, RACK1, APOE, APOB, CTSD	0.308236
GOTERM_BP_FAT	GO:0070374~positive regulation of ERK1 and ERK2 cascade	FGB, C3, CAMK2D, FGG, APOE, GAS6	0.308506
GOTERM_MF_FAT	GO:0019903~protein phosphatase binding	YWHAE, HSP90AA1, RACK1, VIM, HSP90B1	0.308796
GOTERM_BP_FAT	GO:0048608~reproductive structure development	C3, PRDX4, HNRNPK, HSP90AB1, SERPINE2, IDH1, SERPINF1, PSAP, HTRA1, A2M	0.310058
GOTERM_BP_FAT	GO:0048608~reproductive structure development	C3, PRDX4, HNRNPK, HSP90AB1, SERPINE2, IDH1, SERPINF1, PSAP, HTRA1, A2M	0.310058
GOTERM_BP_FAT	GO:0002708~positive regulation of lymphocyte mediated immunity	C3, HSPA8, PNP, CD81, HSPD1	0.311045
GOTERM_BP_FAT	GO:0051129~negative regulation of cellular component organization	ITGB1, HSPA8, GSN, CLSTN3, CLTC, CLU, SDCBP, RACK1, TNR, APOD, APOE, VIM, ITM2C	0.311045
GOTERM_MF_FAT	GO:0016620~oxidoreductase activity, acting on the aldehyde or oxo group of donors, NAD or NADP as acceptor	ALDH2, ALDH1A1, ALDH9A1	0.311098
GOTERM_MF_FAT	GO:0019207~kinase regulator activity	INS1, HSP90AB1, RACK1, GAS6, CALM1, MACROH2A1	0.311098
GOTERM_MF_FAT	GO:0019207~kinase regulator activity	INS1, HSP90AB1, RACK1, GAS6, CALM1, MACROH2A1	0.311098
GOTERM_BP_FAT	GO:0007033~vacuole organization	HSPA8, RAB1A, ATP6AP2, CALM1, CTSD, RAB33B	0.311258
GOTERM_BP_FAT	GO:0072583~clathrin-dependent endocytosis	HSPA8, CLTC, SYP, ACTB	0.311811
GOTERM_CC_FAT	GO:0070161~anchoring junction	ITGB1, SDCBP, GSN, HNRNPK, PDCD6IP, MSN, FLOT2, SLC3A2, LCP1, ACTB	0.312359
GOTERM_BP_FAT	GO:0034765~regulation of ion transmembrane transport	YWHAE, ITGB1, CD63, SLC7A5, CAMK2D, DPP6, LCN2, CALM1	0.3124
GOTERM_BP_FAT	GO:0045927~positive regulation of growth	C3, SDCBP, HNRNPK, FN1, NCAM1, APOE, PLS1	0.3124
GOTERM_BP_FAT	GO:0034765~regulation of ion transmembrane transport	YWHAE, ITGB1, CD63, SLC7A5, CAMK2D, DPP6, LCN2, CALM1	0.3124
GOTERM_BP_FAT	GO:0034765~regulation of ion transmembrane transport	YWHAE, ITGB1, CD63, SLC7A5, CAMK2D, DPP6, LCN2, CALM1	0.3124
GOTERM_BP_FAT	GO:0071333~cellular response to glucose stimulus	INS1, CPB2, SERPINF1, RACK1, GAS6	0.31273
GOTERM_BP_FAT	GO:0050767~regulation of neurogenesis	ITGB1, SERPINE2, SERPINF1, CAMK2A, FN1, NME1, BCAN, OLFM1, SLC7A5, MARCKS, HNRNPK, TNR, APOE, VIM, ITM2C	0.312844
GOTERM_BP_FAT	GO:0050767~regulation of neurogenesis	ITGB1, SERPINE2, SERPINF1, CAMK2A, FN1, NME1, BCAN, OLFM1, SLC7A5, MARCKS, HNRNPK, TNR, APOE, VIM, ITM2C	0.312844
GOTERM_BP_FAT	GO:0032409~regulation of transporter activity	YWHAE, ITGB1, INS1, CAMK2D, CALM1, ACTB	0.312844
GOTERM_BP_FAT	GO:0046164~alcohol catabolic process	TPI1, ALDH2, APOE	0.312844
GOTERM_BP_FAT	GO:0032409~regulation of transporter activity	YWHAE, ITGB1, INS1, CAMK2D, CALM1, ACTB	0.312844
GOTERM_BP_FAT	GO:0046649~lymphocyte activation	INS1, HSP90AA1, GSN, CD81, MSN, ACTB, HSPD1, PRDX2, PNP, PSAP, RPS3, FLOT2, LCP1, GAS6	0.312943
GOTERM_BP_FAT	GO:0008544~epidermis development	TSG101, KRT90, IGFBP5, KRT27, GM5414, PSAP, MACROH2A1, PLS1	0.313158
GOTERM_BP_FAT	GO:0010648~negative regulation of cell communication	FGB, ITGB1, TSG101, IGFBP5, SERPINE2, ANXA5, FGG, HTRA1, ENO1, PDIA6, CLU, GNAI1, PRDX2, RACK1, TNR, APOD, SLC39A8, APOE, GAS6, CALM1	0.315177
GOTERM_BP_FAT	GO:0042063~gliogenesis	BCAN, SLC7A5, SERPINE2, SRSF1, DNER, FN1, VIM, CLU	0.315177
GOTERM_BP_FAT	GO:0009746~response to hexose	INS1, CPB2, SERPINF1, RACK1, LPL, GAS6	0.318056
GOTERM_CC_FAT	GO:0030863~cortical cytoskeleton	GSN, FLOT2, ACTB, PLS1	0.318375
GOTERM_BP_FAT	GO:0010107~potassium ion import	ATP4A, ATP1A3, ATP1A1	0.318648
GOTERM_BP_FAT	GO:0048638~regulation of developmental growth	C3, OLFM1, HNRNPK, FN1, TNR, NCAM1, APOE, PLS1	0.318648
GOTERM_BP_FAT	GO:0046365~monosaccharide catabolic process	TPI1, ALDH1A1, ENO1	0.318648
GOTERM_BP_FAT	GO:0023057~negative regulation of signaling	FGB, ITGB1, TSG101, IGFBP5, SERPINE2, ANXA5, FGG, HTRA1, ENO1, PDIA6, CLU, GNAI1, PRDX2, RACK1, TNR, APOD, SLC39A8, APOE, GAS6, CALM1	0.318648
GOTERM_BP_FAT	GO:0071331~cellular response to hexose stimulus	INS1, CPB2, SERPINF1, RACK1, GAS6	0.318648
GOTERM_BP_FAT	GO:0048638~regulation of developmental growth	C3, OLFM1, HNRNPK, FN1, TNR, NCAM1, APOE, PLS1	0.318648
GOTERM_BP_FAT	GO:0043266~regulation of potassium ion transport	YWHAE, ITGB1, CD63, DPP6	0.318648
GOTERM_BP_FAT	GO:0031334~positive regulation of protein complex assembly	HSP90AA1, GSN, RACK1, RPS3, MSN, LCP1, CLU	0.318648
GOTERM_BP_FAT	GO:0031334~positive regulation of protein complex assembly	HSP90AA1, GSN, RACK1, RPS3, MSN, LCP1, CLU	0.318648
GOTERM_BP_FAT	GO:0061458~reproductive system development	C3, PRDX4, HNRNPK, HSP90AB1, SERPINE2, IDH1, SERPINF1, PSAP, HTRA1, A2M	0.318648
GOTERM_BP_FAT	GO:0061458~reproductive system development	C3, PRDX4, HNRNPK, HSP90AB1, SERPINE2, IDH1, SERPINF1, PSAP, HTRA1, A2M	0.318648
GOTERM_BP_FAT	GO:0017038~protein import	HSPA8, HSP90AA1, HSP90AB1, APOD, APOE, CLU, HSPD1	0.320534
GOTERM_BP_FAT	GO:0017038~protein import	HSPA8, HSP90AA1, HSP90AB1, APOD, APOE, CLU, HSPD1	0.320534
GOTERM_BP_FAT	GO:0017038~protein import	HSPA8, HSP90AA1, HSP90AB1, APOD, APOE, CLU, HSPD1	0.320534
GOTERM_CC_FAT	GO:0005840~ribosome	RPS4X, RPL12, RACK1, RPS3, APOD, EEF2, RPS13	0.32224
GOTERM_MF_FAT	GO:0046906~tetrapyrrole binding	HBB-Y, CAT, HBB-B1, HBB-BS, MPO	0.32246
GOTERM_MF_FAT	GO:0008235~metalloexopeptidase activity	CPB2, CPE, CPA4	0.32246
GOTERM_BP_FAT	GO:0002824~positive regulation of adaptive immune response based on somatic recombination of immune receptors built from immunoglobulin superfamily domains	C3, HSPA8, PNP, CD81, HSPD1	0.323299
GOTERM_BP_FAT	GO:0046031~ADP metabolic process	INS1, TPI1, PGK2, ENO1	0.32369
GOTERM_MF_FAT	GO:0016298~lipase activity	LPL, PLA2G7, PRDX6, PLD3	0.325266
GOTERM_BP_FAT	GO:0031348~negative regulation of defense response	INS1, HTRA1, SERPING1, APOD, SLC39A8, APOE, A2M	0.325696
GOTERM_BP_FAT	GO:0031348~negative regulation of defense response	INS1, HTRA1, SERPING1, APOD, SLC39A8, APOE, A2M	0.325696
GOTERM_BP_FAT	GO:0045321~leukocyte activation	INS1, HSP90AA1, GSN, CD81, MSN, CLU, ACTB, HSPD1, PRDX2, PNP, PSAP, RPS3, FLOT2, LBP, LCP1, GAS6	0.327733
GOTERM_BP_FAT	GO:0071326~cellular response to monosaccharide stimulus	INS1, CPB2, SERPINF1, RACK1, GAS6	0.327733
GOTERM_BP_FAT	GO:0042391~regulation of membrane potential	YWHAE, CAMK2D, DPP6, ALB, RACK1, ATP1A3, SLC39A8, ATP1A1, CALM1	0.331646
GOTERM_BP_FAT	GO:2001234~negative regulation of apoptotic signaling pathway	FGB, PRDX2, FGG, RACK1, ENO1, CLU	0.331646
GOTERM_BP_FAT	GO:0042391~regulation of membrane potential	YWHAE, CAMK2D, DPP6, ALB, RACK1, ATP1A3, SLC39A8, ATP1A1, CALM1	0.331646
GOTERM_BP_FAT	GO:0002694~regulation of leukocyte activation	PRDX2, HSP90AA1, PNP, GSN, CD81, RPS3, FLOT2, LBP, GAS6, ACTB, HSPD1	0.331842
GOTERM_MF_FAT	GO:0004252~serine-type endopeptidase activity	C1S2, C1RA, HTRA1, PRSS59, HP	0.331957
GOTERM_BP_FAT	GO:0043270~positive regulation of ion transport	ITGB1, SLC7A5, DPP6, CAMK2A, LCN2, APOE, CALM1	0.332008
GOTERM_BP_FAT	GO:0097193~intrinsic apoptotic signaling pathway	PNP, HNRNPK, ALDH2, RACK1, RPS3, ENO1, CLU	0.332008
GOTERM_BP_FAT	GO:0043270~positive regulation of ion transport	ITGB1, SLC7A5, DPP6, CAMK2A, LCN2, APOE, CALM1	0.332008
GOTERM_BP_FAT	GO:0043271~negative regulation of ion transport	YWHAE, CAMK2D, SERPINE2, APOE, CALM1	0.332008
GOTERM_BP_FAT	GO:1903578~regulation of ATP metabolic process	INS1, EIF6, ENO1, MACROH2A1	0.344452
GOTERM_BP_FAT	GO:0009135~purine nucleoside diphosphate metabolic process	INS1, TPI1, PGK2, ENO1	0.350078
GOTERM_BP_FAT	GO:0009179~purine ribonucleoside diphosphate metabolic process	INS1, TPI1, PGK2, ENO1	0.350078
GOTERM_BP_FAT	GO:0051054~positive regulation of DNA metabolic process	CCT3, CAMK2D, HSP90AA1, PNP, IGFBP3, RPS3, ACTB	0.350078
GOTERM_BP_FAT	GO:0008630~intrinsic apoptotic signaling pathway in response to DNA damage	PNP, HNRNPK, RPS3, CLU	0.350078
GOTERM_BP_FAT	GO:0051054~positive regulation of DNA metabolic process	CCT3, CAMK2D, HSP90AA1, PNP, IGFBP3, RPS3, ACTB	0.350078
GOTERM_BP_FAT	GO:0072594~establishment of protein localization to organelle	RAB10, CCT3, HSPA8, HSP90AA1, HSP90AB1, APOD, MACROH2A1, CLU, HSPD1	0.350554
GOTERM_BP_FAT	GO:1902582~single-organism intracellular transport	ITGB1, HSPA8, RAB1A, HSP90AA1, HSP90AB1, CLTC, SYP, ACTB, HSPD1, ATP5F1B, SV2A, FLOT2, APOD	0.350554
GOTERM_BP_FAT	GO:0002821~positive regulation of adaptive immune response	C3, HSPA8, PNP, CD81, HSPD1	0.353255
GOTERM_BP_FAT	GO:0030216~keratinocyte differentiation	TSG101, KRT90, GM5414, PSAP, MACROH2A1	0.353255
GOTERM_BP_FAT	GO:1903706~regulation of hemopoiesis	PRDX2, HSP90AA1, PNP, H4C16, EIF6, GAS6, ACTB, NME1, C1QC	0.354966
GOTERM_BP_FAT	GO:0046824~positive regulation of nucleocytoplasmic transport	YWHAE, HSP90AA1, HSP90AB1, GAS6	0.354966
GOTERM_BP_FAT	GO:1903706~regulation of hemopoiesis	PRDX2, HSP90AA1, PNP, H4C16, EIF6, GAS6, ACTB, NME1, C1QC	0.354966
GOTERM_BP_FAT	GO:0050729~positive regulation of inflammatory response	AOC3, C3, CD81, LPL, LBP	0.357026
GOTERM_BP_FAT	GO:0006575~cellular modified amino acid metabolic process	PRDX4, GSTM1, IDH1, SLC1A2, ASL	0.357026
GOTERM_MF_FAT	GO:0032934~sterol binding	CD81, APOD, SYP	0.357864
GOTERM_BP_FAT	GO:0034622~cellular macromolecular complex assembly	FGB, HSPA8, RAB1A, HSP90AA1, GSN, HSP90AB1, CLTC, FGG, SRSF1, MACROH2A1, CLU, H4C16, EIF6, SV2A, RPS3, VAMP3	0.358545
GOTERM_BP_FAT	GO:0002920~regulation of humoral immune response	C3, SERPING1, A2M	0.358712
GOTERM_BP_FAT	GO:0030516~regulation of axon extension	OLFM1, FN1, TNR, APOE	0.358712
GOTERM_BP_FAT	GO:1904894~positive regulation of STAT cascade	PRL7C1, MGAT5, CAMK2A, CALM1	0.358712
GOTERM_BP_FAT	GO:0035303~regulation of dephosphorylation	YWHAE, MGAT5, CALM1, HSP90B1	0.364003
GOTERM_BP_FAT	GO:0070371~ERK1 and ERK2 cascade	FGB, C3, CAMK2D, FGG, ATP1A3, APOE, GAS6	0.364943
GOTERM_CC_FAT	GO:0045335~phagocytic vesicle	RAB10, GSN, VIM, VAMP3	0.366531
GOTERM_BP_FAT	GO:0001889~liver development	SLC7A5, CPB2, SRSF1, HP, ASL	0.366921
GOTERM_BP_FAT	GO:0044255~cellular lipid metabolic process	INS1, GSTM1, IDH1, LPL, PRDX6, PLA2G7, C3, EIF6, IMPA2, CAT, ALDH1A1, PSAP, APOD, APOE, APOB	0.366921
GOTERM_BP_FAT	GO:0051640~organelle localization	ITGB1, HSPA8, RAB1A, EIF6, SV2A, CLTC, ALB, SYP, CALM1, MYH10, ACTB	0.366921
GOTERM_BP_FAT	GO:0045663~positive regulation of myoblast differentiation	IGFBP3, ACTB, MYF5	0.366921
GOTERM_CC_FAT	GO:0045211~postsynaptic membrane	ITGB1, HSPA8, MARCKS, CLSTN3, CAMK2A, ATP6AP2, NCAM1	0.369378
GOTERM_BP_FAT	GO:0070372~regulation of ERK1 and ERK2 cascade	FGB, C3, CAMK2D, FGG, FN1, APOE, GAS6	0.369633
GOTERM_BP_FAT	GO:0070372~regulation of ERK1 and ERK2 cascade	FGB, C3, CAMK2D, FGG, FN1, APOE, GAS6	0.369633
GOTERM_BP_FAT	GO:0051173~positive regulation of nitrogen compound metabolic process	INS1, CAMK2D, HSP90AB1, CD81, SRSF1, ENO1, CLU, CARF, ACTB, RPS4X, PNP, RACK1, RPS3, ASL, APOE, CCT3, HSPA8, HSP90AA1, LUM, IGFBP3, EEF2, PRDX6, HNRNPK, EIF6, VIM, MYF5	0.370258
GOTERM_BP_FAT	GO:0071322~cellular response to carbohydrate stimulus	INS1, CPB2, SERPINF1, RACK1, GAS6	0.370258
GOTERM_BP_FAT	GO:0051173~positive regulation of nitrogen compound metabolic process	INS1, CAMK2D, HSP90AB1, CD81, SRSF1, ENO1, CLU, CARF, ACTB, RPS4X, PNP, RACK1, RPS3, ASL, APOE, CCT3, HSPA8, HSP90AA1, LUM, IGFBP3, EEF2, PRDX6, HNRNPK, EIF6, VIM, MYF5	0.370258
GOTERM_BP_FAT	GO:0045926~negative regulation of growth	SERPINE2, IGFBP5, RACK1, TNR, MT2, ENO1	0.372632
GOTERM_BP_FAT	GO:0009206~purine ribonucleoside triphosphate biosynthetic process	PNP, ATP5F1B, ENO1, NME1	0.373334
GOTERM_BP_FAT	GO:0007017~microtubule-based process	ITGB1, HSPA8, RAB1A, PDCD6IP, CLTC, TUBA3B, GNAI1, TUBA1B, TUBB2A, TUBB5, RPS3, FLOT2, FSIP2	0.374132
GOTERM_BP_FAT	GO:0010952~positive regulation of peptidase activity	GSN, RACK1, RPS3, CTSD, HSPD1	0.374132
GOTERM_BP_FAT	GO:0090316~positive regulation of intracellular protein transport	YWHAE, HSP90AA1, HSP90AB1, CD81, GAS6	0.374132
GOTERM_BP_FAT	GO:0061008~hepaticobiliary system development	SLC7A5, CPB2, SRSF1, HP, ASL	0.374338
GOTERM_BP_FAT	GO:0097746~regulation of blood vessel diameter	FGB, ITGB1, INS1, FGG, APOE	0.374338
GOTERM_BP_FAT	GO:0050880~regulation of blood vessel size	FGB, ITGB1, INS1, FGG, APOE	0.374338
GOTERM_BP_FAT	GO:0035296~regulation of tube diameter	FGB, ITGB1, INS1, FGG, APOE	0.374338
GOTERM_BP_FAT	GO:0003254~regulation of membrane depolarization	CAMK2D, ALB, RACK1	0.374338
GOTERM_BP_FAT	GO:0001764~neuron migration	YWHAE, GPM6A, HSP90AA1, GAS6, MYH10	0.374338
GOTERM_CC_FAT	GO:0015630~microtubule cytoskeleton	YWHAE, CCT3, HSPA8, TSG101, PDCD6IP, CLTC, TUBA3B, MACROH2A1, SEPTIN7, GNAI1, NME1, ACTR1A, MARCKS, TUBA1B, TUBB2A, TUBB5, RPS3, APOE, CALM1, MYH10	0.374861
GOTERM_CC_FAT	GO:0015630~microtubule cytoskeleton	YWHAE, CCT3, HSPA8, TSG101, PDCD6IP, CLTC, TUBA3B, MACROH2A1, SEPTIN7, GNAI1, NME1, ACTR1A, MARCKS, TUBA1B, TUBB2A, TUBB5, RPS3, APOE, CALM1, MYH10	0.374861
GOTERM_BP_FAT	GO:0006629~lipid metabolic process	INS1, GSTM1, CLSTN3, IDH1, LPL, ATP1A1, PRDX6, PLA2G7, C3, ATP5F1B, EIF6, IMPA2, CAT, ALDH1A1, PSAP, RACK1, APOD, APOE, APOB	0.37566
GOTERM_BP_FAT	GO:0009145~purine nucleoside triphosphate biosynthetic process	PNP, ATP5F1B, ENO1, NME1	0.375745
GOTERM_BP_FAT	GO:0035150~regulation of tube size	FGB, ITGB1, INS1, FGG, APOE	0.380335
GOTERM_BP_FAT	GO:0019318~hexose metabolic process	INS1, TPI1, ALDH1A1, APOD, PGK2, ENO1	0.382132
GOTERM_BP_FAT	GO:0001101~response to acid chemical	SLC7A5, SERPINF1, CAT, SLC1A2, SLC1A3, ATP1A3, LPL, ENO1, A2M	0.383686
GOTERM_BP_FAT	GO:2001242~regulation of intrinsic apoptotic signaling pathway	HNRNPK, RACK1, RPS3, ENO1, CLU	0.383686
GOTERM_BP_FAT	GO:2001242~regulation of intrinsic apoptotic signaling pathway	HNRNPK, RACK1, RPS3, ENO1, CLU	0.383686
GOTERM_CC_FAT	GO:0005884~actin filament	PLS3, LCP1, ACTB, PLS1	0.383925
GOTERM_MF_FAT	GO:0005518~collagen binding	ITGB1, LUM, TGFBI	0.384895
GOTERM_BP_FAT	GO:0045933~positive regulation of muscle contraction	HSP90AA1, ATP1A1, ENO1	0.387658
GOTERM_MF_FAT	GO:0016903~oxidoreductase activity, acting on the aldehyde or oxo group of donors	ALDH2, ALDH1A1, ALDH9A1	0.389708
GOTERM_MF_FAT	GO:0070011~peptidase activity, acting on L-amino acid peptides	CPB2, C1S2, DPP6, C1RA, HTRA1, PRSS59, HP, CPE, CTSD, CPA4	0.390066
GOTERM_BP_FAT	GO:0051726~regulation of cell cycle	YWHAE, ITGB1, INS1, HSPA8, CAMK2D, TSG101, PDCD6IP, HSP90AB1, CLTC, MACROH2A1, ACTB, GNAI1, SDCBP, RACK1, CALM1	0.392437
GOTERM_BP_FAT	GO:0045859~regulation of protein kinase activity	INS1, HSP90AA1, TSG101, HSP90AB1, RPS3, APOE, GAS6, MACROH2A1, ACTB	0.394194
GOTERM_CC_FAT	GO:0005912~adherens junction	ITGB1, SDCBP, GSN, MSN, FLOT2, LCP1, ACTB	0.394663
GOTERM_CC_FAT	GO:0030529~intracellular ribonucleoprotein complex	HSPA8, RPL12, SRSF1, EEF2, ACTB, RPS4X, MARCKS, TUBB5, HNRNPK, EIF6, RACK1, RPS3, APOD, VIM, MYH10, RPS13	0.394663
GOTERM_BP_FAT	GO:0001678~cellular glucose homeostasis	INS1, CPB2, SERPINF1, RACK1, GAS6	0.395126
GOTERM_BP_FAT	GO:0043623~cellular protein complex assembly	FGB, HSPA8, HSP90AA1, GSN, HSP90AB1, SV2A, FGG, CLTC, RPS3, CLU, VAMP3	0.395389
GOTERM_BP_FAT	GO:0034113~heterotypic cell-cell adhesion	FGB, ITGB1, FGG	0.396584
GOTERM_BP_FAT	GO:1903522~regulation of blood circulation	FGB, ITGB1, HSP90AA1, FGG, ATP1A1, CALM1	0.399055
GOTERM_BP_FAT	GO:1903522~regulation of blood circulation	FGB, ITGB1, HSP90AA1, FGG, ATP1A1, CALM1	0.399055
GOTERM_BP_FAT	GO:0043484~regulation of RNA splicing	HSPA8, HNRNPK, SRSF1, PRDX6, RPS13	0.400629
GOTERM_BP_FAT	GO:0009913~epidermal cell differentiation	TSG101, KRT90, GM5414, PSAP, MACROH2A1, PLS1	0.403659
GOTERM_BP_FAT	GO:0009185~ribonucleoside diphosphate metabolic process	INS1, TPI1, PGK2, ENO1	0.40459
GOTERM_BP_FAT	GO:0044743~protein transmembrane import into intracellular organelle	HSPA8, HSP90AA1, HSPD1	0.40459
GOTERM_BP_FAT	GO:0043393~regulation of protein binding	SPON1, RACK1, APOE, SEPTIN7, ACTB	0.40459
GOTERM_BP_FAT	GO:0009201~ribonucleoside triphosphate biosynthetic process	PNP, ATP5F1B, ENO1, NME1	0.40459
GOTERM_BP_FAT	GO:0071168~protein localization to chromatin	H2BC15, H4C16, MACROH2A1	0.40459
GOTERM_BP_FAT	GO:0043588~skin development	TSG101, KRT90, IGFBP5, KRT27, GM5414, PSAP, MACROH2A1	0.407733
GOTERM_BP_FAT	GO:0043588~skin development	TSG101, KRT90, IGFBP5, KRT27, GM5414, PSAP, MACROH2A1	0.407733
GOTERM_BP_FAT	GO:1903531~negative regulation of secretion by cell	INS1, ANXA5, APOE, RAB33B, VAMP3	0.407733
GOTERM_BP_FAT	GO:0048659~smooth muscle cell proliferation	CAMK2D, IGFBP5, IGFBP3, APOD, APOE	0.407733
GOTERM_BP_FAT	GO:0032388~positive regulation of intracellular transport	YWHAE, HSP90AA1, HSP90AB1, CD81, MSN, GAS6	0.407733
GOTERM_BP_FAT	GO:0006893~Golgi to plasma membrane transport	RAB10, RACK1, VAMP3	0.410619
GOTERM_BP_FAT	GO:0030029~actin filament-based process	ITGB1, CAMK2D, MARCKS, GSN, PDCD6IP, PLS3, ATP1A1, LCP1, MYH10, ACTB, PLS1, HSP90B1	0.41074
GOTERM_BP_FAT	GO:0048660~regulation of smooth muscle cell proliferation	CAMK2D, IGFBP5, IGFBP3, APOD, APOE	0.411593
GOTERM_BP_FAT	GO:0002709~regulation of T cell mediated immunity	HSPA8, PNP, CD81, HSPD1	0.413252
GOTERM_BP_FAT	GO:0045445~myoblast differentiation	ITGB1, IGFBP3, ACTB, MYF5	0.413252
GOTERM_BP_FAT	GO:0045833~negative regulation of lipid metabolic process	INS1, APOD, APOE, ATP1A1	0.413252
GOTERM_BP_FAT	GO:0051301~cell division	RAB10, TSG101, PDCD6IP, CLTC, CAT, RPS3, CALM1, MYH10, SEPTIN7, GNAI1	0.413761
GOTERM_BP_FAT	GO:0097480~establishment of synaptic vesicle localization	HSPA8, SV2A, CLTC, SYP, ACTB	0.414243
GOTERM_BP_FAT	GO:0048489~synaptic vesicle transport	HSPA8, SV2A, CLTC, SYP, ACTB	0.414243
GOTERM_BP_FAT	GO:0030048~actin filament-based movement	CAMK2D, GSN, ATP1A1, MYH10	0.416429
GOTERM_BP_FAT	GO:2000351~regulation of endothelial cell apoptotic process	FGB, FGG, GAS6	0.416429
GOTERM_BP_FAT	GO:0051955~regulation of amino acid transport	ITGB1, SLC7A5, SV2A	0.416429
GOTERM_BP_FAT	GO:0044246~regulation of multicellular organismal metabolic process	ITGB1, FN1, VIM	0.416429
GOTERM_BP_FAT	GO:0010712~regulation of collagen metabolic process	ITGB1, FN1, VIM	0.416429
GOTERM_BP_FAT	GO:0044706~multi-multicellular organism process	PRL7C1, SERPINE2, IGFBP5, MUG1, PZP, A2M	0.416429
GOTERM_BP_FAT	GO:0034502~protein localization to chromosome	CCT3, H2BC15, H4C16, MACROH2A1	0.416429
GOTERM_BP_FAT	GO:0045664~regulation of neuron differentiation	ITGB1, OLFM1, MARCKS, HNRNPK, SERPINE2, SERPINF1, FN1, TNR, VIM, APOE, ITM2C, NME1	0.416839
GOTERM_BP_FAT	GO:0045664~regulation of neuron differentiation	ITGB1, OLFM1, MARCKS, HNRNPK, SERPINE2, SERPINF1, FN1, TNR, VIM, APOE, ITM2C, NME1	0.416839
GOTERM_BP_FAT	GO:0030902~hindbrain development	ITGB1, HSPA8, SERPINE2, PSAP, MYH10	0.425978
GOTERM_BP_FAT	GO:0008277~regulation of G-protein coupled receptor protein signaling pathway	C3, ITGB1, CAMK2A, SYP	0.427052
GOTERM_BP_FAT	GO:2001235~positive regulation of apoptotic signaling pathway	GSN, RACK1, RPS3, CLU, ITM2C	0.429402
GOTERM_BP_FAT	GO:2001235~positive regulation of apoptotic signaling pathway	GSN, RACK1, RPS3, CLU, ITM2C	0.429402
GOTERM_MF_FAT	GO:0008233~peptidase activity	CPB2, C1S2, DPP6, C1RA, HTRA1, PRSS59, HP, CPE, CTSD, CPA4	0.431716
GOTERM_BP_FAT	GO:0033344~cholesterol efflux	APOE, APOB, PLTP	0.432171
GOTERM_BP_FAT	GO:0009132~nucleoside diphosphate metabolic process	INS1, TPI1, PGK2, ENO1	0.432171
GOTERM_BP_FAT	GO:0061387~regulation of extent of cell growth	OLFM1, FN1, TNR, APOE	0.432171
GOTERM_BP_FAT	GO:1903364~positive regulation of cellular protein catabolic process	CD81, RACK1, APOE, CLU	0.432171
GOTERM_BP_FAT	GO:0055002~striated muscle cell development	ITGB1, CAMK2D, DNER, MYH10, MYF5	0.432768
GOTERM_MF_FAT	GO:0031406~carboxylic acid binding	YWHAE, HSPA8, PSAP, ALB, SLC1A3	0.434301
GOTERM_CC_FAT	GO:0030027~lamellipodium	ITGB1, GSN, FLOT2, MYH10, ACTB	0.434837
GOTERM_CC_FAT	GO:0030027~lamellipodium	ITGB1, GSN, FLOT2, MYH10, ACTB	0.434837
GOTERM_CC_FAT	GO:0044440~endosomal part	RAB10, CD63, HSPA8, TSG101, ATP6AP2, APOE, CTSD, PLD3, VAMP3	0.434837
GOTERM_BP_FAT	GO:0051702~interaction with symbiont	HSPA8, FN1, APOE, HSPD1	0.437646
GOTERM_BP_FAT	GO:0007041~lysosomal transport	HSPA8, TSG101, PSAP, CLU	0.437646
GOTERM_BP_FAT	GO:0009142~nucleoside triphosphate biosynthetic process	PNP, ATP5F1B, ENO1, NME1	0.437646
GOTERM_BP_FAT	GO:0050770~regulation of axonogenesis	OLFM1, FN1, TNR, VIM, APOE	0.440731
GOTERM_BP_FAT	GO:0048675~axon extension	ITGB1, FN1, TNR, APOE	0.443666
GOTERM_BP_FAT	GO:1904035~regulation of epithelial cell apoptotic process	FGB, GSN, FGG, GAS6	0.443666
GOTERM_BP_FAT	GO:0006278~RNA-dependent DNA biosynthetic process	CCT3, HSP90AA1, HSP90AB1	0.445771
GOTERM_BP_FAT	GO:0007004~telomere maintenance via telomerase	CCT3, HSP90AA1, HSP90AB1	0.445771
GOTERM_BP_FAT	GO:0006911~phagocytosis, engulfment	C3, GSN, LBP	0.445771
GOTERM_BP_FAT	GO:0097479~synaptic vesicle localization	HSPA8, SV2A, CLTC, SYP, ACTB	0.445771
GOTERM_BP_FAT	GO:0072577~endothelial cell apoptotic process	FGB, FGG, GAS6	0.445771
GOTERM_BP_FAT	GO:0045088~regulation of innate immune response	YWHAE, INS1, HSP90AA1, SERPING1, LBP, APOE, A2M, HSPD1	0.445771
GOTERM_BP_FAT	GO:0090002~establishment of protein localization to plasma membrane	RAB10, RACK1, VAMP3	0.445771
GOTERM_BP_FAT	GO:0045088~regulation of innate immune response	YWHAE, INS1, HSP90AA1, SERPING1, LBP, APOE, A2M, HSPD1	0.445771
GOTERM_BP_FAT	GO:1902105~regulation of leukocyte differentiation	PRDX2, HSP90AA1, PNP, GAS6, ACTB, NME1, C1QC	0.448308
GOTERM_BP_FAT	GO:1902105~regulation of leukocyte differentiation	PRDX2, HSP90AA1, PNP, GAS6, ACTB, NME1, C1QC	0.448308
GOTERM_BP_FAT	GO:1901215~negative regulation of neuron death	PRDX2, HSP90AB1, APOE, CLU, HSPD1	0.449357
GOTERM_BP_FAT	GO:0043524~negative regulation of neuron apoptotic process	PRDX2, HSP90AB1, APOE, CLU, HSPD1	0.449357
GOTERM_BP_FAT	GO:0099003~vesicle-mediated transport in synapse	HSPA8, SV2A, CLTC, SYP, ACTB	0.449357
GOTERM_BP_FAT	GO:0048488~synaptic vesicle endocytosis	HSPA8, CLTC, SYP	0.453205
GOTERM_BP_FAT	GO:0032413~negative regulation of ion transmembrane transporter activity	YWHAE, CAMK2D, CALM1	0.453205
GOTERM_MF_FAT	GO:0046943~carboxylic acid transmembrane transporter activity	SLC7A5, SLC1A2, SLC1A3, SLC3A2	0.455372
GOTERM_BP_FAT	GO:0000226~microtubule cytoskeleton organization	ITGB1, TUBA1B, TUBB2A, TUBB5, PDCD6IP, CLTC, RPS3, TUBA3B, GNAI1, FSIP2	0.459745
GOTERM_BP_FAT	GO:0000226~microtubule cytoskeleton organization	ITGB1, TUBA1B, TUBB2A, TUBB5, PDCD6IP, CLTC, RPS3, TUBA3B, GNAI1, FSIP2	0.459745
GOTERM_CC_FAT	GO:0005770~late endosome	CD63, HSPA8, TSG101, PSAP, APOE, PLD3	0.46213
GOTERM_CC_FAT	GO:0000786~nucleosome	H2BC15, H4C16, MACROH2A1, ACTB	0.46213
GOTERM_BP_FAT	GO:0019674~NAD metabolic process	LDHB, TPI1, ENO1	0.462704
GOTERM_BP_FAT	GO:0060999~positive regulation of dendritic spine development	MARCKS, HNRNPK, APOE	0.462704
GOTERM_BP_FAT	GO:0006749~glutathione metabolic process	GSTM1, IDH1, SLC1A2	0.462704
GOTERM_BP_FAT	GO:0032640~tumor necrosis factor production	LPL, LBP, GAS6, CLU, HSPD1	0.465543
GOTERM_BP_FAT	GO:0021549~cerebellum development	HSPA8, SERPINE2, PSAP, MYH10	0.467884
GOTERM_BP_FAT	GO:0046822~regulation of nucleocytoplasmic transport	YWHAE, HSP90AA1, HSP90AB1, APOD, GAS6	0.46794
GOTERM_BP_FAT	GO:0031400~negative regulation of protein modification process	YWHAE, TSG101, MGAT5, IGFBP3, RACK1, RPS3, APOE, MACROH2A1, ACTB	0.468108
GOTERM_BP_FAT	GO:0010921~regulation of phosphatase activity	MGAT5, CALM1, HSP90B1	0.470706
GOTERM_BP_FAT	GO:0002705~positive regulation of leukocyte mediated immunity	C3, HSPA8, PNP, CD81, HSPD1	0.470991
GOTERM_CC_FAT	GO:0030864~cortical actin cytoskeleton	GSN, FLOT2, PLS1	0.471266
GOTERM_BP_FAT	GO:0098656~anion transmembrane transport	SLC7A5, SLC1A2, SLC1A3, SLC3A2, SLC39A8	0.474282
GOTERM_MF_FAT	GO:0043022~ribosome binding	EIF6, RACK1, EEF2	0.480117
GOTERM_BP_FAT	GO:1901616~organic hydroxy compound catabolic process	TPI1, ALDH2, APOE	0.480675
GOTERM_MF_FAT	GO:0052689~carboxylic ester hydrolase activity	PON2, LPL, PLA2G7, PRDX6	0.483086
GOTERM_BP_FAT	GO:0044070~regulation of anion transport	ITGB1, SLC7A5, SV2A, APOE	0.486614
GOTERM_BP_FAT	GO:0044070~regulation of anion transport	ITGB1, SLC7A5, SV2A, APOE	0.486614
GOTERM_MF_FAT	GO:0043178~alcohol binding	CD81, APOD, SYP	0.487669
GOTERM_CC_FAT	GO:0009897~external side of plasma membrane	FGB, ITGB1, SLC7A5, FGG, ANXA5, ATP6AP2, NCAM1, APOE, MFGE8	0.488804
GOTERM_CC_FAT	GO:0009897~external side of plasma membrane	FGB, ITGB1, SLC7A5, FGG, ANXA5, ATP6AP2, NCAM1, APOE, MFGE8	0.488804
GOTERM_BP_FAT	GO:0061077~chaperone-mediated protein folding	CCT3, HSPA8, CLU	0.489628
GOTERM_MF_FAT	GO:0005342~organic acid transmembrane transporter activity	SLC7A5, SLC1A2, SLC1A3, SLC3A2	0.489638
GOTERM_BP_FAT	GO:0016358~dendrite development	ITGB1, MARCKS, HNRNPK, CAMK2A, APOE, SEPTIN7	0.489647
GOTERM_BP_FAT	GO:0035966~response to topologically incorrect protein	HSP90AA1, CLU, PDIA6, HSPD1	0.489647
GOTERM_BP_FAT	GO:0016358~dendrite development	ITGB1, MARCKS, HNRNPK, CAMK2A, APOE, SEPTIN7	0.489647
GOTERM_BP_FAT	GO:0032680~regulation of tumor necrosis factor production	LPL, LBP, GAS6, CLU, HSPD1	0.489647
GOTERM_CC_FAT	GO:0044815~DNA packaging complex	H2BC15, H4C16, MACROH2A1, ACTB	0.494836
GOTERM_BP_FAT	GO:0048167~regulation of synaptic plasticity	HNRNPK, SERPINE2, CAMK2A, TNR, ATP1A3, SYP, APOE	0.495538
GOTERM_BP_FAT	GO:0002443~leukocyte mediated immunity	C3, C4B, HSPA8, C1S2, C1RA, PNP, CD81, SERPING1, HSPD1, C1QC	0.499156
GOTERM_BP_FAT	GO:1903555~regulation of tumor necrosis factor superfamily cytokine production	LPL, LBP, GAS6, CLU, HSPD1	0.500828
GOTERM_BP_FAT	GO:0006879~cellular iron ion homeostasis	ATP6V1A, FTL1, CP	0.502781
GOTERM_BP_FAT	GO:0001505~regulation of neurotransmitter levels	ITGB1, SV2A, CAMK2A, SLC1A2, SYP	0.50342
GOTERM_BP_FAT	GO:0032760~positive regulation of tumor necrosis factor production	LPL, LBP, CLU, HSPD1	0.50342
GOTERM_BP_FAT	GO:0045666~positive regulation of neuron differentiation	ITGB1, MARCKS, HNRNPK, SERPINE2, SERPINF1, FN1, APOE, NME1	0.507597
GOTERM_BP_FAT	GO:0009968~negative regulation of signal transduction	FGB, ITGB1, TSG101, IGFBP5, SERPINE2, FGG, HTRA1, ENO1, PDIA6, CLU, PRDX2, RACK1, APOD, SLC39A8, APOE, GAS6, CALM1	0.507597
GOTERM_BP_FAT	GO:0045666~positive regulation of neuron differentiation	ITGB1, MARCKS, HNRNPK, SERPINE2, SERPINF1, FN1, APOE, NME1	0.507597
GOTERM_BP_FAT	GO:0003018~vascular process in circulatory system	FGB, ITGB1, INS1, FGG, APOE	0.507718
GOTERM_BP_FAT	GO:0007088~regulation of mitotic nuclear division	INS1, CLTC, MACROH2A1, GNAI1, ACTB	0.507718
GOTERM_BP_FAT	GO:0098542~defense response to other organism	FGB, RAB1A, HSP90AA1, LYZ1, STAB1, LCN2, HTRA1, HP, RNASE4, LBP, MPO	0.508027
GOTERM_BP_FAT	GO:0000281~mitotic cytokinesis	PDCD6IP, MYH10, SEPTIN7	0.509004
GOTERM_BP_FAT	GO:0032410~negative regulation of transporter activity	YWHAE, CAMK2D, CALM1	0.509004
GOTERM_BP_FAT	GO:1903557~positive regulation of tumor necrosis factor superfamily cytokine production	LPL, LBP, CLU, HSPD1	0.510539
GOTERM_BP_FAT	GO:0021543~pallium development	YWHAE, BCAN, TUBB2A, HNRNPK, ATP1A3	0.512591
GOTERM_BP_FAT	GO:0051196~regulation of coenzyme metabolic process	INS1, EIF6, MACROH2A1	0.512591
GOTERM_BP_FAT	GO:0099024~plasma membrane invagination	C3, GSN, LBP	0.512591
GOTERM_BP_FAT	GO:0006836~neurotransmitter transport	ITGB1, SV2A, CAMK2A, SLC1A2, SYP	0.512591
GOTERM_BP_FAT	GO:0021695~cerebellar cortex development	SERPINE2, PSAP, MYH10	0.512591
GOTERM_BP_FAT	GO:0034504~protein localization to nucleus	YWHAE, HSPA8, INS1, HSP90AA1, HSP90AB1, SRSF1, APOD	0.512591
GOTERM_BP_FAT	GO:2001244~positive regulation of intrinsic apoptotic signaling pathway	RACK1, RPS3, CLU	0.512591
GOTERM_MF_FAT	GO:0033293~monocarboxylic acid binding	HSPA8, PSAP, ALB	0.515728
GOTERM_BP_FAT	GO:0048514~blood vessel morphogenesis	C3, ITGB1, ATP5F1B, SERPINF1, STAB1, FN1, TGFBI, APOE, APOB, MFGE8	0.516445
GOTERM_BP_FAT	GO:0043085~positive regulation of catalytic activity	ITGB1, INS1, HSP90AA1, GSN, HSP90AB1, HSPD1, PSAP, RACK1, RPS3, APOE, GAS6, CALM1, CTSD	0.518606
GOTERM_BP_FAT	GO:0043085~positive regulation of catalytic activity	ITGB1, INS1, HSP90AA1, GSN, HSP90AB1, HSPD1, PSAP, RACK1, RPS3, APOE, GAS6, CALM1, CTSD	0.518606
GOTERM_BP_FAT	GO:0043542~endothelial cell migration	ITGB1, ATP5F1B, SERPINF1, LCN2, APOE	0.518606
GOTERM_BP_FAT	GO:0071706~tumor necrosis factor superfamily cytokine production	LPL, LBP, GAS6, CLU, HSPD1	0.518606
GOTERM_BP_FAT	GO:0055117~regulation of cardiac muscle contraction	HSP90AA1, ATP1A1, CALM1	0.519196
GOTERM_BP_FAT	GO:0008652~cellular amino acid biosynthetic process	ALDH1A1, SLC1A3, ASL	0.519196
GOTERM_BP_FAT	GO:0055117~regulation of cardiac muscle contraction	HSP90AA1, ATP1A1, CALM1	0.519196
GOTERM_BP_FAT	GO:0010633~negative regulation of epithelial cell migration	CD63, SERPINF1, APOE	0.519196
GOTERM_BP_FAT	GO:0021987~cerebral cortex development	YWHAE, TUBB2A, HNRNPK, ATP1A3	0.520894
GOTERM_BP_FAT	GO:0042593~glucose homeostasis	INS1, CPB2, IGFBP5, SERPINF1, RACK1, GAS6	0.520894
GOTERM_BP_FAT	GO:0033500~carbohydrate homeostasis	INS1, CPB2, IGFBP5, SERPINF1, RACK1, GAS6	0.520894
GOTERM_BP_FAT	GO:0051656~establishment of organelle localization	ITGB1, HSPA8, RAB1A, EIF6, SV2A, CLTC, SYP, MYH10, ACTB	0.520894
GOTERM_BP_FAT	GO:0043010~camera-type eye development	C3, GPM6A, SERPINF1, ALDH1A1, VIM, MYH10, MYF5	0.520894
GOTERM_BP_FAT	GO:0045621~positive regulation of lymphocyte differentiation	HSP90AA1, PNP, GAS6, ACTB	0.521171
GOTERM_BP_FAT	GO:0043043~peptide biosynthetic process	RPS4X, EIF4A1, EIF6, IGFBP5, RPL12, RACK1, RPS3, SLC1A2, HBB-B1, VIM, EEF2, RPS13	0.521171
GOTERM_BP_FAT	GO:0044236~multicellular organism metabolic process	ITGB1, CLSTN3, FN1, VIM	0.521171
GOTERM_BP_FAT	GO:0001818~negative regulation of cytokine production	HSP90AB1, ANXA4, FN1, APOD, LBP, GAS6	0.521171
GOTERM_BP_FAT	GO:0043604~amide biosynthetic process	EIF4A1, IGFBP5, RPL12, SLC1A2, HBB-B1, EEF2, RPS4X, EIF6, RACK1, RPS3, ASL, VIM, RPS13	0.521388
GOTERM_BP_FAT	GO:1901214~regulation of neuron death	PRDX2, HSP90AB1, LCN2, APOE, CLU, HSPD1	0.523565
GOTERM_BP_FAT	GO:0043523~regulation of neuron apoptotic process	PRDX2, HSP90AB1, LCN2, APOE, CLU, HSPD1	0.523565
GOTERM_BP_FAT	GO:1903362~regulation of cellular protein catabolic process	HSP90AB1, CD81, RACK1, APOE, CLU	0.523565
GOTERM_BP_FAT	GO:0072330~monocarboxylic acid biosynthetic process	LDHB, GSTM1, ALDH1A1, SLC1A3, LPL	0.523565
GOTERM_BP_FAT	GO:0022037~metencephalon development	HSPA8, SERPINE2, PSAP, MYH10	0.523565
GOTERM_BP_FAT	GO:0032088~negative regulation of NF-kappaB transcription factor activity	PRDX2, ANXA4, CAT	0.523565
GOTERM_BP_FAT	GO:0030336~negative regulation of cell migration	CD63, IGFBP5, IGFBP3, SERPINF1, APOD, APOE	0.523565
GOTERM_BP_FAT	GO:0030336~negative regulation of cell migration	CD63, IGFBP5, IGFBP3, SERPINF1, APOD, APOE	0.523565
GOTERM_BP_FAT	GO:1903362~regulation of cellular protein catabolic process	HSP90AB1, CD81, RACK1, APOE, CLU	0.523565
GOTERM_BP_FAT	GO:0048168~regulation of neuronal synaptic plasticity	CAMK2A, ATP1A3, SYP	0.523565
GOTERM_BP_FAT	GO:0010810~regulation of cell-substrate adhesion	ITGB1, FN1, APOD, EDIL3, MYF5	0.523565
GOTERM_CC_FAT	GO:0044432~endoplasmic reticulum part	RTN3, INS1, RAB1A, CAMK2D, PDCD6IP, TTYH1, CLSTN3, LYZ1, ATP6AP2, PDIA6, CLU, PLD3, HSP90B1, RAB10, SDCBP, ANKS4B, APOB	0.524659
GOTERM_BP_FAT	GO:1901617~organic hydroxy compound biosynthetic process	LDHB, IMPA2, APOE, APOB, PLTP	0.526427
GOTERM_BP_FAT	GO:0051701~interaction with host	TSG101, GSN, SLC3A2, GAS6	0.526734
GOTERM_BP_FAT	GO:0043549~regulation of kinase activity	INS1, HSP90AA1, TSG101, HSP90AB1, RPS3, APOE, GAS6, MACROH2A1, ACTB	0.526734
GOTERM_BP_FAT	GO:0009124~nucleoside monophosphate biosynthetic process	PNP, ATP5F1B, ENO1, NME1	0.526734
GOTERM_BP_FAT	GO:0045619~regulation of lymphocyte differentiation	PRDX2, HSP90AA1, PNP, GAS6, ACTB	0.528967
GOTERM_BP_FAT	GO:0035725~sodium ion transmembrane transport	ATP4A, CAMK2D, ATP1A3, ATP1A1	0.529168
GOTERM_BP_FAT	GO:0035725~sodium ion transmembrane transport	ATP4A, CAMK2D, ATP1A3, ATP1A1	0.529168
GOTERM_BP_FAT	GO:0065002~intracellular protein transmembrane transport	HSPA8, HSP90AA1, HSPD1	0.529168
GOTERM_BP_FAT	GO:0046394~carboxylic acid biosynthetic process	LDHB, GSTM1, ALDH1A1, SLC1A3, LPL, ASL	0.529168
GOTERM_BP_FAT	GO:0016053~organic acid biosynthetic process	LDHB, GSTM1, ALDH1A1, SLC1A3, LPL, ASL	0.529168
GOTERM_BP_FAT	GO:0031668~cellular response to extracellular stimulus	SLC7A5, ALB, SLC1A2, LPL, RNASE4, GAS6	0.529168
GOTERM_BP_FAT	GO:0016197~endosomal transport	RAB10, CD63, TSG101, CLTC, MSN, VAMP3	0.529168
GOTERM_BP_FAT	GO:0010629~negative regulation of gene expression	INS1, HSPA8, HBB-Y, CPB2, TSG101, IGFBP5, SERPINE2, SERPINF1, ENO1, MACROH2A1, NME1, SDCBP, OLFM1, SLC7A5, HNRNPK, EIF6, RACK1, RPS3, SERPING1, FLOT2, APOE, GAS6, A2M, RPS13	0.529168
GOTERM_BP_FAT	GO:0001568~blood vessel development	C3, ITGB1, ATP5F1B, SERPINF1, STAB1, FN1, TGFBI, APOE, APOB, MFGE8, MYH10	0.529296
GOTERM_BP_FAT	GO:0030036~actin cytoskeleton organization	ITGB1, MARCKS, GSN, PDCD6IP, PLS3, LCP1, MYH10, ACTB, PLS1, HSP90B1	0.531103
GOTERM_BP_FAT	GO:0043900~regulation of multi-organism process	PRDX2, HSPA8, HSP90AA1, PRDX4, TSG101, GSN, HTRA1, APOE	0.531103
GOTERM_BP_FAT	GO:0048646~anatomical structure formation involved in morphogenesis	ITGB1, RAB1A, CD81, SERPINF1, FN1, MACROH2A1, C3, OLFM1, ATP5F1B, ALDH1A1, PSAP, STAB1, TGFBI, MFGE8, MYH10, MYF5	0.531103
GOTERM_BP_FAT	GO:0031345~negative regulation of cell projection organization	ITGB1, TNR, VIM, APOE, ITM2C	0.532331
GOTERM_BP_FAT	GO:0051650~establishment of vesicle localization	HSPA8, RAB1A, SV2A, CLTC, SYP, ACTB	0.533469
GOTERM_BP_FAT	GO:0010467~gene expression	INS1, EIF4A1, SPON1, SERPINE2, CD81, HBB-B1, ENO1, CARF, CLU, ACTB, RPS4X, RACK1, FLOT2, SLC39A8, RPS13, FGB, IGFBP5, SERPINF1, ANXA4, ATP6AP2, FGG, NME1, SLC7A5, OLFM1, CAT, SERPING1, GAS6, HBB-Y, CPB2, TSG101, RPL12, CAMK2A, SRSF1, HTRA1, MACROH2A1, HSP90B1, C3, SDCBP, PRDX2, PRDX4, PSAP, RPS3, APOE, A2M, APOB, HSPA8, C1RA, GSN, LUM, FN1, MSN, EEF2, PRDX6, HNRNPK, EIF6, LCN2, CPE, VIM, MYF5	0.533469
GOTERM_BP_FAT	GO:0045727~positive regulation of translation	RPS4X, EIF6, VIM, EEF2	0.535728
GOTERM_BP_FAT	GO:0006814~sodium ion transport	ATP4A, CAMK2D, SERPINE2, ATP1A3, ATP1A1	0.538077
GOTERM_BP_FAT	GO:0051193~regulation of cofactor metabolic process	INS1, EIF6, MACROH2A1	0.538088
GOTERM_BP_FAT	GO:0006006~glucose metabolic process	INS1, TPI1, APOD, PGK2, ENO1	0.538088
GOTERM_BP_FAT	GO:1904036~negative regulation of epithelial cell apoptotic process	FGB, FGG, GAS6	0.538088
GOTERM_BP_FAT	GO:1903793~positive regulation of anion transport	ITGB1, SLC7A5, APOE	0.538088
GOTERM_BP_FAT	GO:2000573~positive regulation of DNA biosynthetic process	CCT3, CAMK2D, HSP90AA1	0.538088
GOTERM_BP_FAT	GO:1900542~regulation of purine nucleotide metabolic process	INS1, EIF6, ENO1, MACROH2A1	0.538318
GOTERM_BP_FAT	GO:0055001~muscle cell development	ITGB1, CAMK2D, DNER, MYH10, MYF5	0.541541
GOTERM_BP_FAT	GO:0007423~sensory organ development	C3, GPM6A, SERPINF1, C1QTNF5, ALDH1A1, PSAP, VIM, MYH10, MYF5, PLS1	0.541541
GOTERM_BP_FAT	GO:0010833~telomere maintenance via telomere lengthening	CCT3, HSP90AA1, HSP90AB1	0.541766
GOTERM_BP_FAT	GO:0097191~extrinsic apoptotic signaling pathway	FGB, PRDX2, FGG, LCN2, ITM2C	0.542363
GOTERM_BP_FAT	GO:0010631~epithelial cell migration	ITGB1, CD63, ATP5F1B, SERPINF1, LCN2, APOE	0.545777
GOTERM_BP_FAT	GO:0031349~positive regulation of defense response	YWHAE, AOC3, C3, HSP90AA1, CD81, LPL, LBP, HSPD1	0.546025
GOTERM_BP_FAT	GO:0080135~regulation of cellular response to stress	PNP, GSN, HNRNPK, RACK1, RPS3, TNR, HBB-B1, ENO1, CLU, PDIA6, ACTB	0.546025
GOTERM_BP_FAT	GO:0031349~positive regulation of defense response	YWHAE, AOC3, C3, HSP90AA1, CD81, LPL, LBP, HSPD1	0.546025
GOTERM_BP_FAT	GO:0050792~regulation of viral process	HSPA8, HSP90AA1, TSG101, GSN, HTRA1, APOE	0.548895
GOTERM_BP_FAT	GO:0010324~membrane invagination	C3, GSN, LBP	0.548895
GOTERM_CC_FAT	GO:1990904~ribonucleoprotein complex	HSPA8, RPL12, SRSF1, EEF2, ACTB, RPS4X, MARCKS, TUBB5, HNRNPK, EIF6, RACK1, RPS3, APOD, VIM, MYH10, RPS13	0.549216
GOTERM_BP_FAT	GO:0002822~regulation of adaptive immune response based on somatic recombination of immune receptors built from immunoglobulin superfamily domains	C3, HSPA8, PNP, CD81, HSPD1	0.5502
GOTERM_BP_FAT	GO:0044242~cellular lipid catabolic process	PSAP, LPL, APOB, PLA2G7, PRDX6	0.552008
GOTERM_BP_FAT	GO:0002706~regulation of lymphocyte mediated immunity	C3, HSPA8, PNP, CD81, HSPD1	0.552008
GOTERM_BP_FAT	GO:0051091~positive regulation of sequence-specific DNA binding transcription factor activity	INS1, CAMK2A, CAT, RPS3, CLU	0.552008
GOTERM_BP_FAT	GO:0044242~cellular lipid catabolic process	PSAP, LPL, APOB, PLA2G7, PRDX6	0.552008
GOTERM_BP_FAT	GO:0010468~regulation of gene expression	INS1, SPON1, SERPINE2, CD81, HBB-B1, ENO1, CARF, CLU, ACTB, RPS4X, RACK1, FLOT2, SLC39A8, RPS13, IGFBP5, SERPINF1, ANXA4, NME1, SLC7A5, OLFM1, CAT, SERPING1, GAS6, HBB-Y, CPB2, TSG101, CAMK2A, SRSF1, HTRA1, MACROH2A1, C3, SDCBP, PRDX2, RPS3, APOE, A2M, APOB, HSPA8, GSN, LUM, FN1, MSN, EEF2, PRDX6, HNRNPK, EIF6, LCN2, VIM, MYF5	0.552008
GOTERM_BP_FAT	GO:0090132~epithelium migration	ITGB1, CD63, ATP5F1B, SERPINF1, LCN2, APOE	0.552996
GOTERM_BP_FAT	GO:0046626~regulation of insulin receptor signaling pathway	INS1, MARCKS, CTSD	0.554475
GOTERM_BP_FAT	GO:0007632~visual behavior	ITGB1, SLC1A2, ATP1A3	0.554475
GOTERM_CC_FAT	GO:0044391~ribosomal subunit	RPS4X, RPL12, RACK1, RPS3, RPS13	0.554539
GOTERM_BP_FAT	GO:0009914~hormone transport	FGB, SLC7A5, RAB1A, FGG, ANXA5, CPE, SLC3A2	0.555037
GOTERM_BP_FAT	GO:0006140~regulation of nucleotide metabolic process	INS1, EIF6, ENO1, MACROH2A1	0.556127
GOTERM_BP_FAT	GO:0071496~cellular response to external stimulus	SLC7A5, ALB, SLC1A2, LPL, RNASE4, ATP1A1, GAS6	0.556127
GOTERM_BP_FAT	GO:0002699~positive regulation of immune effector process	C3, HSPA8, PNP, CD81, LBP, HSPD1	0.558502
GOTERM_BP_FAT	GO:0097755~positive regulation of blood vessel diameter	ITGB1, INS1, APOE	0.558502
GOTERM_BP_FAT	GO:2000146~negative regulation of cell motility	CD63, IGFBP5, IGFBP3, SERPINF1, APOD, APOE	0.558502
GOTERM_BP_FAT	GO:2000146~negative regulation of cell motility	CD63, IGFBP5, IGFBP3, SERPINF1, APOD, APOE	0.558502
GOTERM_BP_FAT	GO:0046128~purine ribonucleoside metabolic process	PNP, AHCY, NME1	0.558502
GOTERM_BP_FAT	GO:0070661~leukocyte proliferation	PRDX2, PNP, CD81, RPS3, MSN, CLU, HSPD1	0.561937
GOTERM_BP_FAT	GO:0055114~oxidation-reduction process	INS1, TPI1, IDH1, CAT, SLC1A3, APOD, ENO1, PLA2G7	0.562149
GOTERM_CC_FAT	GO:0072686~mitotic spindle	TUBB2A, TUBB5, CLTC, RPS3	0.562374
GOTERM_CC_FAT	GO:0005819~spindle	TUBB2A, TUBB5, CLTC, RPS3, CALM1, MYH10, SEPTIN7	0.56373
GOTERM_BP_FAT	GO:0006417~regulation of translation	RPS4X, EIF6, IGFBP5, RACK1, RPS3, HBB-B1, VIM, EEF2	0.565412
GOTERM_BP_FAT	GO:0055072~iron ion homeostasis	ATP6V1A, FTL1, CP	0.566672
GOTERM_BP_FAT	GO:0048813~dendrite morphogenesis	ITGB1, MARCKS, CAMK2A, SEPTIN7	0.566672
GOTERM_BP_FAT	GO:1904064~positive regulation of cation transmembrane transport	SLC7A5, DPP6, LCN2, CALM1	0.566672
GOTERM_BP_FAT	GO:0043279~response to alkaloid	HSP90AA1, SLC1A2, SLC1A3, NCAM1	0.566672
GOTERM_BP_FAT	GO:0060537~muscle tissue development	ITGB1, HSPA8, CAMK2D, IGFBP5, DNER, NCAM1, MYH10, MYF5	0.566672
GOTERM_BP_FAT	GO:0022402~cell cycle process	ITGB1, INS1, HSPA8, CAMK2D, PDCD6IP, CAMK2A, CLTC, MACROH2A1, SEPTIN7, ACTB, GNAI1, TUBB5, RPS3, CALM1, MYH10	0.567734
GOTERM_BP_FAT	GO:0060359~response to ammonium ion	HSP90AA1, SLC1A2, SLC1A3, NCAM1	0.567734
GOTERM_BP_FAT	GO:0090130~tissue migration	ITGB1, CD63, ATP5F1B, SERPINF1, LCN2, APOE	0.567734
GOTERM_BP_FAT	GO:0051648~vesicle localization	HSPA8, RAB1A, SV2A, CLTC, SYP, ACTB	0.568367
GOTERM_BP_FAT	GO:1903510~mucopolysaccharide metabolic process	ITIH4, ITIH2, CLTC	0.568367
GOTERM_BP_FAT	GO:0014743~regulation of muscle hypertrophy	CAMK2D, GSN, IGFBP5	0.568367
GOTERM_BP_FAT	GO:0007565~female pregnancy	PRL7C1, IGFBP5, MUG1, PZP, A2M	0.57282
GOTERM_BP_FAT	GO:0010608~posttranscriptional regulation of gene expression	RPS4X, EIF6, IGFBP5, SRSF1, RACK1, RPS3, HBB-B1, VIM, EEF2	0.572953
GOTERM_BP_FAT	GO:0010632~regulation of epithelial cell migration	CD63, ATP5F1B, SERPINF1, LCN2, APOE	0.576173
GOTERM_BP_FAT	GO:0044843~cell cycle G1/S phase transition	ITGB1, HSPA8, CAMK2D, CAMK2A, ACTB	0.582991
GOTERM_BP_FAT	GO:0044843~cell cycle G1/S phase transition	ITGB1, HSPA8, CAMK2D, CAMK2A, ACTB	0.582991
GOTERM_BP_FAT	GO:0045936~negative regulation of phosphate metabolic process	YWHAE, TSG101, MGAT5, IGFBP3, RACK1, APOE, MACROH2A1, ACTB	0.582991
GOTERM_BP_FAT	GO:0010563~negative regulation of phosphorus metabolic process	YWHAE, TSG101, MGAT5, IGFBP3, RACK1, APOE, MACROH2A1, ACTB	0.582991
GOTERM_BP_FAT	GO:0043903~regulation of symbiosis, encompassing mutualism through parasitism	HSPA8, HSP90AA1, TSG101, GSN, HTRA1, APOE	0.590044
GOTERM_BP_FAT	GO:0046323~glucose import	INS1, SLC1A2, SEPTIN7	0.591239
GOTERM_BP_FAT	GO:1904063~negative regulation of cation transmembrane transport	YWHAE, CAMK2D, CALM1	0.591239
GOTERM_BP_FAT	GO:0042278~purine nucleoside metabolic process	PNP, AHCY, NME1	0.591239
GOTERM_CC_FAT	GO:0098552~side of membrane	FGB, ITGB1, SLC7A5, FGG, ANXA5, ATP6AP2, MSN, NCAM1, APOE, MFGE8, MYH10, GNAI1	0.592038
GOTERM_BP_FAT	GO:0006937~regulation of muscle contraction	HSP90AA1, ATP1A1, ENO1, CALM1	0.595658
GOTERM_BP_FAT	GO:0002456~T cell mediated immunity	HSPA8, PNP, CD81, HSPD1	0.595658
GOTERM_BP_FAT	GO:0050708~regulation of protein secretion	FGB, INS1, FGG, ANXA5, APOE, MYH10	0.596538
GOTERM_BP_FAT	GO:0050708~regulation of protein secretion	FGB, INS1, FGG, ANXA5, APOE, MYH10	0.596538
GOTERM_BP_FAT	GO:0050708~regulation of protein secretion	FGB, INS1, FGG, ANXA5, APOE, MYH10	0.596538
GOTERM_BP_FAT	GO:0050708~regulation of protein secretion	FGB, INS1, FGG, ANXA5, APOE, MYH10	0.596538
GOTERM_BP_FAT	GO:1904019~epithelial cell apoptotic process	FGB, GSN, FGG, GAS6	0.596985
GOTERM_BP_FAT	GO:0007034~vacuolar transport	HSPA8, TSG101, PSAP, CLU	0.596985
GOTERM_BP_FAT	GO:0006913~nucleocytoplasmic transport	YWHAE, HSPA8, HSP90AA1, HSP90AB1, EIF6, APOD, GAS6	0.598395
GOTERM_BP_FAT	GO:2001236~regulation of extrinsic apoptotic signaling pathway	FGB, PRDX2, FGG, ITM2C	0.598457
GOTERM_BP_FAT	GO:0051169~nuclear transport	YWHAE, HSPA8, HSP90AA1, HSP90AB1, EIF6, APOD, GAS6	0.598457
GOTERM_BP_FAT	GO:0050921~positive regulation of chemotaxis	FN1, LBP, GAS6, PLA2G7	0.598457
GOTERM_BP_FAT	GO:0001944~vasculature development	C3, ITGB1, ATP5F1B, SERPINF1, STAB1, FN1, TGFBI, APOE, APOB, MFGE8, MYH10	0.598457
GOTERM_BP_FAT	GO:0072358~cardiovascular system development	C3, ITGB1, ATP5F1B, SERPINF1, STAB1, FN1, TGFBI, APOE, APOB, MFGE8, MYH10	0.598457
GOTERM_CC_FAT	GO:0000775~chromosome, centromeric region	H2BC15, H4C16, MACROH2A1, SEPTIN7, ACTB	0.599557
GOTERM_MF_FAT	GO:0015291~secondary active transmembrane transporter activity	SLC7A5, SLC1A2, SLC1A3, SLC3A2, SLC39A8	0.600314
GOTERM_BP_FAT	GO:0006869~lipid transport	IGFBP3, PSAP, APOD, LBP, APOE, APOB, PLTP	0.60072
GOTERM_BP_FAT	GO:0071806~protein transmembrane transport	HSPA8, HSP90AA1, HSPD1	0.60072
GOTERM_BP_FAT	GO:0002819~regulation of adaptive immune response	C3, HSPA8, PNP, CD81, HSPD1	0.60072
GOTERM_BP_FAT	GO:0051345~positive regulation of hydrolase activity	ITGB1, GSN, PSAP, RACK1, RPS3, CALM1, CTSD, HSPD1	0.60072
GOTERM_BP_FAT	GO:0042098~T cell proliferation	PRDX2, PNP, CD81, RPS3, MSN	0.60072
GOTERM_BP_FAT	GO:0019229~regulation of vasoconstriction	FGB, ITGB1, FGG	0.60072
GOTERM_BP_FAT	GO:0042594~response to starvation	HSPA8, SLC7A5, ALB, RNASE4, GAS6	0.601143
GOTERM_BP_FAT	GO:0002683~negative regulation of immune system process	PRDX2, INS1, H4C16, HTRA1, SERPING1, APOD, A2M, NME1, C1QC	0.601143
GOTERM_BP_FAT	GO:0032675~regulation of interleukin-6 production	LPL, LBP, GAS6, HSPD1	0.601143
GOTERM_BP_FAT	GO:0045471~response to ethanol	HSPA8, ALDH2, ALDH1A1, CAT	0.603011
GOTERM_BP_FAT	GO:0032635~interleukin-6 production	LPL, LBP, GAS6, HSPD1	0.603011
GOTERM_BP_FAT	GO:0098876~vesicle-mediated transport to the plasma membrane	RAB10, RACK1, VAMP3	0.606555
GOTERM_BP_FAT	GO:0007405~neuroblast proliferation	ITGB1, RAB10, BCAN	0.606555
GOTERM_CC_FAT	GO:0032993~protein-DNA complex	H2BC15, H4C16, HNRNPK, MACROH2A1, ACTB	0.606641
GOTERM_BP_FAT	GO:0007613~memory	SERPINF1, LCN2, ATP1A3, APOE	0.609792
GOTERM_BP_FAT	GO:0007267~cell-cell signaling	FGB, RAB1A, SERPINE2, CLSTN3, CAMK2A, ANXA5, FGG, ATP6AP2, SLC1A3, ATP1A3, SYP, GNAI1, HNRNPK, SV2A, STAB1, RACK1, TNR, CPE, APOE	0.609792
GOTERM_BP_FAT	GO:0034767~positive regulation of ion transmembrane transport	SLC7A5, DPP6, LCN2, CALM1	0.614594
GOTERM_BP_FAT	GO:0007268~chemical synaptic transmission	HNRNPK, SERPINE2, CLSTN3, SV2A, CAMK2A, SLC1A3, TNR, ATP1A3, SYP, APOE, GNAI1	0.615424
GOTERM_BP_FAT	GO:0098916~anterograde trans-synaptic signaling	HNRNPK, SERPINE2, CLSTN3, SV2A, CAMK2A, SLC1A3, TNR, ATP1A3, SYP, APOE, GNAI1	0.615424
GOTERM_BP_FAT	GO:0051783~regulation of nuclear division	INS1, CLTC, MACROH2A1, GNAI1, ACTB	0.616733
GOTERM_BP_FAT	GO:0009790~embryo development	ITGB1, TPI1, SRSF1, ATP6AP2, FN1, ENO1, MACROH2A1, SEPTIN7, MARCKS, ALDH1A1, RACK1, APOB, A2M, MYH10, PLS1, MYF5	0.618589
GOTERM_BP_FAT	GO:0006942~regulation of striated muscle contraction	HSP90AA1, ATP1A1, CALM1	0.619025
GOTERM_BP_FAT	GO:0006942~regulation of striated muscle contraction	HSP90AA1, ATP1A1, CALM1	0.619025
GOTERM_BP_FAT	GO:0032890~regulation of organic acid transport	ITGB1, SLC7A5, SV2A	0.619025
GOTERM_BP_FAT	GO:0050728~negative regulation of inflammatory response	INS1, APOD, SLC39A8, APOE	0.620278
GOTERM_BP_FAT	GO:0046718~viral entry into host cell	GSN, SLC3A2, GAS6	0.621519
GOTERM_BP_FAT	GO:0071897~DNA biosynthetic process	CCT3, CAMK2D, HSP90AA1, HSP90AB1	0.622861
GOTERM_BP_FAT	GO:0071897~DNA biosynthetic process	CCT3, CAMK2D, HSP90AA1, HSP90AB1	0.622861
GOTERM_BP_FAT	GO:0006094~gluconeogenesis	TPI1, PGK2, ENO1	0.627178
GOTERM_BP_FAT	GO:0044409~entry into host	GSN, SLC3A2, GAS6	0.627178
GOTERM_BP_FAT	GO:0030260~entry into host cell	GSN, SLC3A2, GAS6	0.627178
GOTERM_BP_FAT	GO:0051806~entry into cell of other organism involved in symbiotic interaction	GSN, SLC3A2, GAS6	0.627178
GOTERM_BP_FAT	GO:0099537~trans-synaptic signaling	HNRNPK, SERPINE2, CLSTN3, SV2A, CAMK2A, SLC1A3, TNR, ATP1A3, SYP, APOE, GNAI1	0.627178
GOTERM_BP_FAT	GO:0050806~positive regulation of synaptic transmission	HNRNPK, SERPINE2, CLSTN3, SLC1A3, TNR, APOE	0.629249
GOTERM_MF_FAT	GO:0008238~exopeptidase activity	CPB2, CPE, CPA4	0.632372
GOTERM_BP_FAT	GO:1902904~negative regulation of supramolecular fiber organization	HSPA8, GSN, APOE, CLU	0.633345
GOTERM_BP_FAT	GO:0051828~entry into other organism involved in symbiotic interaction	GSN, SLC3A2, GAS6	0.635521
GOTERM_BP_FAT	GO:0001667~ameboidal-type cell migration	ITGB1, CD63, ATP5F1B, SERPINF1, LCN2, FN1, APOE	0.636201
GOTERM_BP_FAT	GO:0001667~ameboidal-type cell migration	ITGB1, CD63, ATP5F1B, SERPINF1, LCN2, FN1, APOE	0.636201
GOTERM_BP_FAT	GO:0006412~translation	RPS4X, EIF4A1, EIF6, IGFBP5, RPL12, RACK1, RPS3, HBB-B1, VIM, EEF2, RPS13	0.636256
GOTERM_BP_FAT	GO:0010769~regulation of cell morphogenesis involved in differentiation	OLFM1, MARCKS, FN1, TNR, VIM, APOE	0.636256
GOTERM_BP_FAT	GO:0016236~macroautophagy	RAB1A, PDCD6IP, CALM1, CTSD, RAB33B	0.636256
GOTERM_BP_FAT	GO:0051402~neuron apoptotic process	PRDX2, HSP90AB1, LCN2, APOE, CLU, HSPD1	0.638773
GOTERM_MF_FAT	GO:0030527~structural constituent of chromatin	H2BC15, H4C16, MACROH2A1	0.640249
GOTERM_BP_FAT	GO:0044282~small molecule catabolic process	AHCY, TPI1, ALDH2, ALDH1A1, APOE, ENO1	0.640911
GOTERM_BP_FAT	GO:0051271~negative regulation of cellular component movement	CD63, IGFBP5, IGFBP3, SERPINF1, APOD, APOE	0.640911
GOTERM_BP_FAT	GO:0051271~negative regulation of cellular component movement	CD63, IGFBP5, IGFBP3, SERPINF1, APOD, APOE	0.640911
GOTERM_BP_FAT	GO:0034764~positive regulation of transmembrane transport	SLC7A5, DPP6, LCN2, CALM1	0.640926
GOTERM_MF_FAT	GO:0003729~mRNA binding	HSP90AA1, HNRNPK, SRSF1, RPS3, MYH10, RPS13	0.641696
GOTERM_BP_FAT	GO:0001654~eye development	C3, GPM6A, SERPINF1, ALDH1A1, VIM, MYH10, MYF5	0.641996
GOTERM_BP_FAT	GO:0000082~G1/S transition of mitotic cell cycle	ITGB1, HSPA8, CAMK2D, CAMK2A	0.64643
GOTERM_BP_FAT	GO:0061136~regulation of proteasomal protein catabolic process	HSP90AB1, RACK1, APOE, CLU	0.64676
GOTERM_BP_FAT	GO:0010594~regulation of endothelial cell migration	ATP5F1B, SERPINF1, LCN2, APOE	0.64676
GOTERM_BP_FAT	GO:0061136~regulation of proteasomal protein catabolic process	HSP90AB1, RACK1, APOE, CLU	0.64676
GOTERM_BP_FAT	GO:0045665~negative regulation of neuron differentiation	ITGB1, TNR, VIM, APOE, ITM2C	0.646867
GOTERM_BP_FAT	GO:0006835~dicarboxylic acid transport	ITGB1, SLC1A2, SLC1A3	0.649447
GOTERM_BP_FAT	GO:0019319~hexose biosynthetic process	TPI1, PGK2, ENO1	0.649447
GOTERM_BP_FAT	GO:0061640~cytoskeleton-dependent cytokinesis	PDCD6IP, MYH10, SEPTIN7	0.649447
GOTERM_BP_FAT	GO:0002687~positive regulation of leukocyte migration	AOC3, LBP, GAS6, PLA2G7	0.654414
GOTERM_BP_FAT	GO:0072359~circulatory system development	ITGB1, CAMK2D, SERPINF1, FN1, C3, OLFM1, ATP5F1B, STAB1, CPE, NCAM1, APOE, TGFBI, APOB, MFGE8, MYH10	0.655122
GOTERM_BP_FAT	GO:0034766~negative regulation of ion transmembrane transport	YWHAE, CAMK2D, CALM1	0.65646
GOTERM_BP_FAT	GO:0006892~post-Golgi vesicle-mediated transport	RAB10, RACK1, VAMP3	0.65646
GOTERM_BP_FAT	GO:0099536~synaptic signaling	HNRNPK, SERPINE2, CLSTN3, SV2A, CAMK2A, SLC1A3, TNR, ATP1A3, SYP, APOE, GNAI1	0.65646
GOTERM_BP_FAT	GO:0050810~regulation of steroid biosynthetic process	APOE, ATP1A1, APOB	0.65646
GOTERM_BP_FAT	GO:0034329~cell junction assembly	ITGB1, PDCD6IP, FN1, APOD, ACTB	0.65646
GOTERM_BP_FAT	GO:0007626~locomotory behavior	PSAP, TNR, ATP1A3, ASL, APOE	0.657964
GOTERM_BP_FAT	GO:2001237~negative regulation of extrinsic apoptotic signaling pathway	FGB, PRDX2, FGG	0.658451
GOTERM_BP_FAT	GO:0000045~autophagosome assembly	RAB1A, CTSD, RAB33B	0.658451
GOTERM_BP_FAT	GO:0060998~regulation of dendritic spine development	MARCKS, HNRNPK, APOE	0.667513
GOTERM_BP_FAT	GO:0055088~lipid homeostasis	INS1, LPL, APOE, APOB	0.667705
GOTERM_BP_FAT	GO:0042632~cholesterol homeostasis	LPL, APOE, APOB	0.667866
GOTERM_BP_FAT	GO:0071347~cellular response to interleukin-1	FGB, FGG, FN1	0.667866
GOTERM_BP_FAT	GO:0010977~negative regulation of neuron projection development	TNR, VIM, APOE, ITM2C	0.667866
GOTERM_BP_FAT	GO:0050709~negative regulation of protein secretion	INS1, ANXA5, APOE	0.667866
GOTERM_BP_FAT	GO:0008285~negative regulation of cell proliferation	ITGB1, CPB2, PRDX4, TSG101, SERPINE2, IGFBP5, IGFBP3, SERPINF1, APOD, APOE	0.667866
GOTERM_BP_FAT	GO:0048193~Golgi vesicle transport	RAB10, RAB1A, RACK1, RAB33B, VAMP3	0.667866
GOTERM_BP_FAT	GO:1903707~negative regulation of hemopoiesis	PRDX2, H4C16, NME1, C1QC	0.667866
GOTERM_BP_FAT	GO:0006469~negative regulation of protein kinase activity	TSG101, APOE, MACROH2A1, ACTB	0.667866
GOTERM_BP_FAT	GO:1903707~negative regulation of hemopoiesis	PRDX2, H4C16, NME1, C1QC	0.667866
GOTERM_CC_FAT	GO:0030684~preribosome	RPS4X, EIF6, RPS13	0.67411
GOTERM_BP_FAT	GO:0007015~actin filament organization	MARCKS, GSN, PLS3, LCP1, MYH10, PLS1, HSP90B1	0.674619
GOTERM_BP_FAT	GO:0001525~angiogenesis	C3, ITGB1, ATP5F1B, SERPINF1, STAB1, FN1, TGFBI, MFGE8	0.674619
GOTERM_BP_FAT	GO:0055092~sterol homeostasis	LPL, APOE, APOB	0.675658
GOTERM_BP_FAT	GO:0007346~regulation of mitotic cell cycle	YWHAE, SDCBP, INS1, CAMK2D, CLTC, MACROH2A1, GNAI1, ACTB	0.676944
GOTERM_BP_FAT	GO:0007346~regulation of mitotic cell cycle	YWHAE, SDCBP, INS1, CAMK2D, CLTC, MACROH2A1, GNAI1, ACTB	0.676944
GOTERM_BP_FAT	GO:0007346~regulation of mitotic cell cycle	YWHAE, SDCBP, INS1, CAMK2D, CLTC, MACROH2A1, GNAI1, ACTB	0.676944
GOTERM_BP_FAT	GO:0070997~neuron death	PRDX2, HSP90AB1, LCN2, APOE, CLU, HSPD1	0.677335
GOTERM_BP_FAT	GO:0042310~vasoconstriction	FGB, ITGB1, FGG	0.677335
GOTERM_BP_FAT	GO:0097756~negative regulation of blood vessel diameter	FGB, ITGB1, FGG	0.677335
GOTERM_BP_FAT	GO:0034763~negative regulation of transmembrane transport	YWHAE, CAMK2D, CALM1	0.677335
GOTERM_BP_FAT	GO:0014015~positive regulation of gliogenesis	SLC7A5, SERPINE2, VIM	0.677335
GOTERM_BP_FAT	GO:0009119~ribonucleoside metabolic process	PNP, AHCY, NME1	0.677335
GOTERM_BP_FAT	GO:1904892~regulation of STAT cascade	PRL7C1, MGAT5, CAMK2A, CALM1	0.678897
GOTERM_BP_FAT	GO:0033043~regulation of organelle organization	CCT3, INS1, TSG101, GSN, PDCD6IP, CLTC, MSN, MACROH2A1, SEPTIN7, ACTB, GNAI1, RAB33B, SDCBP, RPS3, LCP1	0.680014
GOTERM_BP_FAT	GO:1901137~carbohydrate derivative biosynthetic process	PNP, TPI1, ATP5F1B, MGAT5, CLTC, SLC39A8, ENO1, ITM2C, NME1	0.683182
GOTERM_BP_FAT	GO:0030203~glycosaminoglycan metabolic process	ITIH4, ITIH2, CLTC	0.684621
GOTERM_BP_FAT	GO:0008610~lipid biosynthetic process	C3, GSTM1, EIF6, IDH1, ALDH1A1, LPL, APOE, ATP1A1, APOB	0.685561
GOTERM_BP_FAT	GO:0008610~lipid biosynthetic process	C3, GSTM1, EIF6, IDH1, ALDH1A1, LPL, APOE, ATP1A1, APOB	0.685561
GOTERM_BP_FAT	GO:0008610~lipid biosynthetic process	C3, GSTM1, EIF6, IDH1, ALDH1A1, LPL, APOE, ATP1A1, APOB	0.685561
GOTERM_BP_FAT	GO:0031669~cellular response to nutrient levels	SLC7A5, ALB, LPL, RNASE4, GAS6	0.686416
GOTERM_BP_FAT	GO:0046364~monosaccharide biosynthetic process	TPI1, PGK2, ENO1	0.691537
GOTERM_BP_FAT	GO:0050714~positive regulation of protein secretion	FGB, INS1, FGG, MYH10	0.691537
GOTERM_BP_FAT	GO:0051224~negative regulation of protein transport	INS1, ANXA5, APOD, APOE	0.691537
GOTERM_BP_FAT	GO:0051224~negative regulation of protein transport	INS1, ANXA5, APOD, APOE	0.691537
GOTERM_BP_FAT	GO:0002791~regulation of peptide secretion	FGB, INS1, FGG, ANXA5, APOE, MYH10	0.69752
GOTERM_BP_FAT	GO:0002791~regulation of peptide secretion	FGB, INS1, FGG, ANXA5, APOE, MYH10	0.69752
GOTERM_BP_FAT	GO:0002791~regulation of peptide secretion	FGB, INS1, FGG, ANXA5, APOE, MYH10	0.69752
GOTERM_BP_FAT	GO:0002791~regulation of peptide secretion	FGB, INS1, FGG, ANXA5, APOE, MYH10	0.69752
GOTERM_BP_FAT	GO:0014910~regulation of smooth muscle cell migration	CAMK2D, IGFBP5, IGFBP3	0.69752
GOTERM_BP_FAT	GO:0042116~macrophage activation	LBP, CLU, HSPD1	0.69752
GOTERM_BP_FAT	GO:0007612~learning	ITGB1, CLSTN3, TNR, ATP1A3	0.700552
GOTERM_BP_FAT	GO:0071396~cellular response to lipid	PRDX2, SLC7A5, HNRNPK, SERPINF1, MSN, LPL, VIM, LBP, ATP1A1, GNAI1	0.703727
GOTERM_BP_FAT	GO:1905037~autophagosome organization	RAB1A, CTSD, RAB33B	0.703834
GOTERM_BP_FAT	GO:0002698~negative regulation of immune effector process	INS1, HTRA1, SERPING1, A2M	0.705502
GOTERM_BP_FAT	GO:0007051~spindle organization	TUBB5, CLTC, RPS3, GNAI1	0.705502
GOTERM_BP_FAT	GO:1904950~negative regulation of establishment of protein localization	INS1, ANXA5, APOD, APOE	0.708658
GOTERM_BP_FAT	GO:1904950~negative regulation of establishment of protein localization	INS1, ANXA5, APOD, APOE	0.708658
GOTERM_BP_FAT	GO:0046427~positive regulation of JAK-STAT cascade	PRL7C1, CAMK2A, CALM1	0.708658
GOTERM_BP_FAT	GO:0001906~cell killing	C3, HSPA8, PNP, HSP90AB1, LYZ1	0.70966
GOTERM_BP_FAT	GO:2001020~regulation of response to DNA damage stimulus	PNP, HNRNPK, RPS3, CLU, ACTB	0.70966
GOTERM_BP_FAT	GO:0046651~lymphocyte proliferation	PRDX2, PNP, CD81, RPS3, MSN, HSPD1	0.709925
GOTERM_BP_FAT	GO:0046651~lymphocyte proliferation	PRDX2, PNP, CD81, RPS3, MSN, HSPD1	0.709925
GOTERM_BP_FAT	GO:0040013~negative regulation of locomotion	CD63, IGFBP5, IGFBP3, SERPINF1, APOD, APOE	0.709925
GOTERM_BP_FAT	GO:0040013~negative regulation of locomotion	CD63, IGFBP5, IGFBP3, SERPINF1, APOD, APOE	0.709925
GOTERM_BP_FAT	GO:0014706~striated muscle tissue development	ITGB1, HSPA8, CAMK2D, DNER, NCAM1, MYH10, MYF5	0.713379
GOTERM_BP_FAT	GO:0045580~regulation of T cell differentiation	PRDX2, HSP90AA1, PNP, ACTB	0.713752
GOTERM_BP_FAT	GO:0060041~retina development in camera-type eye	C3, GPM6A, SERPINF1, MYH10	0.715362
GOTERM_BP_FAT	GO:0070838~divalent metal ion transport	YWHAE, CAMK2D, CAMK2A, LCN2, SLC39A8, GAS6, CALM1	0.715933
GOTERM_BP_FAT	GO:0050673~epithelial cell proliferation	CPB2, IGFBP5, IGFBP3, SERPINF1, HTRA1, APOE, NME1	0.715933
GOTERM_BP_FAT	GO:0050673~epithelial cell proliferation	CPB2, IGFBP5, IGFBP3, SERPINF1, HTRA1, APOE, NME1	0.715933
GOTERM_BP_FAT	GO:0032943~mononuclear cell proliferation	PRDX2, PNP, CD81, RPS3, MSN, HSPD1	0.716853
GOTERM_BP_FAT	GO:0032943~mononuclear cell proliferation	PRDX2, PNP, CD81, RPS3, MSN, HSPD1	0.716853
GOTERM_BP_FAT	GO:0032755~positive regulation of interleukin-6 production	LPL, LBP, HSPD1	0.716969
GOTERM_BP_FAT	GO:0031329~regulation of cellular catabolic process	SLC7A5, INS1, HSP90AB1, CD81, IDH1, IGFBP3, RACK1, APOE, CLU	0.717143
GOTERM_MF_FAT	GO:0008514~organic anion transmembrane transporter activity	SLC7A5, SLC1A2, SLC1A3, SLC3A2	0.72038
GOTERM_BP_FAT	GO:0002792~negative regulation of peptide secretion	INS1, ANXA5, APOE	0.723568
GOTERM_BP_FAT	GO:0072511~divalent inorganic cation transport	YWHAE, CAMK2D, CAMK2A, LCN2, SLC39A8, GAS6, CALM1	0.723568
GOTERM_BP_FAT	GO:0072676~lymphocyte migration	MSN, APOD, GAS6	0.723568
GOTERM_BP_FAT	GO:0002690~positive regulation of leukocyte chemotaxis	LBP, GAS6, PLA2G7	0.723568
GOTERM_BP_FAT	GO:0033673~negative regulation of kinase activity	TSG101, APOE, MACROH2A1, ACTB	0.724637
GOTERM_BP_FAT	GO:0007369~gastrulation	ITGB1, RACK1, FN1, MACROH2A1	0.724637
GOTERM_BP_FAT	GO:0031331~positive regulation of cellular catabolic process	INS1, CD81, IGFBP3, RACK1, APOE, CLU	0.727286
GOTERM_BP_FAT	GO:0051338~regulation of transferase activity	INS1, HSP90AA1, TSG101, HSP90AB1, RPS3, APOE, GAS6, MACROH2A1, ACTB	0.727286
GOTERM_BP_FAT	GO:0048524~positive regulation of viral process	HSPA8, TSG101, APOE	0.735088
GOTERM_BP_FAT	GO:0043502~regulation of muscle adaptation	CAMK2D, GSN, IGFBP5	0.735088
GOTERM_BP_FAT	GO:0014909~smooth muscle cell migration	CAMK2D, IGFBP5, IGFBP3	0.742458
GOTERM_BP_FAT	GO:0022414~reproductive process	CCT3, ITGB1, HSPA8, RAB1A, HSP90AB1, IGFBP5, SERPINE2, IDH1, SERPINF1, PZP, HTRA1, SEPTIN7, C3, PRL7C1, PRDX4, HNRNPK, MUG1, PSAP, APOB, MFGE8, A2M, FSIP2	0.745042
GOTERM_BP_FAT	GO:0044770~cell cycle phase transition	ITGB1, HSPA8, CAMK2D, CAMK2A, CALM1, MACROH2A1, ACTB	0.747879
GOTERM_BP_FAT	GO:0030097~hemopoiesis	HSP90AA1, CD81, HBB-B1, EEF2, ACTB, NME1, PRDX2, PNP, H4C16, EIF6, PSAP, GAS6, C1QC	0.748636
GOTERM_BP_FAT	GO:0000003~reproduction	CCT3, ITGB1, HSPA8, RAB1A, HSP90AB1, IGFBP5, SERPINE2, IDH1, SERPINF1, PZP, HTRA1, SEPTIN7, C3, PRL7C1, PRDX4, HNRNPK, MUG1, PSAP, APOB, MFGE8, A2M, FSIP2	0.748636
GOTERM_BP_FAT	GO:0045860~positive regulation of protein kinase activity	INS1, HSP90AA1, HSP90AB1, RPS3, GAS6	0.752611
GOTERM_BP_FAT	GO:0055017~cardiac muscle tissue growth	CAMK2D, NCAM1, MYH10	0.760578
GOTERM_BP_FAT	GO:0045638~negative regulation of myeloid cell differentiation	H4C16, NME1, C1QC	0.760578
GOTERM_BP_FAT	GO:1900006~positive regulation of dendrite development	MARCKS, HNRNPK, APOE	0.765622
GOTERM_BP_FAT	GO:0044259~multicellular organismal macromolecule metabolic process	ITGB1, FN1, VIM	0.765622
GOTERM_BP_FAT	GO:0032963~collagen metabolic process	ITGB1, FN1, VIM	0.765622
GOTERM_CC_FAT	GO:0010008~endosome membrane	RAB10, CD63, TSG101, ATP6AP2, CTSD, PLD3, VAMP3	0.768533
GOTERM_BP_FAT	GO:0030301~cholesterol transport	APOE, APOB, PLTP	0.772248
GOTERM_BP_FAT	GO:0044262~cellular carbohydrate metabolic process	INS1, TPI1, IMPA2, IDH1, IGFBP3	0.772248
GOTERM_BP_FAT	GO:0009116~nucleoside metabolic process	PNP, AHCY, NME1	0.772248
GOTERM_BP_FAT	GO:0043534~blood vessel endothelial cell migration	ITGB1, ATP5F1B, APOE	0.778288
GOTERM_BP_FAT	GO:0006022~aminoglycan metabolic process	ITIH4, ITIH2, CLTC	0.778288
GOTERM_BP_FAT	GO:0048024~regulation of mRNA splicing, via spliceosome	HSPA8, HNRNPK, PRDX6	0.778288
GOTERM_BP_FAT	GO:0009152~purine ribonucleotide biosynthetic process	PNP, ATP5F1B, ENO1, NME1	0.779389
GOTERM_BP_FAT	GO:0009267~cellular response to starvation	SLC7A5, ALB, RNASE4, GAS6	0.780655
GOTERM_BP_FAT	GO:1902532~negative regulation of intracellular signal transduction	ITGB1, SERPINE2, RACK1, SLC39A8, APOE, ENO1, CALM1, CLU	0.780779
GOTERM_BP_FAT	GO:0002703~regulation of leukocyte mediated immunity	C3, HSPA8, PNP, CD81, HSPD1	0.785279
GOTERM_MF_FAT	GO:0003735~structural constituent of ribosome	RPS4X, RPL12, RPS3, RPS13	0.787029
GOTERM_BP_FAT	GO:1903050~regulation of proteolysis involved in cellular protein catabolic process	HSP90AB1, RACK1, APOE, CLU	0.788031
GOTERM_BP_FAT	GO:1903050~regulation of proteolysis involved in cellular protein catabolic process	HSP90AB1, RACK1, APOE, CLU	0.788031
GOTERM_BP_FAT	GO:0014897~striated muscle hypertrophy	CAMK2D, GSN, IGFBP5	0.788031
GOTERM_BP_FAT	GO:0070507~regulation of microtubule cytoskeleton organization	PDCD6IP, CLTC, RPS3, GNAI1	0.788031
GOTERM_BP_FAT	GO:0035265~organ growth	CAMK2D, PSAP, NCAM1, MYH10	0.792069
GOTERM_BP_FAT	GO:0033555~multicellular organismal response to stress	ATP1A3, NCAM1, APOE	0.795586
GOTERM_BP_FAT	GO:0015918~sterol transport	APOE, APOB, PLTP	0.801492
GOTERM_BP_FAT	GO:0008306~associative learning	ITGB1, TNR, ATP1A3	0.801492
GOTERM_BP_FAT	GO:0002520~immune system development	HSP90AA1, CD81, HBB-B1, EEF2, ACTB, HSPD1, NME1, PRDX2, PNP, H4C16, EIF6, PSAP, GAS6, C1QC	0.801492
GOTERM_BP_FAT	GO:0002521~leukocyte differentiation	PRDX2, HSP90AA1, PNP, CD81, PSAP, GAS6, ACTB, NME1, C1QC	0.801492
GOTERM_BP_FAT	GO:0051952~regulation of amine transport	ITGB1, SLC7A5, SV2A	0.801492
GOTERM_BP_FAT	GO:0060419~heart growth	CAMK2D, NCAM1, MYH10	0.801492
GOTERM_BP_FAT	GO:0014896~muscle hypertrophy	CAMK2D, GSN, IGFBP5	0.801492
GOTERM_BP_FAT	GO:1902106~negative regulation of leukocyte differentiation	PRDX2, NME1, C1QC	0.801492
GOTERM_BP_FAT	GO:0019218~regulation of steroid metabolic process	APOE, ATP1A1, APOB	0.801492
GOTERM_BP_FAT	GO:0051225~spindle assembly	TUBB5, CLTC, RPS3	0.801492
GOTERM_MF_FAT	GO:0008509~anion transmembrane transporter activity	SLC7A5, TTYH1, SLC1A2, SLC1A3, SLC3A2	0.801501
GOTERM_MF_FAT	GO:0042826~histone deacetylase binding	YWHAE, HSP90AA1, HSP90AB1	0.801501
GOTERM_MF_FAT	GO:0030295~protein kinase activator activity	INS1, GAS6, CALM1	0.801501
GOTERM_BP_FAT	GO:0070555~response to interleukin-1	FGB, FGG, FN1	0.805126
GOTERM_BP_FAT	GO:2000278~regulation of DNA biosynthetic process	CCT3, CAMK2D, HSP90AA1	0.805126
GOTERM_BP_FAT	GO:0001933~negative regulation of protein phosphorylation	TSG101, IGFBP3, RACK1, APOE, MACROH2A1, ACTB	0.805126
GOTERM_BP_FAT	GO:0009127~purine nucleoside monophosphate biosynthetic process	PNP, ATP5F1B, ENO1	0.805126
GOTERM_BP_FAT	GO:0009168~purine ribonucleoside monophosphate biosynthetic process	PNP, ATP5F1B, ENO1	0.805126
GOTERM_BP_FAT	GO:0097696~STAT cascade	PRL7C1, MGAT5, CAMK2A, CALM1	0.805126
GOTERM_CC_FAT	GO:0044441~ciliary part	MARCKS, HSP90AA1, PGK2, TUBA3B, CALM1, SEPTIN7, HSPD1, FSIP2	0.806624
GOTERM_MF_FAT	GO:0015293~symporter activity	SLC1A2, SLC1A3, SLC39A8	0.808338
GOTERM_BP_FAT	GO:1902107~positive regulation of leukocyte differentiation	HSP90AA1, PNP, GAS6, ACTB	0.811132
GOTERM_CC_FAT	GO:0098802~plasma membrane receptor complex	ITGB1, OLFM1, SDCBP	0.811723
GOTERM_CC_FAT	GO:0034702~ion channel complex	OLFM1, DPP6, TTYH1, CALM1	0.811723
GOTERM_CC_FAT	GO:0034703~cation channel complex	OLFM1, DPP6, CALM1	0.811723
GOTERM_CC_FAT	GO:0005730~nucleolus	RPS4X, HSPA8, TSG101, EIF6, RPL12, RPS3, MACROH2A1, CARF, GNAI1, RPS13	0.811723
GOTERM_CC_FAT	GO:0005929~cilium	RAB10, MARCKS, HSP90AA1, PGK2, ATP1A1, TUBA3B, CALM1, SEPTIN7, HSPD1, FSIP2	0.811723
GOTERM_CC_FAT	GO:0042175~nuclear outer membrane-endoplasmic reticulum membrane network	RAB10, SDCBP, RTN3, RAB1A, CAMK2D, TTYH1, CLSTN3, ATP6AP2, ANKS4B, ENO1, PLD3, HSP90B1	0.811723
GOTERM_CC_FAT	GO:0005789~endoplasmic reticulum membrane	RAB10, SDCBP, RTN3, RAB1A, CAMK2D, TTYH1, CLSTN3, ATP6AP2, ANKS4B, PLD3, HSP90B1	0.811723
GOTERM_CC_FAT	GO:0005681~spliceosomal complex	HSPA8, HNRNPK, SRSF1	0.811723
GOTERM_CC_FAT	GO:0098687~chromosomal region	H2BC15, H4C16, MACROH2A1, SEPTIN7, ACTB	0.811723
GOTERM_CC_FAT	GO:0005815~microtubule organizing center	ACTR1A, MARCKS, TSG101, PDCD6IP, TUBA3B, CALM1, MACROH2A1, GNAI1, NME1	0.811723
GOTERM_CC_FAT	GO:0005813~centrosome	ACTR1A, MARCKS, TSG101, PDCD6IP, CALM1, MACROH2A1, GNAI1, NME1	0.811723
GOTERM_CC_FAT	GO:0031966~mitochondrial membrane	LDHB, ATP5F1B, RPS3, SLC1A3, ASL, CALM1, CLU, HSPD1, NME1	0.811723
GOTERM_CC_FAT	GO:0031967~organelle envelope	ANXA4, SLC1A3, ENO1, CLU, HSPD1, NME1, LDHB, SDCBP, TUBB5, ATP5F1B, RPS3, ASL, APOE, CALM1	0.811723
GOTERM_CC_FAT	GO:0031975~envelope	ANXA4, SLC1A3, ENO1, CLU, HSPD1, NME1, LDHB, SDCBP, TUBB5, ATP5F1B, RPS3, ASL, APOE, CALM1	0.811723
GOTERM_CC_FAT	GO:0005740~mitochondrial envelope	LDHB, ATP5F1B, RPS3, SLC1A3, ASL, CALM1, CLU, HSPD1, NME1	0.811723
GOTERM_CC_FAT	GO:0005743~mitochondrial inner membrane	LDHB, ATP5F1B, RPS3, SLC1A3, CLU, HSPD1	0.811723
GOTERM_CC_FAT	GO:0005759~mitochondrial matrix	ATP5F1B, ALDH2, RPS3, HSPD1	0.811723
GOTERM_CC_FAT	GO:0019866~organelle inner membrane	LDHB, ATP5F1B, RPS3, SLC1A3, CLU, HSPD1	0.811723
GOTERM_CC_FAT	GO:0044429~mitochondrial part	LDHB, ATP5F1B, ALDH2, RPS3, SLC1A3, ASL, CALM1, CLU, HSPD1, NME1	0.811723
GOTERM_CC_FAT	GO:0005635~nuclear envelope	SDCBP, TUBB5, ANXA4, APOE, ENO1	0.811723
GOTERM_BP_FAT	GO:0002757~immune response-activating signal transduction	YWHAE, C3, CD81, RPS3, LBP, HSPD1	0.817546
GOTERM_BP_FAT	GO:0002757~immune response-activating signal transduction	YWHAE, C3, CD81, RPS3, LBP, HSPD1	0.817546
GOTERM_BP_FAT	GO:0046165~alcohol biosynthetic process	IMPA2, APOE, APOB	0.822915
GOTERM_BP_FAT	GO:0002793~positive regulation of peptide secretion	FGB, INS1, FGG, MYH10	0.822915
GOTERM_BP_FAT	GO:0045596~negative regulation of cell differentiation	ITGB1, PRDX2, H4C16, IGFBP5, TNR, VIM, APOE, ACTB, ITM2C, NME1, C1QC	0.822915
GOTERM_BP_FAT	GO:0032412~regulation of ion transmembrane transporter activity	YWHAE, ITGB1, CAMK2D, CALM1	0.822915
GOTERM_BP_FAT	GO:0006470~protein dephosphorylation	YWHAE, MGAT5, CALM1, HSP90B1	0.827232
GOTERM_BP_FAT	GO:0014812~muscle cell migration	CAMK2D, IGFBP5, IGFBP3	0.827232
GOTERM_BP_FAT	GO:0006164~purine nucleotide biosynthetic process	PNP, ATP5F1B, ENO1, NME1	0.827232
GOTERM_BP_FAT	GO:0001704~formation of primary germ layer	ITGB1, FN1, MACROH2A1	0.827232
GOTERM_BP_FAT	GO:0090287~regulation of cellular response to growth factor stimulus	ITGB1, CD63, SDCBP, HSP90AB1, HTRA1	0.827232
GOTERM_BP_FAT	GO:0051258~protein polymerization	FGB, HSP90AA1, GSN, FGG, RPS3	0.828443
GOTERM_BP_FAT	GO:0051347~positive regulation of transferase activity	INS1, HSP90AA1, HSP90AB1, RPS3, APOE, GAS6	0.828443
GOTERM_BP_FAT	GO:0034330~cell junction organization	ITGB1, PDCD6IP, FN1, APOD, ACTB	0.828443
GOTERM_BP_FAT	GO:0051258~protein polymerization	FGB, HSP90AA1, GSN, FGG, RPS3	0.828443
GOTERM_BP_FAT	GO:0008286~insulin receptor signaling pathway	INS1, MARCKS, CTSD	0.828862
GOTERM_BP_FAT	GO:0048534~hematopoietic or lymphoid organ development	HSP90AA1, CD81, HBB-B1, EEF2, ACTB, NME1, PRDX2, PNP, H4C16, EIF6, PSAP, GAS6, C1QC	0.830546
GOTERM_BP_FAT	GO:0009260~ribonucleotide biosynthetic process	PNP, ATP5F1B, ENO1, NME1	0.830546
GOTERM_BP_FAT	GO:0072503~cellular divalent inorganic cation homeostasis	YWHAE, CAMK2D, SV2A, MT2, SLC39A8, APOE, CALM1	0.830573
GOTERM_BP_FAT	GO:0071363~cellular response to growth factor stimulus	ITGB1, CD63, SDCBP, HSP90AB1, CAT, HTRA1, RACK1, RPS3, GAS6	0.830573
GOTERM_BP_FAT	GO:0030072~peptide hormone secretion	FGB, RAB1A, FGG, ANXA5, CPE	0.830912
GOTERM_BP_FAT	GO:0045582~positive regulation of T cell differentiation	HSP90AA1, PNP, ACTB	0.833215
GOTERM_BP_FAT	GO:0051588~regulation of neurotransmitter transport	ITGB1, CAMK2A, SYP	0.833215
GOTERM_BP_FAT	GO:0023061~signal release	FGB, RAB1A, SV2A, FGG, ANXA5, CPE, SYP	0.835115
GOTERM_BP_FAT	GO:2000021~regulation of ion homeostasis	CAMK2D, ALB, RACK1, CALM1	0.837589
GOTERM_BP_FAT	GO:0051348~negative regulation of transferase activity	TSG101, APOE, MACROH2A1, ACTB	0.837589
GOTERM_MF_FAT	GO:0015079~potassium ion transmembrane transporter activity	ATP4A, ATP1A3, ATP1A1	0.839181
GOTERM_MF_FAT	GO:0005319~lipid transporter activity	APOE, APOB, PLTP	0.839181
GOTERM_MF_FAT	GO:0004175~endopeptidase activity	C1S2, C1RA, HTRA1, PRSS59, HP, CTSD	0.839181
GOTERM_MF_FAT	GO:0008237~metallopeptidase activity	CPB2, CPE, CPA4	0.839181
GOTERM_MF_FAT	GO:0019209~kinase activator activity	INS1, GAS6, CALM1	0.839181
GOTERM_MF_FAT	GO:0008047~enzyme activator activity	INS1, IGFBP3, RACK1, FN1, APOE, GAS6, CALM1	0.839181
GOTERM_BP_FAT	GO:0008585~female gonad development	HNRNPK, IDH1, A2M	0.842282
GOTERM_BP_FAT	GO:0002764~immune response-regulating signaling pathway	YWHAE, C3, CD81, RPS3, LBP, HSPD1	0.842437
GOTERM_BP_FAT	GO:0002764~immune response-regulating signaling pathway	YWHAE, C3, CD81, RPS3, LBP, HSPD1	0.842437
GOTERM_BP_FAT	GO:0015837~amine transport	ITGB1, SLC7A5, SV2A	0.843727
GOTERM_BP_FAT	GO:1900182~positive regulation of protein localization to nucleus	INS1, HSP90AA1, HSP90AB1	0.843727
GOTERM_BP_FAT	GO:0072522~purine-containing compound biosynthetic process	PNP, ATP5F1B, ENO1, NME1	0.844492
GOTERM_BP_FAT	GO:0030217~T cell differentiation	PRDX2, HSP90AA1, PNP, PSAP, ACTB	0.844669
GOTERM_BP_FAT	GO:0045739~positive regulation of DNA repair	PNP, RPS3, ACTB	0.848492
GOTERM_BP_FAT	GO:0003006~developmental process involved in reproduction	C3, RAB1A, PRDX4, HNRNPK, HSP90AB1, SERPINE2, IDH1, SERPINF1, PSAP, HTRA1, A2M, FSIP2	0.848492
GOTERM_BP_FAT	GO:0042102~positive regulation of T cell proliferation	PNP, CD81, RPS3	0.852005
GOTERM_BP_FAT	GO:1900180~regulation of protein localization to nucleus	INS1, HSP90AA1, HSP90AB1, APOD	0.852673
GOTERM_BP_FAT	GO:1900180~regulation of protein localization to nucleus	INS1, HSP90AA1, HSP90AB1, APOD	0.852673
GOTERM_BP_FAT	GO:0046390~ribose phosphate biosynthetic process	PNP, ATP5F1B, ENO1, NME1	0.852673
GOTERM_BP_FAT	GO:0009416~response to light stimulus	ITGB1, CAT, SLC1A2, SLC1A3, ATP1A3	0.858207
GOTERM_BP_FAT	GO:0032434~regulation of proteasomal ubiquitin-dependent protein catabolic process	HSP90AB1, RACK1, CLU	0.858207
GOTERM_BP_FAT	GO:0002688~regulation of leukocyte chemotaxis	LBP, GAS6, PLA2G7	0.858207
GOTERM_BP_FAT	GO:0046545~development of primary female sexual characteristics	HNRNPK, IDH1, A2M	0.858207
GOTERM_BP_FAT	GO:0002429~immune response-activating cell surface receptor signaling pathway	C3, CD81, RPS3, LBP	0.860811
GOTERM_BP_FAT	GO:0044772~mitotic cell cycle phase transition	ITGB1, HSPA8, CAMK2D, CAMK2A, CALM1, ACTB	0.863157
GOTERM_BP_FAT	GO:0044772~mitotic cell cycle phase transition	ITGB1, HSPA8, CAMK2D, CAMK2A, CALM1, ACTB	0.863157
GOTERM_BP_FAT	GO:0051149~positive regulation of muscle cell differentiation	IGFBP3, ACTB, MYF5	0.863157
GOTERM_BP_FAT	GO:0048762~mesenchymal cell differentiation	OLFM1, SDCBP, FN1, NCAM1	0.864854
GOTERM_BP_FAT	GO:0097305~response to alcohol	HSPA8, ALDH2, ALDH1A1, CAT	0.867358
GOTERM_BP_FAT	GO:0009156~ribonucleoside monophosphate biosynthetic process	PNP, ATP5F1B, ENO1	0.868905
GOTERM_BP_FAT	GO:0008203~cholesterol metabolic process	CAT, APOE, APOB	0.8708
GOTERM_BP_FAT	GO:0000723~telomere maintenance	CCT3, HSP90AA1, HSP90AB1	0.8708
GOTERM_BP_FAT	GO:0050920~regulation of chemotaxis	FN1, LBP, GAS6, PLA2G7	0.8708
GOTERM_BP_FAT	GO:0007067~mitotic nuclear division	INS1, CLTC, MACROH2A1, GNAI1, ACTB	0.871363
GOTERM_BP_FAT	GO:0006605~protein targeting	YWHAE, HSPA8, HSP90AA1, HSP90AB1, APOD, CLU, HSPD1	0.876374
GOTERM_BP_FAT	GO:0006605~protein targeting	YWHAE, HSPA8, HSP90AA1, HSP90AB1, APOD, CLU, HSPD1	0.876374
GOTERM_BP_FAT	GO:0051052~regulation of DNA metabolic process	CCT3, CAMK2D, HSP90AA1, PNP, IGFBP3, RPS3, ACTB	0.876374
GOTERM_BP_FAT	GO:0006605~protein targeting	YWHAE, HSPA8, HSP90AA1, HSP90AB1, APOD, CLU, HSPD1	0.876374
GOTERM_BP_FAT	GO:0051052~regulation of DNA metabolic process	CCT3, CAMK2D, HSP90AA1, PNP, IGFBP3, RPS3, ACTB	0.876374
GOTERM_BP_FAT	GO:0017015~regulation of transforming growth factor beta receptor signaling pathway	SDCBP, HSP90AB1, HTRA1	0.876374
GOTERM_BP_FAT	GO:0045824~negative regulation of innate immune response	INS1, SERPING1, A2M	0.877423
GOTERM_BP_FAT	GO:0043500~muscle adaptation	CAMK2D, GSN, IGFBP5	0.877423
GOTERM_BP_FAT	GO:0060291~long-term synaptic potentiation	HNRNPK, SERPINE2, TNR, APOE	0.877423
GOTERM_BP_FAT	GO:0070848~response to growth factor	ITGB1, CD63, SDCBP, HSP90AB1, CAT, HTRA1, RACK1, RPS3, GAS6	0.879733
GOTERM_BP_FAT	GO:0033674~positive regulation of kinase activity	INS1, HSP90AA1, HSP90AB1, RPS3, GAS6	0.88282
GOTERM_BP_FAT	GO:0044257~cellular protein catabolic process	TSG101, PDCD6IP, HSP90AB1, CD81, PSAP, RACK1, APOE, CLU, HSP90B1	0.886699
GOTERM_BP_FAT	GO:0070482~response to oxygen levels	ATP6V1A, SLC7A5, CAMK2D, CAT, ENO1, HSP90B1	0.887356
GOTERM_CC_FAT	GO:0000785~chromatin	H2BC15, H4C16, HNRNPK, IGFBP3, MACROH2A1, ACTB	0.888074
GOTERM_BP_FAT	GO:1903844~regulation of cellular response to transforming growth factor beta stimulus	SDCBP, HSP90AB1, HTRA1	0.888606
GOTERM_BP_FAT	GO:1902652~secondary alcohol metabolic process	CAT, APOE, APOB	0.889905
GOTERM_BP_FAT	GO:0032200~telomere organization	CCT3, HSP90AA1, HSP90AB1	0.889905
GOTERM_BP_FAT	GO:0031396~regulation of protein ubiquitination	HSP90AA1, HSP90AB1, RPS3, CLU	0.889905
GOTERM_BP_FAT	GO:0050768~negative regulation of neurogenesis	ITGB1, TNR, VIM, APOE, ITM2C	0.889905
GOTERM_BP_FAT	GO:0072507~divalent inorganic cation homeostasis	YWHAE, CAMK2D, SV2A, MT2, SLC39A8, APOE, CALM1	0.889905
GOTERM_BP_FAT	GO:1901657~glycosyl compound metabolic process	PNP, AHCY, NME1	0.889905
GOTERM_BP_FAT	GO:0032273~positive regulation of protein polymerization	HSP90AA1, GSN, RPS3	0.889905
GOTERM_BP_FAT	GO:0006606~protein import into nucleus	HSPA8, HSP90AA1, HSP90AB1, APOD	0.890792
GOTERM_BP_FAT	GO:1902593~single-organism nuclear import	HSPA8, HSP90AA1, HSP90AB1, APOD	0.890792
GOTERM_BP_FAT	GO:1902593~single-organism nuclear import	HSPA8, HSP90AA1, HSP90AB1, APOD	0.890792
GOTERM_BP_FAT	GO:0006606~protein import into nucleus	HSPA8, HSP90AA1, HSP90AB1, APOD	0.890792
GOTERM_BP_FAT	GO:0022618~ribonucleoprotein complex assembly	HSP90AA1, HSP90AB1, EIF6, SRSF1	0.890792
GOTERM_BP_FAT	GO:0043467~regulation of generation of precursor metabolites and energy	INS1, EIF6, MACROH2A1	0.893072
GOTERM_BP_FAT	GO:0002768~immune response-regulating cell surface receptor signaling pathway	C3, CD81, RPS3, LBP	0.893072
GOTERM_BP_FAT	GO:0044839~cell cycle G2/M phase transition	CAMK2D, CALM1, MACROH2A1	0.893072
GOTERM_BP_FAT	GO:0043433~negative regulation of sequence-specific DNA binding transcription factor activity	PRDX2, ANXA4, CAT	0.893072
GOTERM_BP_FAT	GO:0000910~cytokinesis	PDCD6IP, MYH10, SEPTIN7	0.897981
GOTERM_BP_FAT	GO:0001837~epithelial to mesenchymal transition	OLFM1, SDCBP, NCAM1	0.897981
GOTERM_BP_FAT	GO:0009890~negative regulation of biosynthetic process	INS1, HSPA8, HBB-Y, TSG101, IGFBP5, CLTC, FN1, ENO1, ATP1A1, MACROH2A1, HSPD1, SDCBP, HNRNPK, EIF6, RACK1, RPS3, APOE, GAS6, ITM2C	0.897981
GOTERM_BP_FAT	GO:0044744~protein targeting to nucleus	HSPA8, HSP90AA1, HSP90AB1, APOD	0.8985
GOTERM_BP_FAT	GO:0044744~protein targeting to nucleus	HSPA8, HSP90AA1, HSP90AB1, APOD	0.8985
GOTERM_BP_FAT	GO:0007265~Ras protein signal transduction	ITGB1, SDCBP, CAMK2D, APOE, RAB33B	0.900713
GOTERM_BP_FAT	GO:0050684~regulation of mRNA processing	HSPA8, HNRNPK, PRDX6	0.901615
GOTERM_BP_FAT	GO:0044702~single organism reproductive process	CCT3, ITGB1, HSPA8, RAB1A, HSP90AB1, SERPINE2, IDH1, SERPINF1, PZP, HTRA1, SEPTIN7, PRDX4, HNRNPK, MUG1, PSAP, APOB, MFGE8, A2M, FSIP2	0.906447
GOTERM_BP_FAT	GO:0042326~negative regulation of phosphorylation	TSG101, IGFBP3, RACK1, APOE, MACROH2A1, ACTB	0.908528
GOTERM_BP_FAT	GO:0009314~response to radiation	ITGB1, PNP, CAT, SLC1A2, SLC1A3, ATP1A3	0.912038
GOTERM_BP_FAT	GO:0051170~nuclear import	HSPA8, HSP90AA1, HSP90AB1, APOD	0.913286
GOTERM_BP_FAT	GO:0051147~regulation of muscle cell differentiation	IGFBP3, FLOT2, ACTB, MYF5	0.913286
GOTERM_BP_FAT	GO:0051170~nuclear import	HSPA8, HSP90AA1, HSP90AB1, APOD	0.913286
GOTERM_BP_FAT	GO:0045637~regulation of myeloid cell differentiation	H4C16, EIF6, NME1, C1QC	0.913886
GOTERM_BP_FAT	GO:0006611~protein export from nucleus	YWHAE, EIF6, GAS6	0.918493
GOTERM_BP_FAT	GO:0046879~hormone secretion	FGB, RAB1A, FGG, ANXA5, CPE	0.920986
GOTERM_BP_FAT	GO:0090276~regulation of peptide hormone secretion	FGB, FGG, ANXA5	0.920986
GOTERM_BP_FAT	GO:0046883~regulation of hormone secretion	FGB, FGG, ANXA5	0.920986
GOTERM_BP_FAT	GO:0045055~regulated exocytosis	RAB10, SV2A, SYP, VAMP3	0.920986
GOTERM_BP_FAT	GO:0006464~cellular protein modification process	ITGB1, YWHAE, INS1, CAMK2D, TSG101, HSP90AB1, CD81, CAMK2A, ATP1A3, HBB-B1, CLU, MACROH2A1, ACTB, HSP90B1, C3, PRDX2, PRDX4, MGAT5, PSAP, RACK1, RPS3, SLC39A8, APOE, FGB, HSP90AA1, GSN, IGFBP3, ATP6AP2, FGG, FN1, CALM1, GAS6	0.920986
GOTERM_BP_FAT	GO:0036211~protein modification process	ITGB1, YWHAE, INS1, CAMK2D, TSG101, HSP90AB1, CD81, CAMK2A, ATP1A3, HBB-B1, CLU, MACROH2A1, ACTB, HSP90B1, C3, PRDX2, PRDX4, MGAT5, PSAP, RACK1, RPS3, SLC39A8, APOE, FGB, HSP90AA1, GSN, IGFBP3, ATP6AP2, FGG, FN1, CALM1, GAS6	0.920986
GOTERM_BP_FAT	GO:0010770~positive regulation of cell morphogenesis involved in differentiation	MARCKS, FN1, APOE	0.920986
GOTERM_BP_FAT	GO:0032368~regulation of lipid transport	IGFBP3, APOE, PLTP	0.920986
GOTERM_BP_FAT	GO:0016125~sterol metabolic process	CAT, APOE, APOB	0.920986
GOTERM_BP_FAT	GO:0015850~organic hydroxy compound transport	IGFBP3, APOE, APOB, PLTP	0.920986
GOTERM_BP_FAT	GO:0008202~steroid metabolic process	CAT, APOE, ATP1A1, APOB	0.920986
GOTERM_BP_FAT	GO:0043200~response to amino acid	SLC7A5, SLC1A2, SLC1A3	0.920986
GOTERM_BP_FAT	GO:0032496~response to lipopolysaccharide	PRDX2, SLC7A5, VIM, LBP, MPO	0.920986
GOTERM_BP_FAT	GO:0002237~response to molecule of bacterial origin	PRDX2, SLC7A5, VIM, LBP, MPO	0.920986
GOTERM_BP_FAT	GO:0015980~energy derivation by oxidation of organic compounds	INS1, IDH1, CAT, SLC1A3	0.920986
GOTERM_BP_FAT	GO:0045333~cellular respiration	IDH1, CAT, SLC1A3	0.920986
GOTERM_BP_FAT	GO:0090407~organophosphate biosynthetic process	PNP, TPI1, ATP5F1B, ENO1, NME1	0.920986
GOTERM_BP_FAT	GO:0008016~regulation of heart contraction	HSP90AA1, ATP1A1, CALM1	0.920986
GOTERM_BP_FAT	GO:0003008~system process	ITGB1, INS1, CAMK2D, SERPINE2, CLSTN3, SRSF1, ATP1A3, SLC1A3, ATP1A1, ENO1, DPP6, PSAP, TNR, NCAM1, APOE, MYH10, PLS1, AOC3, FGB, HSP90AA1, GSN, IGFBP5, SERPINF1, ATP6AP2, FGG, HNRNPK, LCN2, CALM1, GAS6	0.920986
GOTERM_BP_FAT	GO:0002366~leukocyte activation involved in immune response	CD81, LBP, LCP1, HSPD1	0.920986
GOTERM_BP_FAT	GO:0002263~cell activation involved in immune response	CD81, LBP, LCP1, HSPD1	0.920986
GOTERM_BP_FAT	GO:0002285~lymphocyte activation involved in immune response	CD81, LCP1, HSPD1	0.920986
GOTERM_BP_FAT	GO:0042113~B cell activation	PNP, CD81, HSPD1	0.920986
GOTERM_BP_FAT	GO:0071356~cellular response to tumor necrosis factor	RACK1, RPS3, GAS6	0.920986
GOTERM_BP_FAT	GO:0034612~response to tumor necrosis factor	RACK1, RPS3, GAS6	0.920986
GOTERM_BP_FAT	GO:0043902~positive regulation of multi-organism process	HSPA8, TSG101, APOE	0.920986
GOTERM_BP_FAT	GO:1903900~regulation of viral life cycle	HSPA8, TSG101, GSN	0.920986
GOTERM_BP_FAT	GO:1903320~regulation of protein modification by small protein conjugation or removal	HSP90AA1, HSP90AB1, RPS3, CLU	0.920986
GOTERM_BP_FAT	GO:0051276~chromosome organization	CCT3, HSP90AA1, H2BC15, H4C16, HSP90AB1, MACROH2A1, ACTB	0.920986
GOTERM_BP_FAT	GO:0070647~protein modification by small protein conjugation or removal	HSP90AA1, TSG101, HSP90AB1, RACK1, RPS3, CLU	0.920986
GOTERM_BP_FAT	GO:1903708~positive regulation of hemopoiesis	HSP90AA1, PNP, GAS6, ACTB	0.920986
GOTERM_BP_FAT	GO:2001022~positive regulation of response to DNA damage stimulus	PNP, RPS3, ACTB	0.920986
GOTERM_BP_FAT	GO:0030098~lymphocyte differentiation	PRDX2, HSP90AA1, PNP, PSAP, GAS6, ACTB	0.920986
GOTERM_BP_FAT	GO:0050671~positive regulation of lymphocyte proliferation	PNP, CD81, RPS3	0.920986
GOTERM_BP_FAT	GO:0032946~positive regulation of mononuclear cell proliferation	PNP, CD81, RPS3	0.920986
GOTERM_BP_FAT	GO:0070665~positive regulation of leukocyte proliferation	PNP, CD81, RPS3	0.920986
GOTERM_BP_FAT	GO:0006282~regulation of DNA repair	PNP, RPS3, ACTB	0.920986
GOTERM_BP_FAT	GO:0006259~DNA metabolic process	CCT3, CAMK2D, HSP90AA1, PNP, HSP90AB1, IGFBP3, RPS3, MACROH2A1, ACTB, HSPD1	0.920986
GOTERM_BP_FAT	GO:0042129~regulation of T cell proliferation	PNP, CD81, RPS3	0.920986
GOTERM_BP_FAT	GO:0050670~regulation of lymphocyte proliferation	PNP, CD81, RPS3	0.920986
GOTERM_BP_FAT	GO:0032944~regulation of mononuclear cell proliferation	PNP, CD81, RPS3	0.920986
GOTERM_BP_FAT	GO:0070663~regulation of leukocyte proliferation	PNP, CD81, RPS3	0.920986
GOTERM_BP_FAT	GO:0007059~chromosome segregation	RPS3, MACROH2A1, ACTB	0.920986
GOTERM_BP_FAT	GO:0006281~DNA repair	PNP, RPS3, MACROH2A1, ACTB	0.920986
GOTERM_BP_FAT	GO:0006974~cellular response to DNA damage stimulus	PNP, HNRNPK, RPS3, MACROH2A1, CLU, ACTB	0.920986
GOTERM_BP_FAT	GO:0010564~regulation of cell cycle process	INS1, CAMK2D, PDCD6IP, CLTC, CALM1, MACROH2A1, GNAI1, ACTB	0.920986
GOTERM_BP_FAT	GO:1901987~regulation of cell cycle phase transition	CAMK2D, MACROH2A1, ACTB	0.920986
GOTERM_BP_FAT	GO:0017148~negative regulation of translation	EIF6, IGFBP5, RACK1, RPS3	0.920986
GOTERM_BP_FAT	GO:0050773~regulation of dendrite development	MARCKS, HNRNPK, APOE	0.920986
GOTERM_BP_FAT	GO:0010564~regulation of cell cycle process	INS1, CAMK2D, PDCD6IP, CLTC, CALM1, MACROH2A1, GNAI1, ACTB	0.920986
GOTERM_BP_FAT	GO:0000280~nuclear division	INS1, CLTC, MACROH2A1, GNAI1, ACTB	0.920986
GOTERM_BP_FAT	GO:0048285~organelle fission	INS1, CLTC, MACROH2A1, GNAI1, ACTB	0.920986
GOTERM_BP_FAT	GO:0008016~regulation of heart contraction	HSP90AA1, ATP1A1, CALM1	0.920986
GOTERM_BP_FAT	GO:0010721~negative regulation of cell development	ITGB1, TNR, VIM, APOE, ITM2C	0.920986
GOTERM_BP_FAT	GO:0032844~regulation of homeostatic process	CCT3, CAMK2D, ALB, RACK1, CALM1	0.920986
GOTERM_BP_FAT	GO:0006974~cellular response to DNA damage stimulus	PNP, HNRNPK, RPS3, MACROH2A1, CLU, ACTB	0.920986
GOTERM_BP_FAT	GO:0001508~action potential	CAMK2D, DPP6, CALM1	0.920986
GOTERM_BP_FAT	GO:1903169~regulation of calcium ion transmembrane transport	YWHAE, CAMK2D, CALM1	0.920986
GOTERM_BP_FAT	GO:0051924~regulation of calcium ion transport	YWHAE, CAMK2D, CAMK2A, CALM1	0.920986
GOTERM_BP_FAT	GO:0070588~calcium ion transmembrane transport	YWHAE, CAMK2D, GAS6, CALM1	0.920986
GOTERM_BP_FAT	GO:0006816~calcium ion transport	YWHAE, CAMK2D, CAMK2A, GAS6, CALM1	0.920986
GOTERM_BP_FAT	GO:0006874~cellular calcium ion homeostasis	YWHAE, CAMK2D, SV2A, APOE, CALM1	0.920986
GOTERM_BP_FAT	GO:0055074~calcium ion homeostasis	YWHAE, CAMK2D, SV2A, APOE, CALM1	0.920986
GOTERM_BP_FAT	GO:0051480~regulation of cytosolic calcium ion concentration	YWHAE, CAMK2D, CALM1	0.920986
GOTERM_BP_FAT	GO:0016311~dephosphorylation	YWHAE, MGAT5, CALM1, HSP90B1	0.920986
GOTERM_BP_FAT	GO:0055007~cardiac muscle cell differentiation	ITGB1, CAMK2D, MYH10	0.920986
GOTERM_BP_FAT	GO:0048738~cardiac muscle tissue development	ITGB1, CAMK2D, NCAM1, MYH10	0.920986
GOTERM_BP_FAT	GO:0035051~cardiocyte differentiation	ITGB1, CAMK2D, MYH10	0.920986
GOTERM_BP_FAT	GO:0007517~muscle organ development	ITGB1, HSPA8, DNER, NCAM1, MYF5	0.920986
GOTERM_BP_FAT	GO:0007507~heart development	ITGB1, OLFM1, CAMK2D, FN1, CPE, NCAM1, MYH10	0.920986
GOTERM_BP_FAT	GO:0007519~skeletal muscle tissue development	HSPA8, DNER, MYF5	0.920986
GOTERM_BP_FAT	GO:0060538~skeletal muscle organ development	HSPA8, DNER, MYF5	0.920986
GOTERM_BP_FAT	GO:0050777~negative regulation of immune response	INS1, SERPING1, A2M	0.920986
GOTERM_BP_FAT	GO:0090150~establishment of protein localization to membrane	RAB10, HSP90AA1, RACK1, VAMP3	0.920986
GOTERM_BP_FAT	GO:0042306~regulation of protein import into nucleus	HSP90AA1, HSP90AB1, APOD	0.920986
GOTERM_BP_FAT	GO:1904589~regulation of protein import	HSP90AA1, HSP90AB1, APOD	0.920986
GOTERM_BP_FAT	GO:0071826~ribonucleoprotein complex subunit organization	HSP90AA1, HSP90AB1, EIF6, SRSF1	0.920986
GOTERM_BP_FAT	GO:0051168~nuclear export	YWHAE, EIF6, GAS6	0.920986
GOTERM_BP_FAT	GO:1903533~regulation of protein targeting	HSP90AA1, HSP90AB1, APOD	0.920986
GOTERM_BP_FAT	GO:0044265~cellular macromolecule catabolic process	TSG101, PDCD6IP, HSP90AB1, CD81, IGFBP3, PSAP, RACK1, APOE, CLU, HSP90B1	0.920986
GOTERM_BP_FAT	GO:0051603~proteolysis involved in cellular protein catabolic process	TSG101, PDCD6IP, HSP90AB1, RACK1, APOE, CLU, HSP90B1	0.920986
GOTERM_BP_FAT	GO:0043161~proteasome-mediated ubiquitin-dependent protein catabolic process	HSP90AB1, RACK1, CLU, HSP90B1	0.920986
GOTERM_BP_FAT	GO:0006511~ubiquitin-dependent protein catabolic process	TSG101, HSP90AB1, RACK1, CLU, HSP90B1	0.920986
GOTERM_BP_FAT	GO:0010498~proteasomal protein catabolic process	HSP90AB1, RACK1, CLU, HSP90B1	0.920986
GOTERM_BP_FAT	GO:0019941~modification-dependent protein catabolic process	TSG101, HSP90AB1, RACK1, CLU, HSP90B1	0.920986
GOTERM_BP_FAT	GO:0043632~modification-dependent macromolecule catabolic process	TSG101, HSP90AB1, RACK1, CLU, HSP90B1	0.920986
GOTERM_BP_FAT	GO:0070647~protein modification by small protein conjugation or removal	HSP90AA1, TSG101, HSP90AB1, RACK1, RPS3, CLU	0.920986
GOTERM_BP_FAT	GO:0006790~sulfur compound metabolic process	AHCY, GSTM1, IDH1, SLC1A2	0.920986
GOTERM_BP_FAT	GO:0002274~myeloid leukocyte activation	LBP, CLU, HSPD1	0.920986
GOTERM_BP_FAT	GO:0031333~negative regulation of protein complex assembly	HSPA8, GSN, CLU	0.920986
GOTERM_BP_FAT	GO:1902903~regulation of supramolecular fiber organization	HSPA8, GSN, RPS3, APOE, CLU	0.920986
GOTERM_BP_FAT	GO:0014013~regulation of gliogenesis	SLC7A5, SERPINE2, VIM	0.920986
GOTERM_BP_FAT	GO:0006631~fatty acid metabolic process	C3, INS1, GSTM1, EIF6, LPL	0.920986
GOTERM_BP_FAT	GO:0030595~leukocyte chemotaxis	LBP, GAS6, PLA2G7	0.920986
GOTERM_BP_FAT	GO:0006935~chemotaxis	FN1, NCAM1, LBP, GAS6, MYH10, PLA2G7	0.920986
GOTERM_BP_FAT	GO:0042330~taxis	FN1, NCAM1, LBP, GAS6, MYH10, PLA2G7	0.920986
GOTERM_BP_FAT	GO:0060326~cell chemotaxis	LBP, GAS6, PLA2G7	0.920986
GOTERM_BP_FAT	GO:0044703~multi-organism reproductive process	CCT3, ITGB1, RAB1A, IGFBP5, SERPINE2, PZP, SEPTIN7, PRL7C1, PRDX4, MUG1, APOB, MFGE8, A2M, FSIP2	0.920986
GOTERM_BP_FAT	GO:0045765~regulation of angiogenesis	C3, ITGB1, SERPINF1, STAB1	0.920986
GOTERM_BP_FAT	GO:1901342~regulation of vasculature development	C3, ITGB1, SERPINF1, STAB1	0.920986
GOTERM_BP_FAT	GO:0071900~regulation of protein serine/threonine kinase activity	TSG101, RPS3, APOE, MACROH2A1	0.920986
GOTERM_BP_FAT	GO:1901293~nucleoside phosphate biosynthetic process	PNP, ATP5F1B, ENO1, NME1	0.920986
GOTERM_BP_FAT	GO:0009165~nucleotide biosynthetic process	PNP, ATP5F1B, ENO1, NME1	0.920986
GOTERM_BP_FAT	GO:0090407~organophosphate biosynthetic process	PNP, TPI1, ATP5F1B, ENO1, NME1	0.920986
GOTERM_BP_FAT	GO:0030099~myeloid cell differentiation	H4C16, EIF6, CD81, HBB-B1, NME1, C1QC	0.920986
GOTERM_BP_FAT	GO:0006694~steroid biosynthetic process	APOE, ATP1A1, APOB	0.920986
GOTERM_BP_FAT	GO:0008202~steroid metabolic process	CAT, APOE, ATP1A1, APOB	0.920986
GOTERM_BP_FAT	GO:0045216~cell-cell junction organization	ITGB1, PDCD6IP, APOD, ACTB	0.920986
GOTERM_BP_FAT	GO:0032886~regulation of microtubule-based process	PDCD6IP, CLTC, RPS3, GNAI1	0.920986
GOTERM_BP_FAT	GO:0051493~regulation of cytoskeleton organization	GSN, PDCD6IP, CLTC, RPS3, GNAI1	0.920986
GOTERM_BP_FAT	GO:0046425~regulation of JAK-STAT cascade	PRL7C1, CAMK2A, CALM1	0.920986
GOTERM_BP_FAT	GO:0007259~JAK-STAT cascade	PRL7C1, CAMK2A, CALM1	0.920986
GOTERM_BP_FAT	GO:0032271~regulation of protein polymerization	HSP90AA1, GSN, RPS3	0.920986
GOTERM_BP_FAT	GO:0046660~female sex differentiation	HNRNPK, IDH1, A2M	0.920986
GOTERM_BP_FAT	GO:0008406~gonad development	PRDX4, HNRNPK, IDH1, A2M	0.920986
GOTERM_BP_FAT	GO:0045137~development of primary sexual characteristics	PRDX4, HNRNPK, IDH1, A2M	0.920986
GOTERM_BP_FAT	GO:0007548~sex differentiation	PRDX4, HNRNPK, IDH1, A2M	0.920986
GOTERM_BP_FAT	GO:0002218~activation of innate immune response	YWHAE, HSP90AA1, LBP, HSPD1	0.920986
GOTERM_BP_FAT	GO:0002221~pattern recognition receptor signaling pathway	YWHAE, LBP, HSPD1	0.920986
GOTERM_BP_FAT	GO:0002758~innate immune response-activating signal transduction	YWHAE, LBP, HSPD1	0.920986
GOTERM_BP_FAT	GO:0045089~positive regulation of innate immune response	YWHAE, HSP90AA1, LBP, HSPD1	0.920986
GOTERM_BP_FAT	GO:0048598~embryonic morphogenesis	ITGB1, ALDH1A1, RACK1, FN1, MACROH2A1, MYF5, PLS1	0.920986
GOTERM_BP_FAT	GO:0016055~Wnt signaling pathway	ATP6AP2, RACK1, CPE, APOE	0.920986
GOTERM_BP_FAT	GO:0198738~cell-cell signaling by wnt	ATP6AP2, RACK1, CPE, APOE	0.920986
GOTERM_BP_FAT	GO:0030111~regulation of Wnt signaling pathway	ATP6AP2, RACK1, APOE	0.920986
GOTERM_BP_FAT	GO:1905114~cell surface receptor signaling pathway involved in cell-cell signaling	ATP6AP2, RACK1, CPE, APOE	0.920986
GOTERM_BP_FAT	GO:0050680~negative regulation of epithelial cell proliferation	CPB2, SERPINF1, APOE	0.920986
GOTERM_BP_FAT	GO:0050678~regulation of epithelial cell proliferation	CPB2, SERPINF1, HTRA1, APOE, NME1	0.920986
GOTERM_BP_FAT	GO:0061351~neural precursor cell proliferation	ITGB1, RAB10, BCAN	0.920986
GOTERM_BP_FAT	GO:0072089~stem cell proliferation	ITGB1, RAB10, BCAN	0.920986
GOTERM_BP_FAT	GO:0008380~RNA splicing	HSPA8, HNRNPK, SRSF1, PRDX6, RPS13	0.920986
GOTERM_BP_FAT	GO:0000375~RNA splicing, via transesterification reactions	HSPA8, HNRNPK, SRSF1, PRDX6	0.920986
GOTERM_BP_FAT	GO:0000377~RNA splicing, via transesterification reactions with bulged adenosine as nucleophile	HSPA8, HNRNPK, SRSF1, PRDX6	0.920986
GOTERM_BP_FAT	GO:0000398~mRNA splicing, via spliceosome	HSPA8, HNRNPK, SRSF1, PRDX6	0.920986
GOTERM_BP_FAT	GO:1903311~regulation of mRNA metabolic process	HSPA8, HNRNPK, PRDX6	0.920986
GOTERM_BP_FAT	GO:0006397~mRNA processing	HSPA8, HNRNPK, SRSF1, PRDX6	0.920986
GOTERM_BP_FAT	GO:0006396~RNA processing	HSPA8, HNRNPK, EIF6, SRSF1, PRDX6, RPS13	0.920986
GOTERM_BP_FAT	GO:0051276~chromosome organization	CCT3, HSP90AA1, H2BC15, H4C16, HSP90AB1, MACROH2A1, ACTB	0.920986
GOTERM_BP_FAT	GO:0060485~mesenchyme development	OLFM1, SDCBP, FN1, NCAM1	0.920986
GOTERM_BP_FAT	GO:0044703~multi-organism reproductive process	CCT3, ITGB1, RAB1A, IGFBP5, SERPINE2, PZP, SEPTIN7, PRL7C1, PRDX4, MUG1, APOB, MFGE8, A2M, FSIP2	0.920986
GOTERM_BP_FAT	GO:0048609~multicellular organismal reproductive process	ITGB1, HSPA8, RAB1A, PRDX4, HNRNPK, SERPINE2, SERPINF1, APOB, A2M, SEPTIN7, FSIP2	0.920986
GOTERM_BP_FAT	GO:0032504~multicellular organism reproduction	ITGB1, HSPA8, RAB1A, PRDX4, HNRNPK, SERPINE2, SERPINF1, APOB, A2M, SEPTIN7, FSIP2	0.920986
GOTERM_BP_FAT	GO:0019953~sexual reproduction	ITGB1, CCT3, RAB1A, PRDX4, SERPINE2, APOB, MFGE8, SEPTIN7, FSIP2	0.920986
GOTERM_BP_FAT	GO:0007283~spermatogenesis	RAB1A, PRDX4, APOB, SEPTIN7, FSIP2	0.920986
GOTERM_BP_FAT	GO:0048232~male gamete generation	RAB1A, PRDX4, APOB, SEPTIN7, FSIP2	0.920986
GOTERM_BP_FAT	GO:0007178~transmembrane receptor protein serine/threonine kinase signaling pathway	SDCBP, HSP90AB1, HTRA1, VIM, GAS6	0.920986
GOTERM_BP_FAT	GO:0007179~transforming growth factor beta receptor signaling pathway	SDCBP, HSP90AB1, HTRA1	0.920986
GOTERM_BP_FAT	GO:0071560~cellular response to transforming growth factor beta stimulus	SDCBP, HSP90AB1, HTRA1	0.920986
GOTERM_BP_FAT	GO:0090092~regulation of transmembrane receptor protein serine/threonine kinase signaling pathway	SDCBP, HSP90AB1, HTRA1	0.920986
GOTERM_BP_FAT	GO:0071559~response to transforming growth factor beta	SDCBP, HSP90AB1, HTRA1	0.920986
GOTERM_BP_FAT	GO:0042552~myelination	HNRNPK, PSAP, CLU	0.920986
GOTERM_BP_FAT	GO:0008366~axon ensheathment	HNRNPK, PSAP, CLU	0.920986
GOTERM_BP_FAT	GO:0007272~ensheathment of neurons	HNRNPK, PSAP, CLU	0.920986
GOTERM_BP_FAT	GO:0010564~regulation of cell cycle process	INS1, CAMK2D, PDCD6IP, CLTC, CALM1, MACROH2A1, GNAI1, ACTB	0.920986
GOTERM_BP_FAT	GO:0045931~positive regulation of mitotic cell cycle	INS1, CAMK2D, MACROH2A1	0.920986
GOTERM_BP_FAT	GO:0090068~positive regulation of cell cycle process	INS1, CAMK2D, MACROH2A1	0.920986
GOTERM_BP_FAT	GO:0045787~positive regulation of cell cycle	INS1, CAMK2D, MACROH2A1	0.920986
GOTERM_BP_FAT	GO:0043009~chordate embryonic development	ITGB1, MARCKS, SRSF1, ATP6AP2, ENO1, APOB, MYH10, MYF5	0.920986
GOTERM_BP_FAT	GO:0009792~embryo development ending in birth or egg hatching	ITGB1, MARCKS, SRSF1, ATP6AP2, ENO1, APOB, MYH10, MYF5	0.920986
GOTERM_BP_FAT	GO:0001701~in utero embryonic development	ITGB1, SRSF1, ENO1, APOB, MYH10	0.920986
GOTERM_BP_FAT	GO:0071222~cellular response to lipopolysaccharide	PRDX2, SLC7A5, VIM, LBP	0.920986
GOTERM_BP_FAT	GO:0071219~cellular response to molecule of bacterial origin	PRDX2, SLC7A5, VIM, LBP	0.920986
GOTERM_BP_FAT	GO:0032496~response to lipopolysaccharide	PRDX2, SLC7A5, VIM, LBP, MPO	0.920986
GOTERM_BP_FAT	GO:0002237~response to molecule of bacterial origin	PRDX2, SLC7A5, VIM, LBP, MPO	0.920986
GOTERM_BP_FAT	GO:0071216~cellular response to biotic stimulus	PRDX2, SLC7A5, VIM, LBP	0.920986
GOTERM_BP_FAT	GO:0007264~small GTPase mediated signal transduction	ITGB1, SDCBP, CAMK2D, APOE, RAB33B	0.920986
GOTERM_BP_FAT	GO:0046578~regulation of Ras protein signal transduction	ITGB1, CAMK2D, APOE	0.920986
GOTERM_BP_FAT	GO:0051056~regulation of small GTPase mediated signal transduction	ITGB1, CAMK2D, APOE	0.920986
GOTERM_BP_FAT	GO:0022613~ribonucleoprotein complex biogenesis	RPS4X, HSP90AA1, HSP90AB1, EIF6, SRSF1, RPS13	0.920986
GOTERM_BP_FAT	GO:0042254~ribosome biogenesis	RPS4X, EIF6, RPS13	0.920986
GOTERM_BP_FAT	GO:0001666~response to hypoxia	CAMK2D, CAT, ENO1, HSP90B1	0.920986
GOTERM_BP_FAT	GO:0036293~response to decreased oxygen levels	CAMK2D, CAT, ENO1, HSP90B1	0.920986
GOTERM_BP_FAT	GO:0072001~renal system development	HSPA8, ANXA4, SERPINF1, PSAP, CAT	0.920986
GOTERM_BP_FAT	GO:0001655~urogenital system development	HSPA8, ANXA4, SERPINF1, PSAP, CAT	0.920986
GOTERM_BP_FAT	GO:0001822~kidney development	HSPA8, ANXA4, SERPINF1, CAT	0.920986
GOTERM_BP_FAT	GO:0010970~transport along microtubule	HSPA8, RAB1A, FLOT2	0.920986
GOTERM_BP_FAT	GO:0099111~microtubule-based transport	HSPA8, RAB1A, FLOT2	0.920986
GOTERM_BP_FAT	GO:0030705~cytoskeleton-dependent intracellular transport	HSPA8, RAB1A, FLOT2	0.920986
GOTERM_BP_FAT	GO:0007018~microtubule-based movement	HSPA8, RAB1A, FLOT2	0.920986
GOTERM_BP_FAT	GO:0009891~positive regulation of biosynthetic process	CCT3, INS1, CAMK2D, HSP90AA1, HSP90AB1, CD81, LUM, ENO1, EEF2, CARF, CLU, ACTB, RPS4X, HNRNPK, EIF6, LCN2, ASL, APOE, VIM, MYF5	0.920986
GOTERM_BP_FAT	GO:0031328~positive regulation of cellular biosynthetic process	CCT3, INS1, CAMK2D, HSP90AA1, HSP90AB1, CD81, LUM, ENO1, EEF2, CARF, CLU, ACTB, RPS4X, HNRNPK, EIF6, ASL, APOE, VIM, MYF5	0.920986
GOTERM_BP_FAT	GO:0045935~positive regulation of nucleobase-containing compound metabolic process	CCT3, INS1, HSPA8, CAMK2D, HSP90AA1, CD81, LUM, IGFBP3, SRSF1, ENO1, CARF, PRDX6, ACTB, PNP, HNRNPK, RPS3, APOE, MYF5	0.920986
GOTERM_BP_FAT	GO:0010556~regulation of macromolecule biosynthetic process	INS1, HBB-Y, CAMK2D, TSG101, CD81, CAMK2A, CLTC, HTRA1, HBB-B1, ENO1, CLU, MACROH2A1, CARF, ACTB, RPS4X, SDCBP, PRDX2, RACK1, RPS3, SLC39A8, APOE, CCT3, HSPA8, HSP90AA1, IGFBP5, LUM, ANXA4, FN1, EEF2, HNRNPK, EIF6, CAT, VIM, GAS6, MYF5, ITM2C	0.920986
GOTERM_BP_FAT	GO:2000112~regulation of cellular macromolecule biosynthetic process	INS1, HBB-Y, CAMK2D, TSG101, CD81, CAMK2A, HTRA1, HBB-B1, ENO1, CLU, MACROH2A1, CARF, ACTB, RPS4X, SDCBP, PRDX2, RACK1, RPS3, SLC39A8, APOE, CCT3, HSPA8, HSP90AA1, IGFBP5, LUM, ANXA4, EEF2, HNRNPK, EIF6, CAT, VIM, GAS6, MYF5, ITM2C	0.920986
GOTERM_BP_FAT	GO:0010557~positive regulation of macromolecule biosynthetic process	CCT3, INS1, CAMK2D, HSP90AA1, CD81, LUM, EEF2, CARF, ACTB, RPS4X, HNRNPK, EIF6, APOE, VIM, MYF5	0.920986
GOTERM_BP_FAT	GO:0034645~cellular macromolecule biosynthetic process	INS1, HBB-Y, EIF4A1, CAMK2D, TSG101, HSP90AB1, CD81, RPL12, CAMK2A, HTRA1, HBB-B1, ENO1, CLU, MACROH2A1, CARF, ACTB, RPS4X, SDCBP, PRDX2, MGAT5, RACK1, RPS3, SLC39A8, APOE, APOB, RPS13, CCT3, HSPA8, HSP90AA1, IGFBP5, LUM, ANXA4, EEF2, HNRNPK, EIF6, CAT, VIM, GAS6, MYF5, ITM2C	0.920986
GOTERM_BP_FAT	GO:0019219~regulation of nucleobase-containing compound metabolic process	INS1, HBB-Y, CAMK2D, TSG101, CD81, SRSF1, CAMK2A, HTRA1, ENO1, CLU, MACROH2A1, CARF, ACTB, SDCBP, PRDX2, PNP, RPS3, SLC39A8, APOE, RPS13, CCT3, HSPA8, HSP90AA1, LUM, IGFBP3, ANXA4, PRDX6, HNRNPK, EIF6, CAT, GAS6, MYF5	0.920986
GOTERM_BP_FAT	GO:0018130~heterocycle biosynthetic process	INS1, HBB-Y, CAMK2D, TSG101, HSP90AB1, CD81, CAMK2A, HTRA1, ENO1, CLU, MACROH2A1, CARF, ACTB, SDCBP, PRDX2, PNP, ATP5F1B, RPS3, SLC39A8, APOE, PLTP, CCT3, HSPA8, HSP90AA1, LUM, ANXA4, NME1, HNRNPK, CAT, GAS6, MYF5	0.920986
GOTERM_BP_FAT	GO:0034654~nucleobase-containing compound biosynthetic process	INS1, HBB-Y, CAMK2D, TSG101, HSP90AB1, CD81, CAMK2A, HTRA1, ENO1, CLU, MACROH2A1, CARF, ACTB, SDCBP, PRDX2, PNP, ATP5F1B, RPS3, SLC39A8, APOE, CCT3, HSPA8, HSP90AA1, LUM, ANXA4, NME1, HNRNPK, CAT, GAS6, MYF5	0.920986
GOTERM_BP_FAT	GO:0051172~negative regulation of nitrogen compound metabolic process	RTN3, HSPA8, HBB-Y, SPON1, TSG101, IGFBP5, CLTC, ENO1, MACROH2A1, CLU, SDCBP, HNRNPK, EIF6, RACK1, RPS3, APOE, GAS6, RPS13	0.920986
GOTERM_BP_FAT	GO:0010558~negative regulation of macromolecule biosynthetic process	HSPA8, HBB-Y, TSG101, IGFBP5, CLTC, FN1, ENO1, MACROH2A1, SDCBP, HNRNPK, EIF6, RACK1, RPS3, GAS6, ITM2C	0.920986
GOTERM_BP_FAT	GO:0031327~negative regulation of cellular biosynthetic process	HSPA8, HBB-Y, TSG101, IGFBP5, ENO1, ATP1A1, MACROH2A1, SDCBP, HNRNPK, EIF6, RACK1, RPS3, GAS6, ITM2C	0.920986
GOTERM_BP_FAT	GO:2000113~negative regulation of cellular macromolecule biosynthetic process	HSPA8, HBB-Y, TSG101, IGFBP5, ENO1, MACROH2A1, SDCBP, HNRNPK, EIF6, RACK1, RPS3, GAS6, ITM2C	0.920986
GOTERM_BP_FAT	GO:0048598~embryonic morphogenesis	ITGB1, ALDH1A1, RACK1, FN1, MACROH2A1, MYF5, PLS1	0.920986
GOTERM_BP_FAT	GO:0048562~embryonic organ morphogenesis	ALDH1A1, MYF5, PLS1	0.920986
GOTERM_BP_FAT	GO:0048568~embryonic organ development	ALDH1A1, A2M, MYF5, PLS1	0.920986
GOTERM_BP_FAT	GO:0019439~aromatic compound catabolic process	PNP, AHCY, PON2, IGFBP3	0.920986
GOTERM_BP_FAT	GO:1901361~organic cyclic compound catabolic process	PNP, AHCY, IGFBP3, APOE	0.920986
GOTERM_BP_FAT	GO:0034655~nucleobase-containing compound catabolic process	PNP, AHCY, IGFBP3	0.920986
GOTERM_BP_FAT	GO:0046700~heterocycle catabolic process	PNP, AHCY, IGFBP3	0.920986
GOTERM_BP_FAT	GO:0044270~cellular nitrogen compound catabolic process	PNP, AHCY, IGFBP3	0.920986
GOTERM_BP_FAT	GO:0018105~peptidyl-serine phosphorylation	CAMK2D, CAMK2A, RACK1	0.920986
GOTERM_BP_FAT	GO:0018209~peptidyl-serine modification	CAMK2D, CAMK2A, RACK1	0.920986
GOTERM_BP_FAT	GO:0018193~peptidyl-amino acid modification	ITGB1, CAMK2D, PRDX4, TSG101, MGAT5, CAMK2A, RACK1	0.920986
GOTERM_BP_FAT	GO:0006325~chromatin organization	H2BC15, H4C16, MACROH2A1, ACTB	0.92122
GOTERM_BP_FAT	GO:0019438~aromatic compound biosynthetic process	INS1, HBB-Y, CAMK2D, TSG101, HSP90AB1, CD81, CAMK2A, HTRA1, ENO1, CLU, MACROH2A1, CARF, ACTB, SDCBP, PRDX2, PNP, ATP5F1B, RPS3, SLC39A8, APOE, CCT3, HSPA8, HSP90AA1, LUM, ANXA4, NME1, HNRNPK, CAT, GAS6, MYF5	0.927752
GOTERM_MF_FAT	GO:0008270~zinc ion binding	CPB2, ALB, CPE, MT2, CPA4	0.929117
GOTERM_BP_FAT	GO:0016071~mRNA metabolic process	HSPA8, HNRNPK, SRSF1, PRDX6	0.942255
GOTERM_BP_FAT	GO:0006351~transcription, DNA-templated	INS1, HSPA8, HBB-Y, TSG101, CD81, LUM, ANXA4, CAMK2A, HTRA1, ENO1, MACROH2A1, CARF, CLU, ACTB, SDCBP, PRDX2, HNRNPK, CAT, RPS3, SLC39A8, APOE, GAS6, MYF5	0.948365
GOTERM_BP_FAT	GO:0045934~negative regulation of nucleobase-containing compound metabolic process	SDCBP, HSPA8, HBB-Y, TSG101, HNRNPK, RPS3, ENO1, GAS6, MACROH2A1, RPS13	0.948559
GOTERM_BP_FAT	GO:0045934~negative regulation of nucleobase-containing compound metabolic process	SDCBP, HSPA8, HBB-Y, TSG101, HNRNPK, RPS3, ENO1, GAS6, MACROH2A1, RPS13	0.948559
GOTERM_BP_FAT	GO:0000122~negative regulation of transcription from RNA polymerase II promoter	SDCBP, HBB-Y, TSG101, HNRNPK, ENO1, MACROH2A1	0.949612
GOTERM_BP_FAT	GO:0051253~negative regulation of RNA metabolic process	SDCBP, HSPA8, HBB-Y, TSG101, HNRNPK, ENO1, GAS6, MACROH2A1, RPS13	0.950105
GOTERM_BP_FAT	GO:0051252~regulation of RNA metabolic process	INS1, HBB-Y, TSG101, CD81, SRSF1, CAMK2A, HTRA1, ENO1, CLU, MACROH2A1, CARF, ACTB, SDCBP, PRDX2, RPS3, SLC39A8, APOE, RPS13, HSPA8, LUM, ANXA4, PRDX6, HNRNPK, CAT, GAS6, MYF5	0.953781
GOTERM_BP_FAT	GO:0016567~protein ubiquitination	TSG101, RACK1, RPS3, CLU	0.965207
GOTERM_BP_FAT	GO:0045892~negative regulation of transcription, DNA-templated	SDCBP, HSPA8, HBB-Y, TSG101, HNRNPK, ENO1, GAS6, MACROH2A1	0.965229
GOTERM_BP_FAT	GO:1903507~negative regulation of nucleic acid-templated transcription	SDCBP, HSPA8, HBB-Y, TSG101, HNRNPK, ENO1, GAS6, MACROH2A1	0.965406
GOTERM_BP_FAT	GO:0051254~positive regulation of RNA metabolic process	HSPA8, HNRNPK, CD81, LUM, SRSF1, APOE, CARF, PRDX6, ACTB, MYF5	0.967015
GOTERM_BP_FAT	GO:0051254~positive regulation of RNA metabolic process	HSPA8, HNRNPK, CD81, LUM, SRSF1, APOE, CARF, PRDX6, ACTB, MYF5	0.967015
GOTERM_BP_FAT	GO:1902679~negative regulation of RNA biosynthetic process	SDCBP, HSPA8, HBB-Y, TSG101, HNRNPK, ENO1, GAS6, MACROH2A1	0.968455
GOTERM_BP_FAT	GO:0007276~gamete generation	ITGB1, RAB1A, PRDX4, APOB, SEPTIN7, FSIP2	0.969152
GOTERM_BP_FAT	GO:0006355~regulation of transcription, DNA-templated	INS1, HSPA8, HBB-Y, TSG101, CD81, LUM, ANXA4, CAMK2A, HTRA1, ENO1, MACROH2A1, CARF, CLU, ACTB, SDCBP, PRDX2, HNRNPK, CAT, RPS3, SLC39A8, APOE, GAS6, MYF5	0.974326
GOTERM_BP_FAT	GO:1903506~regulation of nucleic acid-templated transcription	INS1, HSPA8, HBB-Y, TSG101, CD81, LUM, ANXA4, CAMK2A, HTRA1, ENO1, MACROH2A1, CARF, CLU, ACTB, SDCBP, PRDX2, HNRNPK, CAT, RPS3, SLC39A8, APOE, GAS6, MYF5	0.974422
GOTERM_BP_FAT	GO:2001141~regulation of RNA biosynthetic process	INS1, HSPA8, HBB-Y, TSG101, CD81, LUM, ANXA4, CAMK2A, HTRA1, ENO1, MACROH2A1, CARF, CLU, ACTB, SDCBP, PRDX2, HNRNPK, CAT, RPS3, SLC39A8, APOE, GAS6, MYF5	0.975364
GOTERM_BP_FAT	GO:0032446~protein modification by small protein conjugation	TSG101, RACK1, RPS3, CLU	0.976435
GOTERM_CC_FAT	GO:0044427~chromosomal part	H2BC15, H4C16, HNRNPK, IGFBP3, CLTC, MACROH2A1, SEPTIN7, ACTB	0.982489
GOTERM_BP_FAT	GO:0097659~nucleic acid-templated transcription	INS1, HSPA8, HBB-Y, TSG101, CD81, LUM, ANXA4, CAMK2A, HTRA1, ENO1, MACROH2A1, CARF, CLU, ACTB, SDCBP, PRDX2, HNRNPK, CAT, RPS3, SLC39A8, APOE, GAS6, MYF5	0.983819
GOTERM_BP_FAT	GO:0032774~RNA biosynthetic process	INS1, HSPA8, HBB-Y, TSG101, CD81, LUM, ANXA4, CAMK2A, HTRA1, ENO1, MACROH2A1, CARF, CLU, ACTB, SDCBP, PRDX2, HNRNPK, CAT, RPS3, SLC39A8, APOE, GAS6, MYF5	0.984995
GOTERM_BP_FAT	GO:0050877~neurological system process	ITGB1, SERPINE2, CLSTN3, SERPINF1, SLC1A3, ATP1A3, DPP6, HNRNPK, PSAP, LCN2, TNR, NCAM1, APOE, MYH10	0.989025
GOTERM_BP_FAT	GO:0050877~neurological system process	ITGB1, SERPINE2, CLSTN3, SERPINF1, SLC1A3, ATP1A3, DPP6, HNRNPK, PSAP, LCN2, TNR, NCAM1, APOE, MYH10	0.989025
GOTERM_BP_FAT	GO:0050877~neurological system process	ITGB1, SERPINE2, CLSTN3, SERPINF1, SLC1A3, ATP1A3, DPP6, HNRNPK, PSAP, LCN2, TNR, NCAM1, APOE, MYH10	0.989025
GOTERM_BP_FAT	GO:0006366~transcription from RNA polymerase II promoter	SDCBP, HBB-Y, TSG101, HNRNPK, CD81, LUM, HTRA1, ENO1, MACROH2A1, CARF, MYF5	0.990517
GOTERM_BP_FAT	GO:0006366~transcription from RNA polymerase II promoter	SDCBP, HBB-Y, TSG101, HNRNPK, CD81, LUM, HTRA1, ENO1, MACROH2A1, CARF, MYF5	0.990517
GOTERM_MF_FAT	GO:0000976~transcription regulatory region sequence-specific DNA binding	HNRNPK, RPS3, ENO1, MACROH2A1, CARF, MYF5, NME1	0.991372
GOTERM_MF_FAT	GO:0000975~regulatory region DNA binding	HNRNPK, RPS3, ENO1, MACROH2A1, CARF, MYF5, NME1	0.992458
GOTERM_MF_FAT	GO:0044212~transcription regulatory region DNA binding	HNRNPK, RPS3, ENO1, MACROH2A1, CARF, MYF5, NME1	0.992458
GOTERM_MF_FAT	GO:0001067~regulatory region nucleic acid binding	HNRNPK, RPS3, ENO1, MACROH2A1, CARF, MYF5, NME1	0.992697
GOTERM_MF_FAT	GO:0000977~RNA polymerase II regulatory region sequence-specific DNA binding	RPS3, ENO1, MACROH2A1, CARF, MYF5, NME1	0.994191
GOTERM_MF_FAT	GO:0001012~RNA polymerase II regulatory region DNA binding	RPS3, ENO1, MACROH2A1, CARF, MYF5, NME1	0.994191
GOTERM_MF_FAT	GO:1990837~sequence-specific double-stranded DNA binding	HNRNPK, RPS3, ENO1, MACROH2A1, CARF, MYF5, NME1	0.994478
GOTERM_CC_FAT	GO:0005694~chromosome	H2BC15, H4C16, HNRNPK, IGFBP3, CLTC, MACROH2A1, SEPTIN7, ACTB	0.995528
GOTERM_BP_FAT	GO:0045893~positive regulation of transcription, DNA-templated	HNRNPK, CD81, LUM, APOE, CARF, ACTB, MYF5	0.996197
GOTERM_BP_FAT	GO:1903508~positive regulation of nucleic acid-templated transcription	HNRNPK, CD81, LUM, APOE, CARF, ACTB, MYF5	0.996197
GOTERM_BP_FAT	GO:1902680~positive regulation of RNA biosynthetic process	HNRNPK, CD81, LUM, APOE, CARF, ACTB, MYF5	0.996313
GOTERM_BP_FAT	GO:0045944~positive regulation of transcription from RNA polymerase II promoter	HNRNPK, CD81, LUM, CARF, MYF5	0.996757
GOTERM_BP_FAT	GO:0006357~regulation of transcription from RNA polymerase II promoter	HBB-Y, TSG101, CD81, LUM, ANXA4, HTRA1, ENO1, MACROH2A1, CARF, ACTB, SDCBP, HNRNPK, MYF5	0.996778
GOTERM_BP_FAT	GO:0006357~regulation of transcription from RNA polymerase II promoter	HBB-Y, TSG101, CD81, LUM, ANXA4, HTRA1, ENO1, MACROH2A1, CARF, ACTB, SDCBP, HNRNPK, MYF5	0.996778
GOTERM_BP_FAT	GO:0016070~RNA metabolic process	INS1, HBB-Y, TSG101, CD81, SRSF1, CAMK2A, HTRA1, ENO1, CLU, MACROH2A1, CARF, ACTB, SDCBP, PRDX2, RPS3, SLC39A8, APOE, RPS13, HSPA8, LUM, ANXA4, PRDX6, HNRNPK, EIF6, CAT, GAS6, MYF5	0.997011
GOTERM_MF_FAT	GO:0003690~double-stranded DNA binding	HNRNPK, RPS3, ENO1, MACROH2A1, CARF, MYF5, NME1	0.997259
GOTERM_MF_FAT	GO:0043565~sequence-specific DNA binding	HNRNPK, RPS3, ENO1, MACROH2A1, CARF, MYF5, NME1	0.997387
GOTERM_BP_FAT	GO:0007186~G-protein coupled receptor signaling pathway	C3, INS1, CAMK2A, PSAP, ATP1A3, SYP, APOE, GNAI1	0.998525
GOTERM_MF_FAT	GO:0000987~core promoter proximal region sequence-specific DNA binding	HNRNPK, CARF, MYF5	0.999727
GOTERM_MF_FAT	GO:0001159~core promoter proximal region DNA binding	HNRNPK, CARF, MYF5	0.999727
GOTERM_MF_FAT	GO:0000987~core promoter proximal region sequence-specific DNA binding	HNRNPK, CARF, MYF5	0.999727
GOTERM_MF_FAT	GO:0001159~core promoter proximal region DNA binding	HNRNPK, CARF, MYF5	0.999727
GOTERM_MF_FAT	GO:0003677~DNA binding	H2BC15, H4C16, HNRNPK, ALB, RPS3, ENO1, MACROH2A1, CARF, MYF5, NME1	0.9998
GOTERM_MF_FAT	GO:0000981~RNA polymerase II transcription factor activity, sequence-specific DNA binding	ENO1, CARF, MYF5	0.999933
GOTERM_MF_FAT	GO:0001071~nucleic acid binding transcription factor activity	ENO1, CARF, MYF5	0.999963
GOTERM_MF_FAT	GO:0003700~transcription factor activity, sequence-specific DNA binding	ENO1, CARF, MYF5	0.999963
GOTERM_MF_FAT	GO:0004872~receptor activity	ATP5F1B, CD81, STAB1, ATP6AP2, RACK1, LBP	1
GOTERM_MF_FAT	GO:0060089~molecular transducer activity	ATP5F1B, CD81, STAB1, ATP6AP2, RACK1, LBP	1
GOTERM_MF_FAT	GO:0004871~signal transducer activity	INS1, ATP6AP2, RACK1, LBP, GAS6	1
GOTERM_MF_FAT	GO:0004871~signal transducer activity	INS1, ATP6AP2, RACK1, LBP, GAS6	1
GOTERM_MF_FAT	GO:0038023~signaling receptor activity	ATP6AP2, RACK1, LBP	1
